# Supplementary material for: Identification of a molecular locus for normalizing dysregulated GABA release from interneurons in the Fragile X brain
Source: Mol Psychiatry. 2018 Sep 17;25(9):2017–35. doi: 10.1038/s41380-018-0240-0 (PMC7473840; doi:10.1038/s41380-018-0240-0)
Supplement: Supplementary file 2 — 2. Lowest Haddock Dimer [file 41380_2018_240_MOESM2_ESM.txt]

ATOM      1  N   GLU     2     -55.995 -36.351  30.377  1.00 10.00      A    N  
ATOM      2  CA  GLU     2     -55.869 -34.978  30.927  1.00 10.00      A    C  
ATOM      3  C   GLU     2     -56.002 -33.941  29.818  1.00 10.00      A    C  
ATOM      4  O   GLU     2     -57.113 -33.585  29.425  1.00 10.00      A    O  
ATOM      5  CB  GLU     2     -54.540 -34.804  31.669  1.00 10.00      A    C  
ATOM      6  CG  GLU     2     -54.323 -35.806  32.789  1.00 10.00      A    C  
ATOM      7  CD  GLU     2     -55.489 -35.844  33.749  1.00 10.00      A    C  
ATOM      8  OE1 GLU     2     -56.258 -36.827  33.714  1.00 10.00      A    O  
ATOM      9  OE2 GLU     2     -55.652 -34.889  34.533  1.00 10.00      A    O1-
ATOM     10  HT1 GLU     2     -55.311 -36.494  29.610  1.00 10.00      A    H  
ATOM     11  HT2 GLU     2     -56.954 -36.497  30.001  1.00 10.00      A    H  
ATOM     12  HT3 GLU     2     -55.818 -37.056  31.123  1.00 10.00      A    H  
ATOM     13  N   GLU     3     -54.870 -33.472  29.307  1.00 10.00      A    N  
ATOM     14  CA  GLU     3     -54.862 -32.483  28.242  1.00 10.00      A    C  
ATOM     15  C   GLU     3     -53.826 -32.841  27.184  1.00 10.00      A    C  
ATOM     16  O   GLU     3     -53.197 -33.898  27.254  1.00 10.00      A    O  
ATOM     17  CB  GLU     3     -54.640 -31.071  28.792  1.00 10.00      A    C  
ATOM     18  CG  GLU     3     -53.524 -30.957  29.816  1.00 10.00      A    C  
ATOM     19  CD  GLU     3     -53.515 -29.614  30.518  1.00 10.00      A    C  
ATOM     20  OE1 GLU     3     -53.973 -29.536  31.679  1.00 10.00      A    O  
ATOM     21  OE2 GLU     3     -53.055 -28.625  29.918  1.00 10.00      A    O1-
ATOM     22  HN  GLU     3     -54.013 -33.808  29.648  1.00 10.00      A    H  
ATOM     23  N   LEU     4     -53.641 -31.951  26.220  1.00 10.00      A    N  
ATOM     24  CA  LEU     4     -52.702 -32.186  25.134  1.00 10.00      A    C  
ATOM     25  C   LEU     4     -51.280 -31.778  25.511  1.00 10.00      A    C  
ATOM     26  O   LEU     4     -51.032 -30.636  25.901  1.00 10.00      A    O  
ATOM     27  CB  LEU     4     -53.147 -31.444  23.871  1.00 10.00      A    C  
ATOM     28  CG  LEU     4     -52.378 -31.773  22.589  1.00 10.00      A    C  
ATOM     29  CD1 LEU     4     -52.625 -33.214  22.167  1.00 10.00      A    C  
ATOM     30  CD2 LEU     4     -52.760 -30.814  21.474  1.00 10.00      A    C  
ATOM     31  HN  LEU     4     -54.136 -31.106  26.250  1.00 10.00      A    H  
ATOM     32  N   VAL     5     -50.355 -32.726  25.392  1.00 10.00      A    N  
ATOM     33  CA  VAL     5     -48.951 -32.485  25.692  1.00 10.00      A    C  
ATOM     34  C   VAL     5     -48.181 -32.339  24.384  1.00 10.00      A    C  
ATOM     35  O   VAL     5     -48.214 -33.230  23.535  1.00 10.00      A    O  
ATOM     36  CB  VAL     5     -48.336 -33.655  26.496  1.00 10.00      A    C  
ATOM     37  CG1 VAL     5     -46.991 -33.259  27.090  1.00 10.00      A    C  
ATOM     38  CG2 VAL     5     -49.291 -34.137  27.579  1.00 10.00      A    C  
ATOM     39  HN  VAL     5     -50.625 -33.616  25.085  1.00 10.00      A    H  
ATOM     40  N   VAL     6     -47.502 -31.216  24.216  1.00 10.00      A    N  
ATOM     41  CA  VAL     6     -46.739 -30.963  23.003  1.00 10.00      A    C  
ATOM     42  C   VAL     6     -45.308 -30.545  23.322  1.00 10.00      A    C  
ATOM     43  O   VAL     6     -44.995 -30.168  24.454  1.00 10.00      A    O  
ATOM     44  CB  VAL     6     -47.402 -29.890  22.109  1.00 10.00      A    C  
ATOM     45  CG1 VAL     6     -48.651 -30.443  21.440  1.00 10.00      A    C  
ATOM     46  CG2 VAL     6     -47.732 -28.640  22.914  1.00 10.00      A    C  
ATOM     47  HN  VAL     6     -47.503 -30.541  24.933  1.00 10.00      A    H  
ATOM     48  N   GLU     7     -44.447 -30.621  22.318  1.00 10.00      A    N  
ATOM     49  CA  GLU     7     -43.051 -30.247  22.474  1.00 10.00      A    C  
ATOM     50  C   GLU     7     -42.836 -28.828  21.956  1.00 10.00      A    C  
ATOM     51  O   GLU     7     -42.963 -28.570  20.754  1.00 10.00      A    O  
ATOM     52  CB  GLU     7     -42.147 -31.232  21.723  1.00 10.00      A    C  
ATOM     53  CG  GLU     7     -42.282 -32.680  22.179  1.00 10.00      A    C  
ATOM     54  CD  GLU     7     -41.350 -33.629  21.443  1.00 10.00      A    C  
ATOM     55  OE1 GLU     7     -40.614 -33.178  20.534  1.00 10.00      A    O  
ATOM     56  OE2 GLU     7     -41.346 -34.832  21.773  1.00 10.00      A    O1-
ATOM     57  HN  GLU     7     -44.761 -30.930  21.441  1.00 10.00      A    H  
ATOM     58  N   VAL     8     -42.527 -27.911  22.862  1.00 10.00      A    N  
ATOM     59  CA  VAL     8     -42.311 -26.517  22.498  1.00 10.00      A    C  
ATOM     60  C   VAL     8     -40.850 -26.129  22.670  1.00 10.00      A    C  
ATOM     61  O   VAL     8     -40.146 -26.689  23.512  1.00 10.00      A    O  
ATOM     62  CB  VAL     8     -43.202 -25.556  23.321  1.00 10.00      A    C  
ATOM     63  CG1 VAL     8     -44.677 -25.861  23.097  1.00 10.00      A    C  
ATOM     64  CG2 VAL     8     -42.855 -25.613  24.803  1.00 10.00      A    C  
ATOM     65  HN  VAL     8     -42.428 -28.180  23.800  1.00 10.00      A    H  
ATOM     66  N   ARG     9     -40.398 -25.184  21.862  1.00 10.00      A    N  
ATOM     67  CA  ARG     9     -39.019 -24.721  21.928  1.00 10.00      A    C  
ATOM     68  C   ARG     9     -38.849 -23.695  23.048  1.00 10.00      A    C  
ATOM     69  O   ARG     9     -39.470 -22.632  23.026  1.00 10.00      A    O  
ATOM     70  CB  ARG     9     -38.593 -24.125  20.584  1.00 10.00      A    C  
ATOM     71  CG  ARG     9     -37.114 -23.784  20.499  1.00 10.00      A    C  
ATOM     72  CD  ARG     9     -36.785 -23.045  19.212  1.00 10.00      A    C  
ATOM     73  NE  ARG     9     -36.682 -23.939  18.056  1.00 10.00      A    N  
ATOM     74  CZ  ARG     9     -37.176 -23.651  16.848  1.00 10.00      A    C  
ATOM     75  NH1 ARG     9     -37.814 -22.502  16.642  1.00 10.00      A    N1+
ATOM     76  NH2 ARG     9     -37.043 -24.516  15.847  1.00 10.00      A    N  
ATOM     77  HN  ARG     9     -41.007 -24.787  21.201  1.00 10.00      A    H  
ATOM     78  HE  ARG     9     -36.217 -24.797  18.188  1.00 10.00      A    H  
ATOM     79 HH11 ARG     9     -37.933 -21.843  17.394  1.00 10.00      A    H  
ATOM     80 HH12 ARG     9     -38.181 -22.285  15.735  1.00 10.00      A    H  
ATOM     81 HH21 ARG     9     -36.570 -25.400  15.992  1.00 10.00      A    H  
ATOM     82 HH22 ARG     9     -37.413 -24.299  14.942  1.00 10.00      A    H  
ATOM     83  N   GLY    10     -38.011 -24.028  24.024  1.00 10.00      A    N  
ATOM     84  CA  GLY    10     -37.773 -23.136  25.145  1.00 10.00      A    C  
ATOM     85  C   GLY    10     -36.737 -22.069  24.835  1.00 10.00      A    C  
ATOM     86  O   GLY    10     -36.142 -22.068  23.757  1.00 10.00      A    O  
ATOM     87  HN  GLY    10     -37.544 -24.893  23.982  1.00 10.00      A    H  
ATOM     88  N   SER    11     -36.507 -21.175  25.795  1.00 10.00      A    N  
ATOM     89  CA  SER    11     -35.552 -20.082  25.636  1.00 10.00      A    C  
ATOM     90  C   SER    11     -34.135 -20.584  25.355  1.00 10.00      A    C  
ATOM     91  O   SER    11     -33.344 -19.901  24.706  1.00 10.00      A    O  
ATOM     92  CB  SER    11     -35.556 -19.214  26.895  1.00 10.00      A    C  
ATOM     93  OG  SER    11     -36.589 -19.615  27.785  1.00 10.00      A    O  
ATOM     94  HN  SER    11     -37.001 -21.246  26.641  1.00 10.00      A    H  
ATOM     95  HG  SER    11     -36.212 -19.778  28.661  1.00 10.00      A    H  
ATOM     96  N   ASN    12     -33.823 -21.779  25.843  1.00 10.00      A    N  
ATOM     97  CA  ASN    12     -32.501 -22.369  25.647  1.00 10.00      A    C  
ATOM     98  C   ASN    12     -32.340 -22.944  24.244  1.00 10.00      A    C  
ATOM     99  O   ASN    12     -31.228 -23.242  23.805  1.00 10.00      A    O  
ATOM    100  CB  ASN    12     -32.199 -23.441  26.706  1.00 10.00      A    C  
ATOM    101  CG  ASN    12     -33.291 -24.488  26.855  1.00 10.00      A    C  
ATOM    102  ND2 ASN    12     -33.251 -25.221  27.956  1.00 10.00      A    N  
ATOM    103  OD1 ASN    12     -34.154 -24.639  25.989  1.00 10.00      A    O  
ATOM    104  HN  ASN    12     -34.499 -22.278  26.345  1.00 10.00      A    H  
ATOM    105 HD21 ASN    12     -32.531 -25.047  28.600  1.00 10.00      A    H  
ATOM    106 HD22 ASN    12     -33.937 -25.910  28.084  1.00 10.00      A    H  
ATOM    107  N   GLY    13     -33.451 -23.082  23.536  1.00 10.00      A    N  
ATOM    108  CA  GLY    13     -33.409 -23.619  22.193  1.00 10.00      A    C  
ATOM    109  C   GLY    13     -33.691 -25.106  22.157  1.00 10.00      A    C  
ATOM    110  O   GLY    13     -33.569 -25.739  21.110  1.00 10.00      A    O  
ATOM    111  HN  GLY    13     -34.311 -22.806  23.925  1.00 10.00      A    H  
ATOM    112  N   ALA    14     -34.057 -25.664  23.299  1.00 10.00      A    N  
ATOM    113  CA  ALA    14     -34.363 -27.085  23.396  1.00 10.00      A    C  
ATOM    114  C   ALA    14     -35.868 -27.288  23.471  1.00 10.00      A    C  
ATOM    115  O   ALA    14     -36.611 -26.354  23.775  1.00 10.00      A    O  
ATOM    116  CB  ALA    14     -33.696 -27.690  24.619  1.00 10.00      A    C  
ATOM    117  HN  ALA    14     -34.132 -25.107  24.103  1.00 10.00      A    H  
ATOM    118  N   PHE    15     -36.318 -28.504  23.207  1.00 10.00      A    N  
ATOM    119  CA  PHE    15     -37.741 -28.802  23.243  1.00 10.00      A    C  
ATOM    120  C   PHE    15     -38.183 -29.312  24.609  1.00 10.00      A    C  
ATOM    121  O   PHE    15     -37.659 -30.306  25.116  1.00 10.00      A    O  
ATOM    122  CB  PHE    15     -38.136 -29.772  22.128  1.00 10.00      A    C  
ATOM    123  CG  PHE    15     -38.411 -29.091  20.815  1.00 10.00      A    C  
ATOM    124  CD1 PHE    15     -39.653 -28.541  20.555  1.00 10.00      A    C  
ATOM    125  CD2 PHE    15     -37.428 -28.996  19.848  1.00 10.00      A    C  
ATOM    126  CE1 PHE    15     -39.912 -27.906  19.354  1.00 10.00      A    C  
ATOM    127  CE2 PHE    15     -37.679 -28.366  18.643  1.00 10.00      A    C  
ATOM    128  CZ  PHE    15     -38.923 -27.820  18.397  1.00 10.00      A    C  
ATOM    129  HN  PHE    15     -35.679 -29.220  22.992  1.00 10.00      A    H  
ATOM    130  N   TYR    16     -39.140 -28.611  25.200  1.00 10.00      A    N  
ATOM    131  CA  TYR    16     -39.678 -28.967  26.506  1.00 10.00      A    C  
ATOM    132  C   TYR    16     -41.115 -29.448  26.356  1.00 10.00      A    C  
ATOM    133  O   TYR    16     -41.789 -29.108  25.383  1.00 10.00      A    O  
ATOM    134  CB  TYR    16     -39.666 -27.751  27.441  1.00 10.00      A    C  
ATOM    135  CG  TYR    16     -38.358 -27.505  28.156  1.00 10.00      A    C  
ATOM    136  CD1 TYR    16     -38.016 -28.230  29.291  1.00 10.00      A    C  
ATOM    137  CD2 TYR    16     -37.468 -26.542  27.701  1.00 10.00      A    C  
ATOM    138  CE1 TYR    16     -36.826 -28.002  29.954  1.00 10.00      A    C  
ATOM    139  CE2 TYR    16     -36.274 -26.308  28.356  1.00 10.00      A    C  
ATOM    140  CZ  TYR    16     -35.956 -27.041  29.480  1.00 10.00      A    C  
ATOM    141  OH  TYR    16     -34.762 -26.818  30.133  1.00 10.00      A    O  
ATOM    142  HN  TYR    16     -39.512 -27.826  24.731  1.00 10.00      A    H  
ATOM    143  HH  TYR    16     -34.711 -25.892  30.429  1.00 10.00      A    H  
ATOM    144  N   LYS    17     -41.578 -30.232  27.316  1.00 10.00      A    N  
ATOM    145  CA  LYS    17     -42.940 -30.737  27.290  1.00 10.00      A    C  
ATOM    146  C   LYS    17     -43.882 -29.717  27.913  1.00 10.00      A    C  
ATOM    147  O   LYS    17     -43.746 -29.371  29.087  1.00 10.00      A    O  
ATOM    148  CB  LYS    17     -43.044 -32.077  28.023  1.00 10.00      A    C  
ATOM    149  CG  LYS    17     -42.576 -33.268  27.202  1.00 10.00      A    C  
ATOM    150  CD  LYS    17     -42.701 -34.568  27.977  1.00 10.00      A    C  
ATOM    151  CE  LYS    17     -41.548 -34.749  28.950  1.00 10.00      A    C  
ATOM    152  NZ  LYS    17     -42.024 -34.971  30.339  1.00 10.00      A    N1+
ATOM    153  HN  LYS    17     -40.993 -30.472  28.063  1.00 10.00      A    H  
ATOM    154  HZ1 LYS    17     -42.825 -35.644  30.345  1.00 10.00      A    H  
ATOM    155  HZ2 LYS    17     -42.341 -34.063  30.758  1.00 10.00      A    H  
ATOM    156  HZ3 LYS    17     -41.256 -35.355  30.925  1.00 10.00      A    H  
ATOM    157  N   ALA    18     -44.818 -29.219  27.123  1.00 10.00      A    N  
ATOM    158  CA  ALA    18     -45.763 -28.229  27.607  1.00 10.00      A    C  
ATOM    159  C   ALA    18     -47.198 -28.652  27.329  1.00 10.00      A    C  
ATOM    160  O   ALA    18     -47.467 -29.394  26.383  1.00 10.00      A    O  
ATOM    161  CB  ALA    18     -45.475 -26.870  26.992  1.00 10.00      A    C  
ATOM    162  HN  ALA    18     -44.881 -29.530  26.189  1.00 10.00      A    H  
ATOM    163  N   PHE    19     -48.105 -28.180  28.166  1.00 10.00      A    N  
ATOM    164  CA  PHE    19     -49.518 -28.489  28.032  1.00 10.00      A    C  
ATOM    165  C   PHE    19     -50.245 -27.306  27.404  1.00 10.00      A    C  
ATOM    166  O   PHE    19     -49.966 -26.153  27.740  1.00 10.00      A    O  
ATOM    167  CB  PHE    19     -50.119 -28.773  29.407  1.00 10.00      A    C  
ATOM    168  CG  PHE    19     -49.424 -29.853  30.180  1.00 10.00      A    C  
ATOM    169  CD1 PHE    19     -49.664 -31.187  29.900  1.00 10.00      A    C  
ATOM    170  CD2 PHE    19     -48.533 -29.535  31.190  1.00 10.00      A    C  
ATOM    171  CE1 PHE    19     -49.029 -32.184  30.614  1.00 10.00      A    C  
ATOM    172  CE2 PHE    19     -47.895 -30.526  31.908  1.00 10.00      A    C  
ATOM    173  CZ  PHE    19     -48.143 -31.852  31.619  1.00 10.00      A    C  
ATOM    174  HN  PHE    19     -47.812 -27.602  28.904  1.00 10.00      A    H  
ATOM    175  N   VAL    20     -51.169 -27.586  26.496  1.00 10.00      A    N  
ATOM    176  CA  VAL    20     -51.924 -26.531  25.832  1.00 10.00      A    C  
ATOM    177  C   VAL    20     -53.057 -26.032  26.726  1.00 10.00      A    C  
ATOM    178  O   VAL    20     -54.048 -26.729  26.942  1.00 10.00      A    O  
ATOM    179  CB  VAL    20     -52.505 -27.010  24.484  1.00 10.00      A    C  
ATOM    180  CG1 VAL    20     -53.158 -25.856  23.742  1.00 10.00      A    C  
ATOM    181  CG2 VAL    20     -51.422 -27.652  23.631  1.00 10.00      A    C  
ATOM    182  HN  VAL    20     -51.355 -28.525  26.273  1.00 10.00      A    H  
ATOM    183  N   LYS    21     -52.899 -24.822  27.249  1.00 10.00      A    N  
ATOM    184  CA  LYS    21     -53.903 -24.232  28.125  1.00 10.00      A    C  
ATOM    185  C   LYS    21     -54.868 -23.342  27.353  1.00 10.00      A    C  
ATOM    186  O   LYS    21     -56.049 -23.266  27.685  1.00 10.00      A    O  
ATOM    187  CB  LYS    21     -53.244 -23.443  29.258  1.00 10.00      A    C  
ATOM    188  CG  LYS    21     -52.895 -24.280  30.479  1.00 10.00      A    C  
ATOM    189  CD  LYS    21     -54.121 -24.516  31.351  1.00 10.00      A    C  
ATOM    190  CE  LYS    21     -54.588 -25.963  31.294  1.00 10.00      A    C  
ATOM    191  NZ  LYS    21     -53.598 -26.885  31.902  1.00 10.00      A    N1+
ATOM    192  HN  LYS    21     -52.087 -24.310  27.036  1.00 10.00      A    H  
ATOM    193  HZ1 LYS    21     -53.931 -27.874  31.822  1.00 10.00      A    H  
ATOM    194  HZ2 LYS    21     -53.462 -26.657  32.904  1.00 10.00      A    H  
ATOM    195  HZ3 LYS    21     -52.686 -26.806  31.409  1.00 10.00      A    H  
ATOM    196  N   ASP    22     -54.364 -22.678  26.317  1.00 10.00      A    N  
ATOM    197  CA  ASP    22     -55.191 -21.792  25.502  1.00 10.00      A    C  
ATOM    198  C   ASP    22     -54.626 -21.667  24.088  1.00 10.00      A    C  
ATOM    199  O   ASP    22     -53.431 -21.871  23.863  1.00 10.00      A    O  
ATOM    200  CB  ASP    22     -55.330 -20.408  26.152  1.00 10.00      A    C  
ATOM    201  CG  ASP    22     -56.238 -19.481  25.365  1.00 10.00      A    C  
ATOM    202  OD1 ASP    22     -57.256 -19.957  24.816  1.00 10.00      A    O  
ATOM    203  OD2 ASP    22     -55.931 -18.274  25.280  1.00 10.00      A    O1-
ATOM    204  HN  ASP    22     -53.418 -22.795  26.086  1.00 10.00      A    H  
ATOM    205  N   VAL    23     -55.489 -21.326  23.142  1.00 10.00      A    N  
ATOM    206  CA  VAL    23     -55.094 -21.183  21.747  1.00 10.00      A    C  
ATOM    207  C   VAL    23     -55.496 -19.808  21.212  1.00 10.00      A    C  
ATOM    208  O   VAL    23     -56.608 -19.335  21.459  1.00 10.00      A    O  
ATOM    209  CB  VAL    23     -55.745 -22.276  20.866  1.00 10.00      A    C  
ATOM    210  CG1 VAL    23     -55.351 -22.114  19.404  1.00 10.00      A    C  
ATOM    211  CG2 VAL    23     -55.382 -23.667  21.367  1.00 10.00      A    C  
ATOM    212  HN  VAL    23     -56.422 -21.141  23.398  1.00 10.00      A    H  
ATOM    213  N   HIS    24     -54.578 -19.167  20.501  1.00 10.00      A    N  
ATOM    214  CA  HIS    24     -54.830 -17.856  19.908  1.00 10.00      A    C  
ATOM    215  C   HIS    24     -54.652 -17.933  18.396  1.00 10.00      A    C  
ATOM    216  O   HIS    24     -54.254 -18.973  17.873  1.00 10.00      A    O  
ATOM    217  CB  HIS    24     -53.891 -16.797  20.492  1.00 10.00      A    C  
ATOM    218  CG  HIS    24     -54.165 -16.443  21.923  1.00 10.00      A    C  
ATOM    219  CD2 HIS    24     -55.318 -16.105  22.549  1.00 10.00      A    C  
ATOM    220  ND1 HIS    24     -53.183 -16.401  22.891  1.00 10.00      A    N  
ATOM    221  CE1 HIS    24     -53.722 -16.058  24.047  1.00 10.00      A    C  
ATOM    222  NE2 HIS    24     -55.015 -15.872  23.866  1.00 10.00      A    N  
ATOM    223  HN  HIS    24     -53.707 -19.593  20.356  1.00 10.00      A    H  
ATOM    224  HD1 HIS    24     -52.224 -16.595  22.753  1.00 10.00      A    H  
ATOM    225  HE2 HIS    24     -55.673 -15.764  24.590  1.00 10.00      A    H  
ATOM    226  N   GLU    25     -54.920 -16.835  17.704  1.00 10.00      A    N  
ATOM    227  CA  GLU    25     -54.800 -16.796  16.245  1.00 10.00      A    C  
ATOM    228  C   GLU    25     -53.361 -16.553  15.787  1.00 10.00      A    C  
ATOM    229  O   GLU    25     -53.109 -16.345  14.596  1.00 10.00      A    O  
ATOM    230  CB  GLU    25     -55.718 -15.720  15.661  1.00 10.00      A    C  
ATOM    231  CG  GLU    25     -57.202 -16.034  15.770  1.00 10.00      A    C  
ATOM    232  CD  GLU    25     -57.647 -17.145  14.834  1.00 10.00      A    C  
ATOM    233  OE1 GLU    25     -57.288 -17.106  13.633  1.00 10.00      A    O  
ATOM    234  OE2 GLU    25     -58.385 -18.049  15.285  1.00 10.00      A    O1-
ATOM    235  HN  GLU    25     -55.215 -16.028  18.179  1.00 10.00      A    H  
ATOM    236  N   ASP    26     -52.425 -16.579  16.724  1.00 10.00      A    N  
ATOM    237  CA  ASP    26     -51.016 -16.357  16.407  1.00 10.00      A    C  
ATOM    238  C   ASP    26     -50.103 -17.236  17.257  1.00 10.00      A    C  
ATOM    239  O   ASP    26     -49.358 -18.060  16.728  1.00 10.00      A    O  
ATOM    240  CB  ASP    26     -50.654 -14.877  16.568  1.00 10.00      A    C  
ATOM    241  CG  ASP    26     -49.162 -14.638  16.704  1.00 10.00      A    C  
ATOM    242  OD1 ASP    26     -48.712 -14.305  17.824  1.00 10.00      A    O  
ATOM    243  OD2 ASP    26     -48.437 -14.766  15.696  1.00 10.00      A    O1-
ATOM    244  HN  ASP    26     -52.686 -16.756  17.651  1.00 10.00      A    H  
ATOM    245  N   SER    27     -50.161 -17.060  18.569  1.00 10.00      A    N  
ATOM    246  CA  SER    27     -49.341 -17.847  19.479  1.00 10.00      A    C  
ATOM    247  C   SER    27     -50.225 -18.555  20.499  1.00 10.00      A    C  
ATOM    248  O   SER    27     -51.216 -17.994  20.964  1.00 10.00      A    O  
ATOM    249  CB  SER    27     -48.319 -16.952  20.186  1.00 10.00      A    C  
ATOM    250  OG  SER    27     -47.519 -16.248  19.247  1.00 10.00      A    O  
ATOM    251  HN  SER    27     -50.766 -16.384  18.936  1.00 10.00      A    H  
ATOM    252  HG  SER    27     -48.090 -15.698  18.685  1.00 10.00      A    H  
ATOM    253  N   ILE    28     -49.869 -19.780  20.849  1.00 10.00      A    N  
ATOM    254  CA  ILE    28     -50.659 -20.548  21.801  1.00 10.00      A    C  
ATOM    255  C   ILE    28     -50.127 -20.417  23.220  1.00 10.00      A    C  
ATOM    256  O   ILE    28     -48.936 -20.174  23.430  1.00 10.00      A    O  
ATOM    257  CB  ILE    28     -50.771 -22.039  21.415  1.00 10.00      A    C  
ATOM    258  CG1 ILE    28     -49.390 -22.652  21.166  1.00 10.00      A    C  
ATOM    259  CG2 ILE    28     -51.666 -22.199  20.195  1.00 10.00      A    C  
ATOM    260  CD1 ILE    28     -49.415 -24.149  20.934  1.00 10.00      A    C  
ATOM    261  HN  ILE    28     -49.045 -20.170  20.479  1.00 10.00      A    H  
ATOM    262  N   THR    29     -51.022 -20.579  24.183  1.00 10.00      A    N  
ATOM    263  CA  THR    29     -50.673 -20.485  25.589  1.00 10.00      A    C  
ATOM    264  C   THR    29     -50.358 -21.871  26.136  1.00 10.00      A    C  
ATOM    265  O   THR    29     -51.259 -22.687  26.346  1.00 10.00      A    O  
ATOM    266  CB  THR    29     -51.842 -19.882  26.391  1.00 10.00      A    C  
ATOM    267  CG2 THR    29     -51.382 -19.456  27.775  1.00 10.00      A    C  
ATOM    268  OG1 THR    29     -52.360 -18.740  25.689  1.00 10.00      A    O  
ATOM    269  HN  THR    29     -51.953 -20.785  23.943  1.00 10.00      A    H  
ATOM    270  HG1 THR    29     -53.286 -18.613  25.927  1.00 10.00      A    H  
ATOM    271  N   VAL    30     -49.080 -22.142  26.349  1.00 10.00      A    N  
ATOM    272  CA  VAL    30     -48.656 -23.434  26.859  1.00 10.00      A    C  
ATOM    273  C   VAL    30     -48.050 -23.308  28.251  1.00 10.00      A    C  
ATOM    274  O   VAL    30     -47.329 -22.351  28.547  1.00 10.00      A    O  
ATOM    275  CB  VAL    30     -47.651 -24.133  25.916  1.00 10.00      A    C  
ATOM    276  CG1 VAL    30     -48.351 -24.635  24.663  1.00 10.00      A    C  
ATOM    277  CG2 VAL    30     -46.506 -23.199  25.555  1.00 10.00      A    C  
ATOM    278  HN  VAL    30     -48.404 -21.455  26.163  1.00 10.00      A    H  
ATOM    279  N   ALA    31     -48.360 -24.271  29.100  1.00 10.00      A    N  
ATOM    280  CA  ALA    31     -47.847 -24.290  30.458  1.00 10.00      A    C  
ATOM    281  C   ALA    31     -46.839 -25.416  30.604  1.00 10.00      A    C  
ATOM    282  O   ALA    31     -47.073 -26.531  30.134  1.00 10.00      A    O  
ATOM    283  CB  ALA    31     -48.984 -24.463  31.454  1.00 10.00      A    C  
ATOM    284  HN  ALA    31     -48.945 -25.002  28.799  1.00 10.00      A    H  
ATOM    285  N   PHE    32     -45.720 -25.125  31.242  1.00 10.00      A    N  
ATOM    286  CA  PHE    32     -44.676 -26.118  31.438  1.00 10.00      A    C  
ATOM    287  C   PHE    32     -45.063 -27.120  32.518  1.00 10.00      A    C  
ATOM    288  O   PHE    32     -45.761 -26.775  33.475  1.00 10.00      A    O  
ATOM    289  CB  PHE    32     -43.352 -25.440  31.791  1.00 10.00      A    C  
ATOM    290  CG  PHE    32     -42.755 -24.652  30.659  1.00 10.00      A    C  
ATOM    291  CD1 PHE    32     -41.937 -25.269  29.725  1.00 10.00      A    C  
ATOM    292  CD2 PHE    32     -43.008 -23.294  30.531  1.00 10.00      A    C  
ATOM    293  CE1 PHE    32     -41.381 -24.547  28.686  1.00 10.00      A    C  
ATOM    294  CE2 PHE    32     -42.456 -22.568  29.494  1.00 10.00      A    C  
ATOM    295  CZ  PHE    32     -41.641 -23.195  28.571  1.00 10.00      A    C  
ATOM    296  HN  PHE    32     -45.593 -24.221  31.596  1.00 10.00      A    H  
ATOM    297  N   GLU    33     -44.618 -28.362  32.347  1.00 10.00      A    N  
ATOM    298  CA  GLU    33     -44.899 -29.423  33.308  1.00 10.00      A    C  
ATOM    299  C   GLU    33     -44.418 -29.032  34.699  1.00 10.00      A    C  
ATOM    300  O   GLU    33     -43.361 -28.415  34.846  1.00 10.00      A    O  
ATOM    301  CB  GLU    33     -44.242 -30.734  32.872  1.00 10.00      A    C  
ATOM    302  CG  GLU    33     -42.759 -30.611  32.565  1.00 10.00      A    C  
ATOM    303  CD  GLU    33     -42.097 -31.956  32.383  1.00 10.00      A    C  
ATOM    304  OE1 GLU    33     -41.324 -32.365  33.272  1.00 10.00      A    O  
ATOM    305  OE2 GLU    33     -42.350 -32.612  31.352  1.00 10.00      A    O1-
ATOM    306  HN  GLU    33     -44.088 -28.571  31.547  1.00 10.00      A    H  
ATOM    307  N   ASN    34     -45.217 -29.369  35.711  1.00 10.00      A    N  
ATOM    308  CA  ASN    34     -44.900 -29.059  37.111  1.00 10.00      A    C  
ATOM    309  C   ASN    34     -44.981 -27.561  37.392  1.00 10.00      A    C  
ATOM    310  O   ASN    34     -44.791 -27.123  38.526  1.00 10.00      A    O  
ATOM    311  CB  ASN    34     -43.530 -29.612  37.524  1.00 10.00      A    C  
ATOM    312  CG  ASN    34     -43.535 -31.115  37.720  1.00 10.00      A    C  
ATOM    313  ND2 ASN    34     -43.262 -31.854  36.657  1.00 10.00      A    N  
ATOM    314  OD1 ASN    34     -43.779 -31.607  38.820  1.00 10.00      A    O  
ATOM    315  HN  ASN    34     -46.053 -29.847  35.511  1.00 10.00      A    H  
ATOM    316 HD21 ASN    34     -43.071 -31.398  35.810  1.00 10.00      A    H  
ATOM    317 HD22 ASN    34     -43.258 -32.829  36.760  1.00 10.00      A    H  
ATOM    318  N   ASN    35     -45.276 -26.794  36.345  1.00 10.00      A    N  
ATOM    319  CA  ASN    35     -45.394 -25.341  36.425  1.00 10.00      A    C  
ATOM    320  C   ASN    35     -44.126 -24.685  36.970  1.00 10.00      A    C  
ATOM    321  O   ASN    35     -44.170 -23.907  37.925  1.00 10.00      A    O  
ATOM    322  CB  ASN    35     -46.639 -24.907  37.212  1.00 10.00      A    C  
ATOM    323  CG  ASN    35     -47.179 -23.556  36.773  1.00 10.00      A    C  
ATOM    324  ND2 ASN    35     -48.492 -23.396  36.828  1.00 10.00      A    N  
ATOM    325  OD1 ASN    35     -46.424 -22.666  36.381  1.00 10.00      A    O  
ATOM    326  HN  ASN    35     -45.418 -27.227  35.476  1.00 10.00      A    H  
ATOM    327 HD21 ASN    35     -49.039 -24.149  37.144  1.00 10.00      A    H  
ATOM    328 HD22 ASN    35     -48.868 -22.533  36.547  1.00 10.00      A    H  
ATOM    329  N   TRP    36     -42.989 -25.013  36.366  1.00 10.00      A    N  
ATOM    330  CA  TRP    36     -41.720 -24.427  36.785  1.00 10.00      A    C  
ATOM    331  C   TRP    36     -41.534 -23.052  36.148  1.00 10.00      A    C  
ATOM    332  O   TRP    36     -40.621 -22.304  36.493  1.00 10.00      A    O  
ATOM    333  CB  TRP    36     -40.533 -25.356  36.500  1.00 10.00      A    C  
ATOM    334  CG  TRP    36     -40.327 -25.695  35.055  1.00 10.00      A    C  
ATOM    335  CD1 TRP    36     -40.955 -26.676  34.345  1.00 10.00      A    C  
ATOM    336  CD2 TRP    36     -39.408 -25.072  34.149  1.00 10.00      A    C  
ATOM    337  CE2 TRP    36     -39.546 -25.719  32.905  1.00 10.00      A    C  
ATOM    338  CE3 TRP    36     -38.490 -24.027  34.267  1.00 10.00      A    C  
ATOM    339  NE1 TRP    36     -40.495 -26.693  33.051  1.00 10.00      A    N  
ATOM    340  CZ2 TRP    36     -38.796 -25.358  31.790  1.00 10.00      A    C  
ATOM    341  CZ3 TRP    36     -37.746 -23.669  33.160  1.00 10.00      A    C  
ATOM    342  CH2 TRP    36     -37.904 -24.331  31.937  1.00 10.00      A    C  
ATOM    343  HN  TRP    36     -43.002 -25.664  35.634  1.00 10.00      A    H  
ATOM    344  HE1 TRP    36     -40.797 -27.306  32.349  1.00 10.00      A    H  
ATOM    345  N   GLN    37     -42.431 -22.735  35.226  1.00 10.00      A    N  
ATOM    346  CA  GLN    37     -42.429 -21.463  34.523  1.00 10.00      A    C  
ATOM    347  C   GLN    37     -43.863 -21.134  34.126  1.00 10.00      A    C  
ATOM    348  O   GLN    37     -44.595 -22.019  33.680  1.00 10.00      A    O  
ATOM    349  CB  GLN    37     -41.557 -21.537  33.262  1.00 10.00      A    C  
ATOM    350  CG  GLN    37     -40.130 -21.036  33.439  1.00 10.00      A    C  
ATOM    351  CD  GLN    37     -40.035 -19.531  33.610  1.00 10.00      A    C  
ATOM    352  NE2 GLN    37     -39.014 -19.084  34.327  1.00 10.00      A    N  
ATOM    353  OE1 GLN    37     -40.861 -18.777  33.095  1.00 10.00      A    O  
ATOM    354  HN  GLN    37     -43.135 -23.380  35.017  1.00 10.00      A    H  
ATOM    355 HE21 GLN    37     -38.387 -19.743  34.700  1.00 10.00      A    H  
ATOM    356 HE22 GLN    37     -38.921 -18.117  34.452  1.00 10.00      A    H  
ATOM    357  N   PRO    38     -44.288 -19.873  34.310  1.00 10.00      A    N  
ATOM    358  CA  PRO    38     -45.644 -19.427  33.959  1.00 10.00      A    C  
ATOM    359  C   PRO    38     -45.971 -19.673  32.486  1.00 10.00      A    C  
ATOM    360  O   PRO    38     -45.068 -19.842  31.662  1.00 10.00      A    O  
ATOM    361  CB  PRO    38     -45.619 -17.917  34.248  1.00 10.00      A    C  
ATOM    362  CG  PRO    38     -44.176 -17.562  34.360  1.00 10.00      A    C  
ATOM    363  CD  PRO    38     -43.490 -18.785  34.889  1.00 10.00      A    C  
ATOM    364  N   ASP    39     -47.266 -19.694  32.171  1.00 10.00      A    N  
ATOM    365  CA  ASP    39     -47.738 -19.917  30.802  1.00 10.00      A    C  
ATOM    366  C   ASP    39     -47.047 -18.962  29.840  1.00 10.00      A    C  
ATOM    367  O   ASP    39     -46.957 -17.760  30.105  1.00 10.00      A    O  
ATOM    368  CB  ASP    39     -49.258 -19.716  30.707  1.00 10.00      A    C  
ATOM    369  CG  ASP    39     -50.018 -20.225  31.916  1.00 10.00      A    C  
ATOM    370  OD1 ASP    39     -49.947 -19.568  32.980  1.00 10.00      A    O  
ATOM    371  OD2 ASP    39     -50.697 -21.266  31.811  1.00 10.00      A    O1-
ATOM    372  HN  ASP    39     -47.928 -19.559  32.883  1.00 10.00      A    H  
ATOM    373  N   ARG    40     -46.564 -19.489  28.727  1.00 10.00      A    N  
ATOM    374  CA  ARG    40     -45.866 -18.676  27.742  1.00 10.00      A    C  
ATOM    375  C   ARG    40     -46.586 -18.685  26.405  1.00 10.00      A    C  
ATOM    376  O   ARG    40     -47.360 -19.598  26.114  1.00 10.00      A    O  
ATOM    377  CB  ARG    40     -44.435 -19.193  27.549  1.00 10.00      A    C  
ATOM    378  CG  ARG    40     -43.574 -19.168  28.799  1.00 10.00      A    C  
ATOM    379  CD  ARG    40     -43.180 -17.752  29.177  1.00 10.00      A    C  
ATOM    380  NE  ARG    40     -42.102 -17.743  30.165  1.00 10.00      A    N  
ATOM    381  CZ  ARG    40     -40.876 -17.279  29.928  1.00 10.00      A    C  
ATOM    382  NH1 ARG    40     -40.567 -16.777  28.739  1.00 10.00      A    N1+
ATOM    383  NH2 ARG    40     -39.956 -17.326  30.882  1.00 10.00      A    N  
ATOM    384  HN  ARG    40     -46.693 -20.448  28.554  1.00 10.00      A    H  
ATOM    385  HE  ARG    40     -42.307 -18.101  31.057  1.00 10.00      A    H  
ATOM    386 HH11 ARG    40     -41.252 -16.738  28.009  1.00 10.00      A    H  
ATOM    387 HH12 ARG    40     -39.639 -16.435  28.567  1.00 10.00      A    H  
ATOM    388 HH21 ARG    40     -40.181 -17.711  31.785  1.00 10.00      A    H  
ATOM    389 HH22 ARG    40     -39.031 -16.976  30.708  1.00 10.00      A    H  
ATOM    390  N   GLN    41     -46.326 -17.661  25.601  1.00 10.00      A    N  
ATOM    391  CA  GLN    41     -46.913 -17.547  24.276  1.00 10.00      A    C  
ATOM    392  C   GLN    41     -45.903 -18.058  23.261  1.00 10.00      A    C  
ATOM    393  O   GLN    41     -44.911 -17.387  22.966  1.00 10.00      A    O  
ATOM    394  CB  GLN    41     -47.268 -16.091  23.960  1.00 10.00      A    C  
ATOM    395  CG  GLN    41     -48.463 -15.546  24.728  1.00 10.00      A    C  
ATOM    396  CD  GLN    41     -49.700 -16.408  24.576  1.00 10.00      A    C  
ATOM    397  NE2 GLN    41     -49.920 -17.295  25.532  1.00 10.00      A    N  
ATOM    398  OE1 GLN    41     -50.460 -16.265  23.619  1.00 10.00      A    O  
ATOM    399  HN  GLN    41     -45.705 -16.966  25.903  1.00 10.00      A    H  
ATOM    400 HE21 GLN    41     -49.280 -17.345  26.278  1.00 10.00      A    H  
ATOM    401 HE22 GLN    41     -50.716 -17.871  25.459  1.00 10.00      A    H  
ATOM    402  N   ILE    42     -46.137 -19.254  22.754  1.00 10.00      A    N  
ATOM    403  CA  ILE    42     -45.233 -19.862  21.791  1.00 10.00      A    C  
ATOM    404  C   ILE    42     -45.883 -19.931  20.410  1.00 10.00      A    C  
ATOM    405  O   ILE    42     -47.032 -20.362  20.282  1.00 10.00      A    O  
ATOM    406  CB  ILE    42     -44.817 -21.281  22.251  1.00 10.00      A    C  
ATOM    407  CG1 ILE    42     -44.196 -21.238  23.652  1.00 10.00      A    C  
ATOM    408  CG2 ILE    42     -43.852 -21.924  21.266  1.00 10.00      A    C  
ATOM    409  CD1 ILE    42     -42.909 -20.444  23.741  1.00 10.00      A    C  
ATOM    410  HN  ILE    42     -46.949 -19.743  23.025  1.00 10.00      A    H  
ATOM    411  N   PRO    43     -45.170 -19.468  19.367  1.00 10.00      A    N  
ATOM    412  CA  PRO    43     -45.666 -19.485  17.989  1.00 10.00      A    C  
ATOM    413  C   PRO    43     -45.878 -20.909  17.489  1.00 10.00      A    C  
ATOM    414  O   PRO    43     -45.234 -21.846  17.963  1.00 10.00      A    O  
ATOM    415  CB  PRO    43     -44.544 -18.813  17.184  1.00 10.00      A    C  
ATOM    416  CG  PRO    43     -43.735 -18.077  18.192  1.00 10.00      A    C  
ATOM    417  CD  PRO    43     -43.823 -18.882  19.452  1.00 10.00      A    C  
ATOM    418  N   PHE    44     -46.761 -21.062  16.513  1.00 10.00      A    N  
ATOM    419  CA  PHE    44     -47.076 -22.371  15.950  1.00 10.00      A    C  
ATOM    420  C   PHE    44     -45.846 -23.067  15.370  1.00 10.00      A    C  
ATOM    421  O   PHE    44     -45.700 -24.283  15.482  1.00 10.00      A    O  
ATOM    422  CB  PHE    44     -48.157 -22.245  14.878  1.00 10.00      A    C  
ATOM    423  CG  PHE    44     -49.525 -21.937  15.415  1.00 10.00      A    C  
ATOM    424  CD1 PHE    44     -50.227 -22.882  16.142  1.00 10.00      A    C  
ATOM    425  CD2 PHE    44     -50.112 -20.706  15.180  1.00 10.00      A    C  
ATOM    426  CE1 PHE    44     -51.491 -22.606  16.625  1.00 10.00      A    C  
ATOM    427  CE2 PHE    44     -51.374 -20.421  15.663  1.00 10.00      A    C  
ATOM    428  CZ  PHE    44     -52.065 -21.372  16.386  1.00 10.00      A    C  
ATOM    429  HN  PHE    44     -47.216 -20.269  16.156  1.00 10.00      A    H  
ATOM    430  N   HIS    45     -44.947 -22.292  14.771  1.00 10.00      A    N  
ATOM    431  CA  HIS    45     -43.742 -22.857  14.167  1.00 10.00      A    C  
ATOM    432  C   HIS    45     -42.700 -23.278  15.206  1.00 10.00      A    C  
ATOM    433  O   HIS    45     -41.646 -23.809  14.854  1.00 10.00      A    O  
ATOM    434  CB  HIS    45     -43.142 -21.935  13.091  1.00 10.00      A    C  
ATOM    435  CG  HIS    45     -42.312 -20.793  13.604  1.00 10.00      A    C  
ATOM    436  CD2 HIS    45     -40.979 -20.696  13.834  1.00 10.00      A    C  
ATOM    437  ND1 HIS    45     -42.843 -19.565  13.924  1.00 10.00      A    N  
ATOM    438  CE1 HIS    45     -41.875 -18.763  14.329  1.00 10.00      A    C  
ATOM    439  NE2 HIS    45     -40.734 -19.422  14.285  1.00 10.00      A    N  
ATOM    440  HN  HIS    45     -45.100 -21.325  14.731  1.00 10.00      A    H  
ATOM    441  HD1 HIS    45     -43.790 -19.315  13.856  1.00 10.00      A    H  
ATOM    442  HE2 HIS    45     -39.905 -19.133  14.729  1.00 10.00      A    H  
ATOM    443  N   ASP    46     -42.994 -23.037  16.477  1.00 10.00      A    N  
ATOM    444  CA  ASP    46     -42.086 -23.409  17.558  1.00 10.00      A    C  
ATOM    445  C   ASP    46     -42.685 -24.551  18.368  1.00 10.00      A    C  
ATOM    446  O   ASP    46     -42.136 -24.969  19.387  1.00 10.00      A    O  
ATOM    447  CB  ASP    46     -41.798 -22.210  18.472  1.00 10.00      A    C  
ATOM    448  CG  ASP    46     -40.691 -21.309  17.953  1.00 10.00      A    C  
ATOM    449  OD1 ASP    46     -39.585 -21.312  18.537  1.00 10.00      A    O  
ATOM    450  OD2 ASP    46     -40.922 -20.590  16.959  1.00 10.00      A    O1-
ATOM    451  HN  ASP    46     -43.848 -22.608  16.701  1.00 10.00      A    H  
ATOM    452  N   VAL    47     -43.827 -25.048  17.902  1.00 10.00      A    N  
ATOM    453  CA  VAL    47     -44.524 -26.138  18.567  1.00 10.00      A    C  
ATOM    454  C   VAL    47     -44.657 -27.328  17.626  1.00 10.00      A    C  
ATOM    455  O   VAL    47     -45.208 -27.206  16.532  1.00 10.00      A    O  
ATOM    456  CB  VAL    47     -45.937 -25.710  19.016  1.00 10.00      A    C  
ATOM    457  CG1 VAL    47     -46.626 -26.835  19.768  1.00 10.00      A    C  
ATOM    458  CG2 VAL    47     -45.880 -24.455  19.871  1.00 10.00      A    C  
ATOM    459  HN  VAL    47     -44.207 -24.676  17.078  1.00 10.00      A    H  
ATOM    460  N   ARG    48     -44.149 -28.471  18.047  1.00 10.00      A    N  
ATOM    461  CA  ARG    48     -44.227 -29.675  17.236  1.00 10.00      A    C  
ATOM    462  C   ARG    48     -44.945 -30.783  17.996  1.00 10.00      A    C  
ATOM    463  O   ARG    48     -44.909 -30.832  19.230  1.00 10.00      A    O  
ATOM    464  CB  ARG    48     -42.835 -30.135  16.792  1.00 10.00      A    C  
ATOM    465  CG  ARG    48     -41.937 -30.592  17.930  1.00 10.00      A    C  
ATOM    466  CD  ARG    48     -40.584 -31.060  17.422  1.00 10.00      A    C  
ATOM    467  NE  ARG    48     -39.793 -31.661  18.493  1.00 10.00      A    N  
ATOM    468  CZ  ARG    48     -38.504 -31.964  18.398  1.00 10.00      A    C  
ATOM    469  NH1 ARG    48     -37.831 -31.736  17.276  1.00 10.00      A    N1+
ATOM    470  NH2 ARG    48     -37.880 -32.488  19.442  1.00 10.00      A    N  
ATOM    471  HN  ARG    48     -43.718 -28.510  18.930  1.00 10.00      A    H  
ATOM    472  HE  ARG    48     -40.264 -31.869  19.341  1.00 10.00      A    H  
ATOM    473 HH11 ARG    48     -38.289 -31.327  16.485  1.00 10.00      A    H  
ATOM    474 HH12 ARG    48     -36.857 -31.976  17.218  1.00 10.00      A    H  
ATOM    475 HH21 ARG    48     -38.379 -32.649  20.298  1.00 10.00      A    H  
ATOM    476 HH22 ARG    48     -36.895 -32.734  19.376  1.00 10.00      A    H  
ATOM    477  N   PHE    49     -45.609 -31.656  17.258  1.00 10.00      A    N  
ATOM    478  CA  PHE    49     -46.333 -32.764  17.859  1.00 10.00      A    C  
ATOM    479  C   PHE    49     -45.365 -33.874  18.246  1.00 10.00      A    C  
ATOM    480  O   PHE    49     -44.387 -34.121  17.539  1.00 10.00      A    O  
ATOM    481  CB  PHE    49     -47.381 -33.307  16.883  1.00 10.00      A    C  
ATOM    482  CG  PHE    49     -48.392 -32.289  16.431  1.00 10.00      A    C  
ATOM    483  CD1 PHE    49     -49.441 -31.920  17.258  1.00 10.00      A    C  
ATOM    484  CD2 PHE    49     -48.289 -31.703  15.178  1.00 10.00      A    C  
ATOM    485  CE1 PHE    49     -50.369 -30.984  16.846  1.00 10.00      A    C  
ATOM    486  CE2 PHE    49     -49.213 -30.768  14.760  1.00 10.00      A    C  
ATOM    487  CZ  PHE    49     -50.254 -30.407  15.595  1.00 10.00      A    C  
ATOM    488  HN  PHE    49     -45.611 -31.556  16.282  1.00 10.00      A    H  
ATOM    489  N   PRO    50     -45.612 -34.541  19.383  1.00 10.00      A    N  
ATOM    490  CA  PRO    50     -44.761 -35.637  19.853  1.00 10.00      A    C  
ATOM    491  C   PRO    50     -44.765 -36.791  18.856  1.00 10.00      A    C  
ATOM    492  O   PRO    50     -45.776 -37.041  18.196  1.00 10.00      A    O  
ATOM    493  CB  PRO    50     -45.416 -36.070  21.173  1.00 10.00      A    C  
ATOM    494  CG  PRO    50     -46.812 -35.550  21.101  1.00 10.00      A    C  
ATOM    495  CD  PRO    50     -46.734 -34.283  20.300  1.00 10.00      A    C  
ATOM    496  N   PRO    51     -43.630 -37.489  18.711  1.00 10.00      A    N  
ATOM    497  CA  PRO    51     -43.515 -38.620  17.789  1.00 10.00      A    C  
ATOM    498  C   PRO    51     -44.455 -39.750  18.191  1.00 10.00      A    C  
ATOM    499  O   PRO    51     -44.482 -40.150  19.357  1.00 10.00      A    O  
ATOM    500  CB  PRO    51     -42.058 -39.075  17.943  1.00 10.00      A    C  
ATOM    501  CG  PRO    51     -41.355 -37.919  18.569  1.00 10.00      A    C  
ATOM    502  CD  PRO    51     -42.374 -37.236  19.432  1.00 10.00      A    C  
ATOM    503  N   PRO    52     -45.245 -40.261  17.232  1.00 10.00      A    N  
ATOM    504  CA  PRO    52     -46.186 -41.356  17.488  1.00 10.00      A    C  
ATOM    505  C   PRO    52     -45.475 -42.565  18.079  1.00 10.00      A    C  
ATOM    506  O   PRO    52     -44.383 -42.939  17.632  1.00 10.00      A    O  
ATOM    507  CB  PRO    52     -46.725 -41.695  16.095  1.00 10.00      A    C  
ATOM    508  CG  PRO    52     -46.536 -40.450  15.302  1.00 10.00      A    C  
ATOM    509  CD  PRO    52     -45.288 -39.806  15.833  1.00 10.00      A    C  
ATOM    510  N   VAL    53     -46.080 -43.162  19.095  1.00 10.00      A    N  
ATOM    511  CA  VAL    53     -45.494 -44.323  19.746  1.00 10.00      A    C  
ATOM    512  C   VAL    53     -45.452 -45.504  18.786  1.00 10.00      A    C  
ATOM    513  O   VAL    53     -46.482 -45.957  18.290  1.00 10.00      A    O  
ATOM    514  CB  VAL    53     -46.247 -44.704  21.035  1.00 10.00      A    C  
ATOM    515  CG1 VAL    53     -45.584 -45.896  21.709  1.00 10.00      A    C  
ATOM    516  CG2 VAL    53     -46.290 -43.519  21.985  1.00 10.00      A    C  
ATOM    517  HN  VAL    53     -46.949 -42.818  19.412  1.00 10.00      A    H  
ATOM    518  N   GLY    54     -44.247 -45.982  18.519  1.00 10.00      A    N  
ATOM    519  CA  GLY    54     -44.062 -47.092  17.608  1.00 10.00      A    C  
ATOM    520  C   GLY    54     -42.973 -46.786  16.603  1.00 10.00      A    C  
ATOM    521  O   GLY    54     -42.469 -47.678  15.919  1.00 10.00      A    O  
ATOM    522  HN  GLY    54     -43.467 -45.571  18.951  1.00 10.00      A    H  
ATOM    523  N   TYR    55     -42.616 -45.510  16.516  1.00 10.00      A    N  
ATOM    524  CA  TYR    55     -41.575 -45.056  15.605  1.00 10.00      A    C  
ATOM    525  C   TYR    55     -40.217 -45.091  16.303  1.00 10.00      A    C  
ATOM    526  O   TYR    55     -39.937 -44.274  17.183  1.00 10.00      A    O  
ATOM    527  CB  TYR    55     -41.894 -43.642  15.097  1.00 10.00      A    C  
ATOM    528  CG  TYR    55     -40.765 -42.967  14.344  1.00 10.00      A    C  
ATOM    529  CD1 TYR    55     -40.197 -43.552  13.218  1.00 10.00      A    C  
ATOM    530  CD2 TYR    55     -40.272 -41.740  14.762  1.00 10.00      A    C  
ATOM    531  CE1 TYR    55     -39.169 -42.933  12.530  1.00 10.00      A    C  
ATOM    532  CE2 TYR    55     -39.245 -41.113  14.081  1.00 10.00      A    C  
ATOM    533  CZ  TYR    55     -38.696 -41.712  12.967  1.00 10.00      A    C  
ATOM    534  OH  TYR    55     -37.672 -41.087  12.287  1.00 10.00      A    O  
ATOM    535  HN  TYR    55     -43.066 -44.852  17.091  1.00 10.00      A    H  
ATOM    536  HH  TYR    55     -37.274 -40.415  12.854  1.00 10.00      A    H  
ATOM    537  N   ASN    56     -39.394 -46.061  15.925  1.00 10.00      A    N  
ATOM    538  CA  ASN    56     -38.066 -46.218  16.510  1.00 10.00      A    C  
ATOM    539  C   ASN    56     -37.059 -46.663  15.456  1.00 10.00      A    C  
ATOM    540  O   ASN    56     -37.139 -47.780  14.940  1.00 10.00      A    O  
ATOM    541  CB  ASN    56     -38.088 -47.221  17.678  1.00 10.00      A    C  
ATOM    542  CG  ASN    56     -39.210 -48.241  17.574  1.00 10.00      A    C  
ATOM    543  ND2 ASN    56     -39.022 -49.250  16.737  1.00 10.00      A    N  
ATOM    544  OD1 ASN    56     -40.236 -48.122  18.246  1.00 10.00      A    O  
ATOM    545  HN  ASN    56     -39.689 -46.697  15.236  1.00 10.00      A    H  
ATOM    546 HD21 ASN    56     -38.178 -49.284  16.238  1.00 10.00      A    H  
ATOM    547 HD22 ASN    56     -39.738 -49.917  16.638  1.00 10.00      A    H  
ATOM    548  N   LYS    57     -36.122 -45.780  15.132  1.00 10.00      A    N  
ATOM    549  CA  LYS    57     -35.098 -46.077  14.141  1.00 10.00      A    C  
ATOM    550  C   LYS    57     -33.778 -46.410  14.821  1.00 10.00      A    C  
ATOM    551  O   LYS    57     -33.475 -45.885  15.895  1.00 10.00      A    O  
ATOM    552  CB  LYS    57     -34.905 -44.883  13.200  1.00 10.00      A    C  
ATOM    553  CG  LYS    57     -35.630 -45.004  11.867  1.00 10.00      A    C  
ATOM    554  CD  LYS    57     -35.508 -43.718  11.064  1.00 10.00      A    C  
ATOM    555  CE  LYS    57     -35.872 -43.941   9.604  1.00 10.00      A    C  
ATOM    556  NZ  LYS    57     -34.814 -44.691   8.883  1.00 10.00      A    N1+
ATOM    557  HN  LYS    57     -36.113 -44.901  15.578  1.00 10.00      A    H  
ATOM    558  HZ1 LYS    57     -33.909 -44.187   8.954  1.00 10.00      A    H  
ATOM    559  HZ2 LYS    57     -35.064 -44.793   7.879  1.00 10.00      A    H  
ATOM    560  HZ3 LYS    57     -34.701 -45.639   9.297  1.00 10.00      A    H  
ATOM    561  N   ASP    58     -32.998 -47.277  14.193  1.00 10.00      A    N  
ATOM    562  CA  ASP    58     -31.706 -47.676  14.735  1.00 10.00      A    C  
ATOM    563  C   ASP    58     -30.649 -46.641  14.385  1.00 10.00      A    C  
ATOM    564  O   ASP    58     -30.471 -46.298  13.213  1.00 10.00      A    O  
ATOM    565  CB  ASP    58     -31.287 -49.049  14.207  1.00 10.00      A    C  
ATOM    566  CG  ASP    58     -31.964 -50.195  14.931  1.00 10.00      A    C  
ATOM    567  OD1 ASP    58     -31.505 -50.563  16.033  1.00 10.00      A    O  
ATOM    568  OD2 ASP    58     -32.950 -50.742  14.392  1.00 10.00      A    O1-
ATOM    569  HN  ASP    58     -33.290 -47.647  13.334  1.00 10.00      A    H  
ATOM    570  N   ILE    59     -29.948 -46.152  15.398  1.00 10.00      A    N  
ATOM    571  CA  ILE    59     -28.919 -45.137  15.205  1.00 10.00      A    C  
ATOM    572  C   ILE    59     -27.644 -45.755  14.640  1.00 10.00      A    C  
ATOM    573  O   ILE    59     -27.254 -46.857  15.024  1.00 10.00      A    O  
ATOM    574  CB  ILE    59     -28.586 -44.412  16.525  1.00 10.00      A    C  
ATOM    575  CG1 ILE    59     -29.847 -44.234  17.373  1.00 10.00      A    C  
ATOM    576  CG2 ILE    59     -27.954 -43.061  16.235  1.00 10.00      A    C  
ATOM    577  CD1 ILE    59     -29.567 -43.828  18.803  1.00 10.00      A    C  
ATOM    578  HN  ILE    59     -30.111 -46.498  16.303  1.00 10.00      A    H  
ATOM    579  N   ASN    60     -27.002 -45.044  13.725  1.00 10.00      A    N  
ATOM    580  CA  ASN    60     -25.775 -45.527  13.105  1.00 10.00      A    C  
ATOM    581  C   ASN    60     -24.578 -44.691  13.552  1.00 10.00      A    C  
ATOM    582  O   ASN    60     -24.751 -43.597  14.096  1.00 10.00      A    O  
ATOM    583  CB  ASN    60     -25.902 -45.490  11.579  1.00 10.00      A    C  
ATOM    584  CG  ASN    60     -27.108 -46.255  11.058  1.00 10.00      A    C  
ATOM    585  ND2 ASN    60     -28.214 -45.554  10.849  1.00 10.00      A    N  
ATOM    586  OD1 ASN    60     -27.047 -47.466  10.840  1.00 10.00      A    O  
ATOM    587  HN  ASN    60     -27.361 -44.172  13.456  1.00 10.00      A    H  
ATOM    588 HD21 ASN    60     -28.196 -44.580  11.044  1.00 10.00      A    H  
ATOM    589 HD22 ASN    60     -29.002 -46.022  10.507  1.00 10.00      A    H  
ATOM    590  N   GLU    61     -23.373 -45.215  13.320  1.00 10.00      A    N  
ATOM    591  CA  GLU    61     -22.120 -44.544  13.682  1.00 10.00      A    C  
ATOM    592  C   GLU    61     -21.948 -43.204  12.969  1.00 10.00      A    C  
ATOM    593  O   GLU    61     -21.406 -43.143  11.864  1.00 10.00      A    O  
ATOM    594  CB  GLU    61     -21.960 -44.402  15.200  1.00 10.00      A    C  
ATOM    595  CG  GLU    61     -21.810 -45.724  15.933  1.00 10.00      A    C  
ATOM    596  CD  GLU    61     -20.422 -46.322  15.811  1.00 10.00      A    C  
ATOM    597  OE1 GLU    61     -19.858 -46.315  14.696  1.00 10.00      A    O  
ATOM    598  OE2 GLU    61     -19.889 -46.815  16.831  1.00 10.00      A    O1-
ATOM    599  HN  GLU    61     -23.320 -46.094  12.887  1.00 10.00      A    H  
ATOM    600  N   SER    62     -22.403 -42.132  13.600  1.00 10.00      A    N  
ATOM    601  CA  SER    62     -22.296 -40.803  13.014  1.00 10.00      A    C  
ATOM    602  C   SER    62     -23.670 -40.166  12.839  1.00 10.00      A    C  
ATOM    603  O   SER    62     -23.784 -39.018  12.414  1.00 10.00      A    O  
ATOM    604  CB  SER    62     -21.404 -39.909  13.881  1.00 10.00      A    C  
ATOM    605  OG  SER    62     -20.317 -40.647  14.422  1.00 10.00      A    O  
ATOM    606  HN  SER    62     -22.820 -42.234  14.482  1.00 10.00      A    H  
ATOM    607  HG  SER    62     -20.652 -41.266  15.083  1.00 10.00      A    H  
ATOM    608  N   ASP    63     -24.715 -40.914  13.166  1.00 10.00      A    N  
ATOM    609  CA  ASP    63     -26.078 -40.407  13.039  1.00 10.00      A    C  
ATOM    610  C   ASP    63     -26.423 -39.442  14.164  1.00 10.00      A    C  
ATOM    611  O   ASP    63     -25.956 -39.595  15.296  1.00 10.00      A    O  
ATOM    612  CB  ASP    63     -27.096 -41.550  12.994  1.00 10.00      A    C  
ATOM    613  CG  ASP    63     -27.528 -41.895  11.583  1.00 10.00      A    C  
ATOM    614  OD1 ASP    63     -27.213 -41.123  10.652  1.00 10.00      A    O  
ATOM    615  OD2 ASP    63     -28.184 -42.941  11.396  1.00 10.00      A    O1-
ATOM    616  HN  ASP    63     -24.570 -41.827  13.500  1.00 10.00      A    H  
ATOM    617  N   GLU    64     -27.228 -38.443  13.840  1.00 10.00      A    N  
ATOM    618  CA  GLU    64     -27.652 -37.454  14.817  1.00 10.00      A    C  
ATOM    619  C   GLU    64     -29.061 -37.760  15.305  1.00 10.00      A    C  
ATOM    620  O   GLU    64     -29.961 -38.016  14.505  1.00 10.00      A    O  
ATOM    621  CB  GLU    64     -27.569 -36.036  14.237  1.00 10.00      A    C  
ATOM    622  CG  GLU    64     -28.250 -35.859  12.887  1.00 10.00      A    C  
ATOM    623  CD  GLU    64     -27.642 -34.733  12.073  1.00 10.00      A    C  
ATOM    624  OE1 GLU    64     -26.630 -34.980  11.381  1.00 10.00      A    O  
ATOM    625  OE2 GLU    64     -28.163 -33.597  12.124  1.00 10.00      A    O1-
ATOM    626  HN  GLU    64     -27.555 -38.373  12.918  1.00 10.00      A    H  
ATOM    627  N   VAL    65     -29.243 -37.758  16.614  1.00 10.00      A    N  
ATOM    628  CA  VAL    65     -30.540 -38.042  17.207  1.00 10.00      A    C  
ATOM    629  C   VAL    65     -30.828 -37.073  18.342  1.00 10.00      A    C  
ATOM    630  O   VAL    65     -30.010 -36.206  18.654  1.00 10.00      A    O  
ATOM    631  CB  VAL    65     -30.628 -39.485  17.750  1.00 10.00      A    C  
ATOM    632  CG1 VAL    65     -30.892 -40.475  16.626  1.00 10.00      A    C  
ATOM    633  CG2 VAL    65     -29.366 -39.858  18.512  1.00 10.00      A    C  
ATOM    634  HN  VAL    65     -28.486 -37.539  17.206  1.00 10.00      A    H  
ATOM    635  N   GLU    66     -31.982 -37.233  18.963  1.00 10.00      A    N  
ATOM    636  CA  GLU    66     -32.375 -36.378  20.065  1.00 10.00      A    C  
ATOM    637  C   GLU    66     -32.083 -37.064  21.392  1.00 10.00      A    C  
ATOM    638  O   GLU    66     -32.556 -38.173  21.652  1.00 10.00      A    O  
ATOM    639  CB  GLU    66     -33.847 -35.981  19.949  1.00 10.00      A    C  
ATOM    640  CG  GLU    66     -34.193 -35.339  18.615  1.00 10.00      A    C  
ATOM    641  CD  GLU    66     -35.525 -34.621  18.631  1.00 10.00      A    C  
ATOM    642  OE1 GLU    66     -36.566 -35.278  18.402  1.00 10.00      A    O  
ATOM    643  OE2 GLU    66     -35.540 -33.395  18.868  1.00 10.00      A    O1-
ATOM    644  HN  GLU    66     -32.581 -37.959  18.684  1.00 10.00      A    H  
ATOM    645  N   VAL    67     -31.283 -36.405  22.213  1.00 10.00      A    N  
ATOM    646  CA  VAL    67     -30.898 -36.940  23.508  1.00 10.00      A    C  
ATOM    647  C   VAL    67     -31.668 -36.253  24.630  1.00 10.00      A    C  
ATOM    648  O   VAL    67     -31.907 -35.044  24.585  1.00 10.00      A    O  
ATOM    649  CB  VAL    67     -29.373 -36.801  23.747  1.00 10.00      A    C  
ATOM    650  CG1 VAL    67     -28.929 -35.350  23.646  1.00 10.00      A    C  
ATOM    651  CG2 VAL    67     -28.960 -37.403  25.083  1.00 10.00      A    C  
ATOM    652  HN  VAL    67     -30.952 -35.516  21.944  1.00 10.00      A    H  
ATOM    653  N   TYR    68     -32.068 -37.034  25.617  1.00 10.00      A    N  
ATOM    654  CA  TYR    68     -32.799 -36.517  26.758  1.00 10.00      A    C  
ATOM    655  C   TYR    68     -31.821 -36.121  27.860  1.00 10.00      A    C  
ATOM    656  O   TYR    68     -31.140 -36.973  28.437  1.00 10.00      A    O  
ATOM    657  CB  TYR    68     -33.775 -37.580  27.268  1.00 10.00      A    C  
ATOM    658  CG  TYR    68     -35.046 -37.028  27.871  1.00 10.00      A    C  
ATOM    659  CD1 TYR    68     -35.713 -35.958  27.292  1.00 10.00      A    C  
ATOM    660  CD2 TYR    68     -35.587 -37.590  29.017  1.00 10.00      A    C  
ATOM    661  CE1 TYR    68     -36.885 -35.464  27.837  1.00 10.00      A    C  
ATOM    662  CE2 TYR    68     -36.754 -37.103  29.571  1.00 10.00      A    C  
ATOM    663  CZ  TYR    68     -37.400 -36.041  28.978  1.00 10.00      A    C  
ATOM    664  OH  TYR    68     -38.569 -35.559  29.524  1.00 10.00      A    O  
ATOM    665  HN  TYR    68     -31.865 -37.994  25.576  1.00 10.00      A    H  
ATOM    666  HH  TYR    68     -38.426 -35.340  30.454  1.00 10.00      A    H  
ATOM    667  N   SER    69     -31.728 -34.825  28.125  1.00 10.00      A    N  
ATOM    668  CA  SER    69     -30.830 -34.313  29.154  1.00 10.00      A    C  
ATOM    669  C   SER    69     -31.414 -33.044  29.759  1.00 10.00      A    C  
ATOM    670  O   SER    69     -32.265 -32.401  29.150  1.00 10.00      A    O  
ATOM    671  CB  SER    69     -29.450 -34.009  28.554  1.00 10.00      A    C  
ATOM    672  OG  SER    69     -28.981 -35.083  27.750  1.00 10.00      A    O  
ATOM    673  HN  SER    69     -32.282 -34.189  27.613  1.00 10.00      A    H  
ATOM    674  HG  SER    69     -28.846 -34.771  26.848  1.00 10.00      A    H  
ATOM    675  N   ARG    70     -30.971 -32.683  30.952  1.00 10.00      A    N  
ATOM    676  CA  ARG    70     -31.463 -31.475  31.599  1.00 10.00      A    C  
ATOM    677  C   ARG    70     -30.396 -30.387  31.600  1.00 10.00      A    C  
ATOM    678  O   ARG    70     -29.244 -30.643  31.255  1.00 10.00      A    O  
ATOM    679  CB  ARG    70     -31.992 -31.754  33.014  1.00 10.00      A    C  
ATOM    680  CG  ARG    70     -31.047 -32.507  33.942  1.00 10.00      A    C  
ATOM    681  CD  ARG    70     -30.042 -31.572  34.599  1.00 10.00      A    C  
ATOM    682  NE  ARG    70     -29.738 -31.955  35.977  1.00 10.00      A    N  
ATOM    683  CZ  ARG    70     -28.566 -32.446  36.376  1.00 10.00      A    C  
ATOM    684  NH1 ARG    70     -27.579 -32.627  35.512  1.00 10.00      A    N1+
ATOM    685  NH2 ARG    70     -28.382 -32.752  37.649  1.00 10.00      A    N  
ATOM    686  HN  ARG    70     -30.287 -33.226  31.398  1.00 10.00      A    H  
ATOM    687  HE  ARG    70     -30.448 -31.821  36.651  1.00 10.00      A    H  
ATOM    688 HH11 ARG    70     -27.707 -32.394  34.544  1.00 10.00      A    H  
ATOM    689 HH12 ARG    70     -26.698 -32.999  35.823  1.00 10.00      A    H  
ATOM    690 HH21 ARG    70     -27.504 -33.122  37.961  1.00 10.00      A    H  
ATOM    691 HH22 ARG    70     -29.130 -32.611  38.311  1.00 10.00      A    H  
ATOM    692  N   ALA    71     -30.781 -29.177  31.968  1.00 10.00      A    N  
ATOM    693  CA  ALA    71     -29.839 -28.068  32.012  1.00 10.00      A    C  
ATOM    694  C   ALA    71     -29.330 -27.860  33.433  1.00 10.00      A    C  
ATOM    695  O   ALA    71     -28.176 -27.494  33.649  1.00 10.00      A    O  
ATOM    696  CB  ALA    71     -30.491 -26.800  31.480  1.00 10.00      A    C  
ATOM    697  HN  ALA    71     -31.718 -29.021  32.206  1.00 10.00      A    H  
ATOM    698  N   ASN    72     -30.202 -28.117  34.398  1.00 10.00      A    N  
ATOM    699  CA  ASN    72     -29.876 -27.959  35.811  1.00 10.00      A    C  
ATOM    700  C   ASN    72     -30.902 -28.712  36.650  1.00 10.00      A    C  
ATOM    701  O   ASN    72     -31.715 -29.455  36.102  1.00 10.00      A    O  
ATOM    702  CB  ASN    72     -29.828 -26.475  36.204  1.00 10.00      A    C  
ATOM    703  CG  ASN    72     -30.984 -25.677  35.631  1.00 10.00      A    C  
ATOM    704  ND2 ASN    72     -30.752 -25.013  34.508  1.00 10.00      A    N  
ATOM    705  OD1 ASN    72     -32.070 -25.653  36.199  1.00 10.00      A    O  
ATOM    706  HN  ASN    72     -31.098 -28.431  34.155  1.00 10.00      A    H  
ATOM    707 HD21 ASN    72     -29.854 -25.074  34.112  1.00 10.00      A    H  
ATOM    708 HD22 ASN    72     -31.488 -24.495  34.109  1.00 10.00      A    H  
ATOM    709  N   GLU    73     -30.879 -28.526  37.963  1.00 10.00      A    N  
ATOM    710  CA  GLU    73     -31.824 -29.217  38.837  1.00 10.00      A    C  
ATOM    711  C   GLU    73     -33.182 -28.517  38.887  1.00 10.00      A    C  
ATOM    712  O   GLU    73     -34.138 -29.034  39.467  1.00 10.00      A    O  
ATOM    713  CB  GLU    73     -31.243 -29.403  40.239  1.00 10.00      A    C  
ATOM    714  CG  GLU    73     -30.031 -30.323  40.285  1.00 10.00      A    C  
ATOM    715  CD  GLU    73     -30.367 -31.771  39.958  1.00 10.00      A    C  
ATOM    716  OE1 GLU    73     -30.743 -32.062  38.802  1.00 10.00      A    O  
ATOM    717  OE2 GLU    73     -30.225 -32.633  40.851  1.00 10.00      A    O1-
ATOM    718  HN  GLU    73     -30.215 -27.915  38.356  1.00 10.00      A    H  
ATOM    719  N   LYS    74     -33.261 -27.337  38.288  1.00 10.00      A    N  
ATOM    720  CA  LYS    74     -34.507 -26.582  38.246  1.00 10.00      A    C  
ATOM    721  C   LYS    74     -35.260 -26.903  36.963  1.00 10.00      A    C  
ATOM    722  O   LYS    74     -36.471 -27.119  36.974  1.00 10.00      A    O  
ATOM    723  CB  LYS    74     -34.230 -25.075  38.331  1.00 10.00      A    C  
ATOM    724  CG  LYS    74     -33.856 -24.586  39.722  1.00 10.00      A    C  
ATOM    725  CD  LYS    74     -35.089 -24.431  40.592  1.00 10.00      A    C  
ATOM    726  CE  LYS    74     -34.731 -23.980  41.999  1.00 10.00      A    C  
ATOM    727  NZ  LYS    74     -35.939 -23.805  42.847  1.00 10.00      A    N1+
ATOM    728  HN  LYS    74     -32.464 -26.966  37.859  1.00 10.00      A    H  
ATOM    729  HZ1 LYS    74     -36.544 -23.053  42.457  1.00 10.00      A    H  
ATOM    730  HZ2 LYS    74     -35.665 -23.546  43.817  1.00 10.00      A    H  
ATOM    731  HZ3 LYS    74     -36.485 -24.692  42.880  1.00 10.00      A    H  
ATOM    732  N   GLU    75     -34.529 -26.919  35.858  1.00 10.00      A    N  
ATOM    733  CA  GLU    75     -35.104 -27.226  34.556  1.00 10.00      A    C  
ATOM    734  C   GLU    75     -35.078 -28.730  34.309  1.00 10.00      A    C  
ATOM    735  O   GLU    75     -34.021 -29.359  34.388  1.00 10.00      A    O  
ATOM    736  CB  GLU    75     -34.330 -26.510  33.449  1.00 10.00      A    C  
ATOM    737  CG  GLU    75     -34.524 -25.006  33.429  1.00 10.00      A    C  
ATOM    738  CD  GLU    75     -33.652 -24.324  32.398  1.00 10.00      A    C  
ATOM    739  OE1 GLU    75     -33.961 -24.415  31.191  1.00 10.00      A    O  
ATOM    740  OE2 GLU    75     -32.650 -23.684  32.793  1.00 10.00      A    O1-
ATOM    741  HN  GLU    75     -33.572 -26.709  35.918  1.00 10.00      A    H  
ATOM    742  N   PRO    76     -36.240 -29.324  34.011  1.00 10.00      A    N  
ATOM    743  CA  PRO    76     -36.349 -30.761  33.749  1.00 10.00      A    C  
ATOM    744  C   PRO    76     -35.633 -31.172  32.461  1.00 10.00      A    C  
ATOM    745  O   PRO    76     -35.104 -30.330  31.730  1.00 10.00      A    O  
ATOM    746  CB  PRO    76     -37.859 -30.986  33.615  1.00 10.00      A    C  
ATOM    747  CG  PRO    76     -38.403 -29.658  33.222  1.00 10.00      A    C  
ATOM    748  CD  PRO    76     -37.539 -28.641  33.908  1.00 10.00      A    C  
ATOM    749  N   CYS    77     -35.614 -32.469  32.196  1.00 10.00      A    N  
ATOM    750  CA  CYS    77     -34.966 -33.000  31.007  1.00 10.00      A    C  
ATOM    751  C   CYS    77     -35.695 -32.557  29.740  1.00 10.00      A    C  
ATOM    752  O   CYS    77     -36.924 -32.590  29.674  1.00 10.00      A    O  
ATOM    753  CB  CYS    77     -34.897 -34.523  31.085  1.00 10.00      A    C  
ATOM    754  SG  CYS    77     -34.713 -35.169  32.767  1.00 10.00      A    S  
ATOM    755  HN  CYS    77     -36.050 -33.089  32.815  1.00 10.00      A    H  
ATOM    756  HG  CYS    77     -33.427 -35.415  32.979  1.00 10.00      A    H  
ATOM    757  N   CYS    78     -34.928 -32.137  28.750  1.00 10.00      A    N  
ATOM    758  CA  CYS    78     -35.477 -31.674  27.487  1.00 10.00      A    C  
ATOM    759  C   CYS    78     -34.824 -32.422  26.328  1.00 10.00      A    C  
ATOM    760  O   CYS    78     -33.928 -33.243  26.540  1.00 10.00      A    O  
ATOM    761  CB  CYS    78     -35.242 -30.169  27.353  1.00 10.00      A    C  
ATOM    762  SG  CYS    78     -33.945 -29.530  28.438  1.00 10.00      A    S  
ATOM    763  HN  CYS    78     -33.951 -32.141  28.867  1.00 10.00      A    H  
ATOM    764  HG  CYS    78     -34.527 -28.961  29.486  1.00 10.00      A    H  
ATOM    765  N   TRP    79     -35.269 -32.138  25.111  1.00 10.00      A    N  
ATOM    766  CA  TRP    79     -34.727 -32.795  23.930  1.00 10.00      A    C  
ATOM    767  C   TRP    79     -33.630 -31.954  23.287  1.00 10.00      A    C  
ATOM    768  O   TRP    79     -33.870 -30.815  22.879  1.00 10.00      A    O  
ATOM    769  CB  TRP    79     -35.831 -33.072  22.905  1.00 10.00      A    C  
ATOM    770  CG  TRP    79     -36.980 -33.863  23.450  1.00 10.00      A    C  
ATOM    771  CD1 TRP    79     -38.242 -33.407  23.706  1.00 10.00      A    C  
ATOM    772  CD2 TRP    79     -36.974 -35.249  23.811  1.00 10.00      A    C  
ATOM    773  CE2 TRP    79     -38.266 -35.564  24.277  1.00 10.00      A    C  
ATOM    774  CE3 TRP    79     -36.001 -36.253  23.785  1.00 10.00      A    C  
ATOM    775  NE1 TRP    79     -39.022 -34.421  24.202  1.00 10.00      A    N  
ATOM    776  CZ2 TRP    79     -38.609 -36.841  24.710  1.00 10.00      A    C  
ATOM    777  CZ3 TRP    79     -36.344 -37.519  24.215  1.00 10.00      A    C  
ATOM    778  CH2 TRP    79     -37.636 -37.803  24.673  1.00 10.00      A    C  
ATOM    779  HN  TRP    79     -35.979 -31.468  25.003  1.00 10.00      A    H  
ATOM    780  HE1 TRP    79     -39.962 -34.340  24.455  1.00 10.00      A    H  
ATOM    781  N   TRP    80     -32.431 -32.518  23.217  1.00 10.00      A    N  
ATOM    782  CA  TRP    80     -31.287 -31.845  22.612  1.00 10.00      A    C  
ATOM    783  C   TRP    80     -30.800 -32.654  21.413  1.00 10.00      A    C  
ATOM    784  O   TRP    80     -31.092 -33.843  21.301  1.00 10.00      A    O  
ATOM    785  CB  TRP    80     -30.143 -31.706  23.625  1.00 10.00      A    C  
ATOM    786  CG  TRP    80     -30.537 -31.090  24.934  1.00 10.00      A    C  
ATOM    787  CD1 TRP    80     -31.015 -31.741  26.032  1.00 10.00      A    C  
ATOM    788  CD2 TRP    80     -30.475 -29.702  25.288  1.00 10.00      A    C  
ATOM    789  CE2 TRP    80     -30.935 -29.589  26.614  1.00 10.00      A    C  
ATOM    790  CE3 TRP    80     -30.080 -28.546  24.613  1.00 10.00      A    C  
ATOM    791  NE1 TRP    80     -31.261 -30.847  27.044  1.00 10.00      A    N  
ATOM    792  CZ2 TRP    80     -31.007 -28.365  27.279  1.00 10.00      A    C  
ATOM    793  CZ3 TRP    80     -30.150 -27.335  25.274  1.00 10.00      A    C  
ATOM    794  CH2 TRP    80     -30.609 -27.253  26.593  1.00 10.00      A    C  
ATOM    795  HN  TRP    80     -32.308 -33.423  23.582  1.00 10.00      A    H  
ATOM    796  HE1 TRP    80     -31.615 -31.075  27.934  1.00 10.00      A    H  
ATOM    797  N   LEU    81     -30.061 -32.016  20.520  1.00 10.00      A    N  
ATOM    798  CA  LEU    81     -29.544 -32.697  19.343  1.00 10.00      A    C  
ATOM    799  C   LEU    81     -28.092 -33.113  19.559  1.00 10.00      A    C  
ATOM    800  O   LEU    81     -27.247 -32.283  19.901  1.00 10.00      A    O  
ATOM    801  CB  LEU    81     -29.659 -31.798  18.111  1.00 10.00      A    C  
ATOM    802  CG  LEU    81     -29.247 -32.423  16.777  1.00 10.00      A    C  
ATOM    803  CD1 LEU    81     -30.223 -33.515  16.365  1.00 10.00      A    C  
ATOM    804  CD2 LEU    81     -29.148 -31.356  15.699  1.00 10.00      A    C  
ATOM    805  HN  LEU    81     -29.859 -31.068  20.652  1.00 10.00      A    H  
ATOM    806  N   ALA    82     -27.814 -34.397  19.369  1.00 10.00      A    N  
ATOM    807  CA  ALA    82     -26.468 -34.921  19.542  1.00 10.00      A    C  
ATOM    808  C   ALA    82     -26.174 -36.010  18.517  1.00 10.00      A    C  
ATOM    809  O   ALA    82     -27.084 -36.665  18.011  1.00 10.00      A    O  
ATOM    810  CB  ALA    82     -26.284 -35.456  20.953  1.00 10.00      A    C  
ATOM    811  HN  ALA    82     -28.537 -35.011  19.104  1.00 10.00      A    H  
ATOM    812  N   LYS    83     -24.899 -36.195  18.212  1.00 10.00      A    N  
ATOM    813  CA  LYS    83     -24.480 -37.202  17.249  1.00 10.00      A    C  
ATOM    814  C   LYS    83     -23.832 -38.378  17.963  1.00 10.00      A    C  
ATOM    815  O   LYS    83     -22.984 -38.190  18.833  1.00 10.00      A    O  
ATOM    816  CB  LYS    83     -23.485 -36.605  16.246  1.00 10.00      A    C  
ATOM    817  CG  LYS    83     -24.090 -36.228  14.904  1.00 10.00      A    C  
ATOM    818  CD  LYS    83     -23.009 -36.006  13.856  1.00 10.00      A    C  
ATOM    819  CE  LYS    83     -23.603 -35.797  12.469  1.00 10.00      A    C  
ATOM    820  NZ  LYS    83     -24.175 -34.435  12.293  1.00 10.00      A    N1+
ATOM    821  HN  LYS    83     -24.217 -35.645  18.657  1.00 10.00      A    H  
ATOM    822  HZ1 LYS    83     -23.547 -33.856  11.700  1.00 10.00      A    H  
ATOM    823  HZ2 LYS    83     -24.285 -33.966  13.215  1.00 10.00      A    H  
ATOM    824  HZ3 LYS    83     -25.113 -34.495  11.832  1.00 10.00      A    H  
ATOM    825  N   VAL    84     -24.239 -39.588  17.611  1.00 10.00      A    N  
ATOM    826  CA  VAL    84     -23.665 -40.782  18.220  1.00 10.00      A    C  
ATOM    827  C   VAL    84     -22.320 -41.082  17.571  1.00 10.00      A    C  
ATOM    828  O   VAL    84     -22.255 -41.459  16.402  1.00 10.00      A    O  
ATOM    829  CB  VAL    84     -24.592 -42.005  18.096  1.00 10.00      A    C  
ATOM    830  CG1 VAL    84     -23.967 -43.212  18.778  1.00 10.00      A    C  
ATOM    831  CG2 VAL    84     -25.953 -41.697  18.700  1.00 10.00      A    C  
ATOM    832  HN  VAL    84     -24.937 -39.682  16.922  1.00 10.00      A    H  
ATOM    833  N   ARG    85     -21.252 -40.905  18.332  1.00 10.00      A    N  
ATOM    834  CA  ARG    85     -19.909 -41.118  17.822  1.00 10.00      A    C  
ATOM    835  C   ARG    85     -19.510 -42.590  17.815  1.00 10.00      A    C  
ATOM    836  O   ARG    85     -19.015 -43.096  16.806  1.00 10.00      A    O  
ATOM    837  CB  ARG    85     -18.896 -40.294  18.619  1.00 10.00      A    C  
ATOM    838  CG  ARG    85     -17.527 -40.196  17.967  1.00 10.00      A    C  
ATOM    839  CD  ARG    85     -17.608 -39.501  16.618  1.00 10.00      A    C  
ATOM    840  NE  ARG    85     -16.290 -39.343  16.008  1.00 10.00      A    N  
ATOM    841  CZ  ARG    85     -15.589 -38.206  16.029  1.00 10.00      A    C  
ATOM    842  NH1 ARG    85     -16.066 -37.123  16.627  1.00 10.00      A    N1+
ATOM    843  NH2 ARG    85     -14.399 -38.152  15.447  1.00 10.00      A    N  
ATOM    844  HN  ARG    85     -21.370 -40.631  19.268  1.00 10.00      A    H  
ATOM    845  HE  ARG    85     -15.914 -40.127  15.547  1.00 10.00      A    H  
ATOM    846 HH11 ARG    85     -15.528 -36.276  16.644  1.00 10.00      A    H  
ATOM    847 HH12 ARG    85     -16.980 -37.141  17.066  1.00 10.00      A    H  
ATOM    848 HH21 ARG    85     -13.869 -37.300  15.463  1.00 10.00      A    H  
ATOM    849 HH22 ARG    85     -14.023 -38.963  14.988  1.00 10.00      A    H  
ATOM    850  N   MET    86     -19.724 -43.275  18.930  1.00 10.00      A    N  
ATOM    851  CA  MET    86     -19.354 -44.683  19.029  1.00 10.00      A    C  
ATOM    852  C   MET    86     -20.328 -45.477  19.895  1.00 10.00      A    C  
ATOM    853  O   MET    86     -20.689 -45.053  20.991  1.00 10.00      A    O  
ATOM    854  CB  MET    86     -17.932 -44.815  19.587  1.00 10.00      A    C  
ATOM    855  CG  MET    86     -17.411 -46.243  19.644  1.00 10.00      A    C  
ATOM    856  SD  MET    86     -15.836 -46.382  20.514  1.00 10.00      A    S  
ATOM    857  CE  MET    86     -14.777 -45.384  19.470  1.00 10.00      A    C  
ATOM    858  HN  MET    86     -20.140 -42.828  19.701  1.00 10.00      A    H  
ATOM    859  N   ILE    87     -20.752 -46.628  19.390  1.00 10.00      A    N  
ATOM    860  CA  ILE    87     -21.665 -47.503  20.117  1.00 10.00      A    C  
ATOM    861  C   ILE    87     -20.931 -48.760  20.571  1.00 10.00      A    C  
ATOM    862  O   ILE    87     -20.321 -49.458  19.759  1.00 10.00      A    O  
ATOM    863  CB  ILE    87     -22.869 -47.923  19.243  1.00 10.00      A    C  
ATOM    864  CG1 ILE    87     -23.624 -46.694  18.740  1.00 10.00      A    C  
ATOM    865  CG2 ILE    87     -23.803 -48.842  20.020  1.00 10.00      A    C  
ATOM    866  CD1 ILE    87     -24.694 -47.010  17.715  1.00 10.00      A    C  
ATOM    867  HN  ILE    87     -20.449 -46.895  18.489  1.00 10.00      A    H  
ATOM    868  N   LYS    88     -20.970 -49.025  21.869  1.00 10.00      A    N  
ATOM    869  CA  LYS    88     -20.323 -50.202  22.433  1.00 10.00      A    C  
ATOM    870  C   LYS    88     -21.277 -50.934  23.367  1.00 10.00      A    C  
ATOM    871  O   LYS    88     -21.429 -50.566  24.537  1.00 10.00      A    O  
ATOM    872  CB  LYS    88     -19.026 -49.831  23.161  1.00 10.00      A    C  
ATOM    873  CG  LYS    88     -17.885 -49.439  22.232  1.00 10.00      A    C  
ATOM    874  CD  LYS    88     -17.572 -50.552  21.239  1.00 10.00      A    C  
ATOM    875  CE  LYS    88     -16.983 -49.998  19.951  1.00 10.00      A    C  
ATOM    876  NZ  LYS    88     -17.089 -50.965  18.826  1.00 10.00      A    N1+
ATOM    877  HN  LYS    88     -21.455 -48.412  22.468  1.00 10.00      A    H  
ATOM    878  HZ1 LYS    88     -18.038 -51.393  18.810  1.00 10.00      A    H  
ATOM    879  HZ2 LYS    88     -16.383 -51.722  18.930  1.00 10.00      A    H  
ATOM    880  HZ3 LYS    88     -16.929 -50.479  17.919  1.00 10.00      A    H  
ATOM    881  N   GLY    89     -21.937 -51.955  22.838  1.00 10.00      A    N  
ATOM    882  CA  GLY    89     -22.881 -52.726  23.622  1.00 10.00      A    C  
ATOM    883  C   GLY    89     -24.161 -51.949  23.844  1.00 10.00      A    C  
ATOM    884  O   GLY    89     -24.986 -51.826  22.938  1.00 10.00      A    O  
ATOM    885  HN  GLY    89     -21.788 -52.183  21.894  1.00 10.00      A    H  
ATOM    886  N   GLU    90     -24.322 -51.411  25.043  1.00 10.00      A    N  
ATOM    887  CA  GLU    90     -25.498 -50.620  25.369  1.00 10.00      A    C  
ATOM    888  C   GLU    90     -25.082 -49.183  25.671  1.00 10.00      A    C  
ATOM    889  O   GLU    90     -25.911 -48.329  25.984  1.00 10.00      A    O  
ATOM    890  CB  GLU    90     -26.254 -51.228  26.553  1.00 10.00      A    C  
ATOM    891  CG  GLU    90     -27.678 -50.718  26.707  1.00 10.00      A    C  
ATOM    892  CD  GLU    90     -28.442 -51.437  27.793  1.00 10.00      A    C  
ATOM    893  OE1 GLU    90     -29.278 -52.303  27.459  1.00 10.00      A    O  
ATOM    894  OE2 GLU    90     -28.214 -51.140  28.984  1.00 10.00      A    O1-
ATOM    895  HN  GLU    90     -23.631 -51.553  25.730  1.00 10.00      A    H  
ATOM    896  N   PHE    91     -23.788 -48.922  25.547  1.00 10.00      A    N  
ATOM    897  CA  PHE    91     -23.250 -47.599  25.806  1.00 10.00      A    C  
ATOM    898  C   PHE    91     -23.082 -46.822  24.509  1.00 10.00      A    C  
ATOM    899  O   PHE    91     -22.379 -47.258  23.594  1.00 10.00      A    O  
ATOM    900  CB  PHE    91     -21.920 -47.684  26.559  1.00 10.00      A    C  
ATOM    901  CG  PHE    91     -22.068 -48.109  27.994  1.00 10.00      A    C  
ATOM    902  CD1 PHE    91     -22.913 -47.422  28.849  1.00 10.00      A    C  
ATOM    903  CD2 PHE    91     -21.362 -49.194  28.487  1.00 10.00      A    C  
ATOM    904  CE1 PHE    91     -23.052 -47.809  30.168  1.00 10.00      A    C  
ATOM    905  CE2 PHE    91     -21.498 -49.587  29.805  1.00 10.00      A    C  
ATOM    906  CZ  PHE    91     -22.345 -48.893  30.647  1.00 10.00      A    C  
ATOM    907  HN  PHE    91     -23.180 -49.635  25.256  1.00 10.00      A    H  
ATOM    908  N   TYR    92     -23.739 -45.677  24.442  1.00 10.00      A    N  
ATOM    909  CA  TYR    92     -23.686 -44.825  23.267  1.00 10.00      A    C  
ATOM    910  C   TYR    92     -22.863 -43.573  23.547  1.00 10.00      A    C  
ATOM    911  O   TYR    92     -23.318 -42.663  24.242  1.00 10.00      A    O  
ATOM    912  CB  TYR    92     -25.100 -44.427  22.833  1.00 10.00      A    C  
ATOM    913  CG  TYR    92     -25.925 -45.553  22.244  1.00 10.00      A    C  
ATOM    914  CD1 TYR    92     -26.313 -45.529  20.910  1.00 10.00      A    C  
ATOM    915  CD2 TYR    92     -26.325 -46.633  23.020  1.00 10.00      A    C  
ATOM    916  CE1 TYR    92     -27.074 -46.547  20.367  1.00 10.00      A    C  
ATOM    917  CE2 TYR    92     -27.084 -47.657  22.485  1.00 10.00      A    C  
ATOM    918  CZ  TYR    92     -27.457 -47.607  21.157  1.00 10.00      A    C  
ATOM    919  OH  TYR    92     -28.215 -48.624  20.617  1.00 10.00      A    O  
ATOM    920  HN  TYR    92     -24.278 -45.387  25.215  1.00 10.00      A    H  
ATOM    921  HH  TYR    92     -28.835 -48.943  21.279  1.00 10.00      A    H  
ATOM    922  N   VAL    93     -21.646 -43.542  23.031  1.00 10.00      A    N  
ATOM    923  CA  VAL    93     -20.774 -42.390  23.208  1.00 10.00      A    C  
ATOM    924  C   VAL    93     -21.179 -41.316  22.210  1.00 10.00      A    C  
ATOM    925  O   VAL    93     -20.820 -41.378  21.032  1.00 10.00      A    O  
ATOM    926  CB  VAL    93     -19.285 -42.749  23.002  1.00 10.00      A    C  
ATOM    927  CG1 VAL    93     -18.389 -41.599  23.440  1.00 10.00      A    C  
ATOM    928  CG2 VAL    93     -18.927 -44.027  23.747  1.00 10.00      A    C  
ATOM    929  HN  VAL    93     -21.326 -44.310  22.504  1.00 10.00      A    H  
ATOM    930  N   ILE    94     -21.953 -40.353  22.680  1.00 10.00      A    N  
ATOM    931  CA  ILE    94     -22.439 -39.281  21.829  1.00 10.00      A    C  
ATOM    932  C   ILE    94     -21.674 -37.985  22.047  1.00 10.00      A    C  
ATOM    933  O   ILE    94     -21.050 -37.779  23.091  1.00 10.00      A    O  
ATOM    934  CB  ILE    94     -23.947 -39.021  22.039  1.00 10.00      A    C  
ATOM    935  CG1 ILE    94     -24.216 -38.513  23.460  1.00 10.00      A    C  
ATOM    936  CG2 ILE    94     -24.749 -40.284  21.764  1.00 10.00      A    C  
ATOM    937  CD1 ILE    94     -25.653 -38.110  23.705  1.00 10.00      A    C  
ATOM    938  HN  ILE    94     -22.196 -40.355  23.634  1.00 10.00      A    H  
ATOM    939  N   GLU    95     -21.725 -37.122  21.048  1.00 10.00      A    N  
ATOM    940  CA  GLU    95     -21.062 -35.834  21.107  1.00 10.00      A    C  
ATOM    941  C   GLU    95     -22.072 -34.720  20.866  1.00 10.00      A    C  
ATOM    942  O   GLU    95     -22.930 -34.818  19.983  1.00 10.00      A    O  
ATOM    943  CB  GLU    95     -19.930 -35.755  20.079  1.00 10.00      A    C  
ATOM    944  CG  GLU    95     -20.360 -36.092  18.660  1.00 10.00      A    C  
ATOM    945  CD  GLU    95     -19.305 -35.749  17.634  1.00 10.00      A    C  
ATOM    946  OE1 GLU    95     -19.204 -34.563  17.253  1.00 10.00      A    O  
ATOM    947  OE2 GLU    95     -18.581 -36.663  17.192  1.00 10.00      A    O1-
ATOM    948  HN  GLU    95     -22.226 -37.362  20.236  1.00 10.00      A    H  
ATOM    949  N   TYR    96     -21.982 -33.678  21.667  1.00 10.00      A    N  
ATOM    950  CA  TYR    96     -22.874 -32.541  21.543  1.00 10.00      A    C  
ATOM    951  C   TYR    96     -22.185 -31.441  20.745  1.00 10.00      A    C  
ATOM    952  O   TYR    96     -21.143 -30.925  21.162  1.00 10.00      A    O  
ATOM    953  CB  TYR    96     -23.277 -32.022  22.928  1.00 10.00      A    C  
ATOM    954  CG  TYR    96     -23.919 -33.057  23.834  1.00 10.00      A    C  
ATOM    955  CD1 TYR    96     -25.289 -33.058  24.063  1.00 10.00      A    C  
ATOM    956  CD2 TYR    96     -23.153 -34.021  24.478  1.00 10.00      A    C  
ATOM    957  CE1 TYR    96     -25.873 -33.989  24.907  1.00 10.00      A    C  
ATOM    958  CE2 TYR    96     -23.726 -34.955  25.315  1.00 10.00      A    C  
ATOM    959  CZ  TYR    96     -25.085 -34.935  25.530  1.00 10.00      A    C  
ATOM    960  OH  TYR    96     -25.654 -35.858  26.379  1.00 10.00      A    O  
ATOM    961  HN  TYR    96     -21.291 -33.673  22.369  1.00 10.00      A    H  
ATOM    962  HH  TYR    96     -25.110 -35.937  27.180  1.00 10.00      A    H  
ATOM    963  N   ALA    97     -22.764 -31.087  19.602  1.00 10.00      A    N  
ATOM    964  CA  ALA    97     -22.192 -30.060  18.737  1.00 10.00      A    C  
ATOM    965  C   ALA    97     -22.489 -28.655  19.256  1.00 10.00      A    C  
ATOM    966  O   ALA    97     -23.149 -27.858  18.590  1.00 10.00      A    O  
ATOM    967  CB  ALA    97     -22.679 -30.230  17.303  1.00 10.00      A    C  
ATOM    968  HN  ALA    97     -23.599 -31.521  19.337  1.00 10.00      A    H  
ATOM    969  N   ALA    98     -21.990 -28.368  20.451  1.00 10.00      A    N  
ATOM    970  CA  ALA    98     -22.182 -27.073  21.086  1.00 10.00      A    C  
ATOM    971  C   ALA    98     -21.310 -26.972  22.331  1.00 10.00      A    C  
ATOM    972  O   ALA    98     -20.420 -27.800  22.535  1.00 10.00      A    O  
ATOM    973  CB  ALA    98     -23.645 -26.867  21.447  1.00 10.00      A    C  
ATOM    974  HN  ALA    98     -21.475 -29.056  20.928  1.00 10.00      A    H  
ATOM    975  N   CYS    99     -21.572 -25.961  23.155  1.00 10.00      A    N  
ATOM    976  CA  CYS    99     -20.816 -25.739  24.391  1.00 10.00      A    C  
ATOM    977  C   CYS    99     -19.336 -25.484  24.108  1.00 10.00      A    C  
ATOM    978  O   CYS    99     -18.989 -24.733  23.188  1.00 10.00      A    O  
ATOM    979  CB  CYS    99     -20.984 -26.907  25.370  1.00 10.00      A    C  
ATOM    980  SG  CYS    99     -22.693 -27.230  25.868  1.00 10.00      A    S  
ATOM    981  HN  CYS    99     -22.289 -25.336  22.920  1.00 10.00      A    H  
ATOM    982  HG  CYS    99     -23.480 -26.955  24.835  1.00 10.00      A    H  
TER     983      CYS    99 
ATOM    984  N   THR   102     -16.407 -29.553  21.670  1.00 10.00      A    N  
ATOM    985  CA  THR   102     -17.584 -30.406  21.705  1.00 10.00      A    C  
ATOM    986  C   THR   102     -17.583 -31.286  22.952  1.00 10.00      A    C  
ATOM    987  O   THR   102     -16.568 -31.898  23.288  1.00 10.00      A    O  
ATOM    988  CB  THR   102     -17.678 -31.292  20.445  1.00 10.00      A    C  
ATOM    989  CG2 THR   102     -18.433 -30.564  19.342  1.00 10.00      A    C  
ATOM    990  OG1 THR   102     -16.359 -31.626  19.975  1.00 10.00      A    O  
ATOM    991  HN  THR   102     -15.536 -29.945  21.897  1.00 10.00      A    H  
ATOM    992  HG1 THR   102     -16.420 -32.373  19.361  1.00 10.00      A    H  
ATOM    993  N   TYR   103     -18.715 -31.326  23.645  1.00 10.00      A    N  
ATOM    994  CA  TYR   103     -18.853 -32.132  24.853  1.00 10.00      A    C  
ATOM    995  C   TYR   103     -19.217 -33.570  24.486  1.00 10.00      A    C  
ATOM    996  O   TYR   103     -20.143 -33.803  23.711  1.00 10.00      A    O  
ATOM    997  CB  TYR   103     -19.908 -31.510  25.782  1.00 10.00      A    C  
ATOM    998  CG  TYR   103     -20.387 -32.394  26.919  1.00 10.00      A    C  
ATOM    999  CD1 TYR   103     -19.494 -32.980  27.811  1.00 10.00      A    C  
ATOM   1000  CD2 TYR   103     -21.741 -32.634  27.102  1.00 10.00      A    C  
ATOM   1001  CE1 TYR   103     -19.944 -33.782  28.848  1.00 10.00      A    C  
ATOM   1002  CE2 TYR   103     -22.198 -33.432  28.132  1.00 10.00      A    C  
ATOM   1003  CZ  TYR   103     -21.297 -34.003  29.003  1.00 10.00      A    C  
ATOM   1004  OH  TYR   103     -21.752 -34.799  30.029  1.00 10.00      A    O  
ATOM   1005  HN  TYR   103     -19.483 -30.802  23.331  1.00 10.00      A    H  
ATOM   1006  HH  TYR   103     -22.581 -35.218  29.760  1.00 10.00      A    H  
ATOM   1007  N   ASN   104     -18.478 -34.525  25.032  1.00 10.00      A    N  
ATOM   1008  CA  ASN   104     -18.719 -35.936  24.749  1.00 10.00      A    C  
ATOM   1009  C   ASN   104     -19.248 -36.633  25.991  1.00 10.00      A    C  
ATOM   1010  O   ASN   104     -18.744 -36.416  27.092  1.00 10.00      A    O  
ATOM   1011  CB  ASN   104     -17.426 -36.628  24.297  1.00 10.00      A    C  
ATOM   1012  CG  ASN   104     -16.641 -35.821  23.283  1.00 10.00      A    C  
ATOM   1013  ND2 ASN   104     -15.707 -35.017  23.767  1.00 10.00      A    N  
ATOM   1014  OD1 ASN   104     -16.857 -35.930  22.081  1.00 10.00      A    O  
ATOM   1015  HN  ASN   104     -17.756 -34.280  25.650  1.00 10.00      A    H  
ATOM   1016 HD21 ASN   104     -15.577 -34.989  24.741  1.00 10.00      A    H  
ATOM   1017 HD22 ASN   104     -15.190 -34.477  23.134  1.00 10.00      A    H  
ATOM   1018  N   GLU   105     -20.253 -37.477  25.818  1.00 10.00      A    N  
ATOM   1019  CA  GLU   105     -20.840 -38.193  26.939  1.00 10.00      A    C  
ATOM   1020  C   GLU   105     -21.288 -39.591  26.535  1.00 10.00      A    C  
ATOM   1021  O   GLU   105     -21.785 -39.802  25.429  1.00 10.00      A    O  
ATOM   1022  CB  GLU   105     -22.027 -37.416  27.509  1.00 10.00      A    C  
ATOM   1023  CG  GLU   105     -22.507 -37.924  28.859  1.00 10.00      A    C  
ATOM   1024  CD  GLU   105     -23.840 -37.330  29.272  1.00 10.00      A    C  
ATOM   1025  OE1 GLU   105     -24.163 -36.204  28.838  1.00 10.00      A    O  
ATOM   1026  OE2 GLU   105     -24.569 -37.986  30.046  1.00 10.00      A    O1-
ATOM   1027  HN  GLU   105     -20.607 -37.629  24.909  1.00 10.00      A    H  
ATOM   1028  N   ILE   106     -21.093 -40.543  27.433  1.00 10.00      A    N  
ATOM   1029  CA  ILE   106     -21.493 -41.919  27.191  1.00 10.00      A    C  
ATOM   1030  C   ILE   106     -22.849 -42.164  27.846  1.00 10.00      A    C  
ATOM   1031  O   ILE   106     -22.943 -42.332  29.062  1.00 10.00      A    O  
ATOM   1032  CB  ILE   106     -20.461 -42.919  27.750  1.00 10.00      A    C  
ATOM   1033  CG1 ILE   106     -19.060 -42.594  27.212  1.00 10.00      A    C  
ATOM   1034  CG2 ILE   106     -20.859 -44.342  27.384  1.00 10.00      A    C  
ATOM   1035  CD1 ILE   106     -17.961 -43.468  27.773  1.00 10.00      A    C  
ATOM   1036  HN  ILE   106     -20.676 -40.313  28.288  1.00 10.00      A    H  
ATOM   1037  N   VAL   107     -23.892 -42.158  27.037  1.00 10.00      A    N  
ATOM   1038  CA  VAL   107     -25.246 -42.353  27.532  1.00 10.00      A    C  
ATOM   1039  C   VAL   107     -25.743 -43.757  27.212  1.00 10.00      A    C  
ATOM   1040  O   VAL   107     -25.088 -44.504  26.485  1.00 10.00      A    O  
ATOM   1041  CB  VAL   107     -26.217 -41.312  26.923  1.00 10.00      A    C  
ATOM   1042  CG1 VAL   107     -25.683 -39.902  27.120  1.00 10.00      A    C  
ATOM   1043  CG2 VAL   107     -26.457 -41.587  25.446  1.00 10.00      A    C  
ATOM   1044  HN  VAL   107     -23.748 -42.039  26.071  1.00 10.00      A    H  
ATOM   1045  N   THR   108     -26.885 -44.119  27.768  1.00 10.00      A    N  
ATOM   1046  CA  THR   108     -27.466 -45.423  27.512  1.00 10.00      A    C  
ATOM   1047  C   THR   108     -28.524 -45.319  26.417  1.00 10.00      A    C  
ATOM   1048  O   THR   108     -28.886 -44.215  25.998  1.00 10.00      A    O  
ATOM   1049  CB  THR   108     -28.092 -46.012  28.789  1.00 10.00      A    C  
ATOM   1050  CG2 THR   108     -27.035 -46.726  29.618  1.00 10.00      A    C  
ATOM   1051  OG1 THR   108     -28.676 -44.956  29.567  1.00 10.00      A    O  
ATOM   1052  HN  THR   108     -27.348 -43.499  28.369  1.00 10.00      A    H  
ATOM   1053  HG1 THR   108     -29.003 -45.319  30.399  1.00 10.00      A    H  
ATOM   1054  N   ILE   109     -29.022 -46.459  25.957  1.00 10.00      A    N  
ATOM   1055  CA  ILE   109     -30.036 -46.484  24.906  1.00 10.00      A    C  
ATOM   1056  C   ILE   109     -31.352 -45.840  25.365  1.00 10.00      A    C  
ATOM   1057  O   ILE   109     -32.140 -45.363  24.552  1.00 10.00      A    O  
ATOM   1058  CB  ILE   109     -30.289 -47.924  24.397  1.00 10.00      A    C  
ATOM   1059  CG1 ILE   109     -31.159 -47.912  23.136  1.00 10.00      A    C  
ATOM   1060  CG2 ILE   109     -30.912 -48.794  25.484  1.00 10.00      A    C  
ATOM   1061  CD1 ILE   109     -31.296 -49.265  22.472  1.00 10.00      A    C  
ATOM   1062  HN  ILE   109     -28.691 -47.308  26.322  1.00 10.00      A    H  
ATOM   1063  N   GLU   110     -31.558 -45.791  26.676  1.00 10.00      A    N  
ATOM   1064  CA  GLU   110     -32.774 -45.219  27.245  1.00 10.00      A    C  
ATOM   1065  C   GLU   110     -32.702 -43.693  27.367  1.00 10.00      A    C  
ATOM   1066  O   GLU   110     -33.524 -43.079  28.048  1.00 10.00      A    O  
ATOM   1067  CB  GLU   110     -33.063 -45.849  28.609  1.00 10.00      A    C  
ATOM   1068  CG  GLU   110     -34.191 -46.868  28.601  1.00 10.00      A    C  
ATOM   1069  CD  GLU   110     -35.551 -46.223  28.432  1.00 10.00      A    C  
ATOM   1070  OE1 GLU   110     -36.095 -46.245  27.310  1.00 10.00      A    O  
ATOM   1071  OE2 GLU   110     -36.083 -45.677  29.420  1.00 10.00      A    O1-
ATOM   1072  HN  GLU   110     -30.872 -46.144  27.276  1.00 10.00      A    H  
ATOM   1073  N   ARG   111     -31.722 -43.079  26.717  1.00 10.00      A    N  
ATOM   1074  CA  ARG   111     -31.577 -41.628  26.765  1.00 10.00      A    C  
ATOM   1075  C   ARG   111     -31.523 -41.025  25.370  1.00 10.00      A    C  
ATOM   1076  O   ARG   111     -31.250 -39.836  25.213  1.00 10.00      A    O  
ATOM   1077  CB  ARG   111     -30.341 -41.218  27.567  1.00 10.00      A    C  
ATOM   1078  CG  ARG   111     -30.588 -41.127  29.063  1.00 10.00      A    C  
ATOM   1079  CD  ARG   111     -29.421 -40.482  29.788  1.00 10.00      A    C  
ATOM   1080  NE  ARG   111     -29.153 -39.119  29.325  1.00 10.00      A    N  
ATOM   1081  CZ  ARG   111     -27.973 -38.512  29.455  1.00 10.00      A    C  
ATOM   1082  NH1 ARG   111     -26.962 -39.146  30.044  1.00 10.00      A    N1+
ATOM   1083  NH2 ARG   111     -27.798 -37.278  28.994  1.00 10.00      A    N  
ATOM   1084  HN  ARG   111     -31.080 -43.612  26.198  1.00 10.00      A    H  
ATOM   1085  HE  ARG   111     -29.897 -38.630  28.899  1.00 10.00      A    H  
ATOM   1086 HH11 ARG   111     -27.082 -40.081  30.388  1.00 10.00      A    H  
ATOM   1087 HH12 ARG   111     -26.063 -38.689  30.142  1.00 10.00      A    H  
ATOM   1088 HH21 ARG   111     -26.910 -36.822  29.092  1.00 10.00      A    H  
ATOM   1089 HH22 ARG   111     -28.557 -36.793  28.538  1.00 10.00      A    H  
ATOM   1090  N   LEU   112     -31.802 -41.843  24.364  1.00 10.00      A    N  
ATOM   1091  CA  LEU   112     -31.776 -41.388  22.981  1.00 10.00      A    C  
ATOM   1092  C   LEU   112     -33.063 -41.763  22.261  1.00 10.00      A    C  
ATOM   1093  O   LEU   112     -33.668 -42.796  22.548  1.00 10.00      A    O  
ATOM   1094  CB  LEU   112     -30.580 -41.996  22.244  1.00 10.00      A    C  
ATOM   1095  CG  LEU   112     -29.196 -41.513  22.675  1.00 10.00      A    C  
ATOM   1096  CD1 LEU   112     -28.119 -42.393  22.065  1.00 10.00      A    C  
ATOM   1097  CD2 LEU   112     -28.986 -40.063  22.275  1.00 10.00      A    C  
ATOM   1098  HN  LEU   112     -32.051 -42.771  24.557  1.00 10.00      A    H  
ATOM   1099  N   ARG   113     -33.486 -40.915  21.335  1.00 10.00      A    N  
ATOM   1100  CA  ARG   113     -34.689 -41.170  20.561  1.00 10.00      A    C  
ATOM   1101  C   ARG   113     -34.501 -40.675  19.136  1.00 10.00      A    C  
ATOM   1102  O   ARG   113     -33.648 -39.820  18.877  1.00 10.00      A    O  
ATOM   1103  CB  ARG   113     -35.912 -40.487  21.192  1.00 10.00      A    C  
ATOM   1104  CG  ARG   113     -36.037 -39.003  20.869  1.00 10.00      A    C  
ATOM   1105  CD  ARG   113     -37.489 -38.554  20.884  1.00 10.00      A    C  
ATOM   1106  NE  ARG   113     -37.663 -37.228  20.293  1.00 10.00      A    N  
ATOM   1107  CZ  ARG   113     -38.664 -36.402  20.595  1.00 10.00      A    C  
ATOM   1108  NH1 ARG   113     -39.583 -36.755  21.482  1.00 10.00      A    N1+
ATOM   1109  NH2 ARG   113     -38.744 -35.220  20.006  1.00 10.00      A    N  
ATOM   1110  HN  ARG   113     -32.979 -40.087  21.172  1.00 10.00      A    H  
ATOM   1111  HE  ARG   113     -36.996 -36.934  19.623  1.00 10.00      A    H  
ATOM   1112 HH11 ARG   113     -40.342 -36.116  21.706  1.00 10.00      A    H  
ATOM   1113 HH12 ARG   113     -39.535 -37.644  21.932  1.00 10.00      A    H  
ATOM   1114 HH21 ARG   113     -39.499 -34.588  20.234  1.00 10.00      A    H  
ATOM   1115 HH22 ARG   113     -38.045 -34.949  19.325  1.00 10.00      A    H  
ATOM   1116  N   SER   114     -35.284 -41.220  18.218  1.00 10.00      A    N  
ATOM   1117  CA  SER   114     -35.218 -40.812  16.828  1.00 10.00      A    C  
ATOM   1118  C   SER   114     -35.705 -39.372  16.702  1.00 10.00      A    C  
ATOM   1119  O   SER   114     -36.641 -38.968  17.399  1.00 10.00      A    O  
ATOM   1120  CB  SER   114     -36.078 -41.744  15.970  1.00 10.00      A    C  
ATOM   1121  OG  SER   114     -35.859 -43.103  16.325  1.00 10.00      A    O  
ATOM   1122  HN  SER   114     -35.922 -41.914  18.482  1.00 10.00      A    H  
ATOM   1123  HG  SER   114     -35.044 -43.171  16.839  1.00 10.00      A    H  
ATOM   1124  N   VAL   115     -35.046 -38.598  15.845  1.00 10.00      A    N  
ATOM   1125  CA  VAL   115     -35.411 -37.200  15.635  1.00 10.00      A    C  
ATOM   1126  C   VAL   115     -36.879 -37.076  15.244  1.00 10.00      A    C  
ATOM   1127  O   VAL   115     -37.345 -37.765  14.334  1.00 10.00      A    O  
ATOM   1128  CB  VAL   115     -34.533 -36.537  14.548  1.00 10.00      A    C  
ATOM   1129  CG1 VAL   115     -34.872 -35.060  14.406  1.00 10.00      A    C  
ATOM   1130  CG2 VAL   115     -33.058 -36.714  14.870  1.00 10.00      A    C  
ATOM   1131  HN  VAL   115     -34.296 -38.975  15.342  1.00 10.00      A    H  
ATOM   1132  N   ASN   116     -37.598 -36.218  15.960  1.00 10.00      A    N  
ATOM   1133  CA  ASN   116     -39.018 -35.982  15.704  1.00 10.00      A    C  
ATOM   1134  C   ASN   116     -39.236 -35.515  14.265  1.00 10.00      A    C  
ATOM   1135  O   ASN   116     -38.790 -34.434  13.883  1.00 10.00      A    O  
ATOM   1136  CB  ASN   116     -39.562 -34.930  16.678  1.00 10.00      A    C  
ATOM   1137  CG  ASN   116     -41.080 -34.874  16.709  1.00 10.00      A    C  
ATOM   1138  ND2 ASN   116     -41.636 -34.350  17.792  1.00 10.00      A    N  
ATOM   1139  OD1 ASN   116     -41.750 -35.297  15.771  1.00 10.00      A    O  
ATOM   1140  HN  ASN   116     -37.160 -35.729  16.698  1.00 10.00      A    H  
ATOM   1141 HD21 ASN   116     -41.047 -34.030  18.510  1.00 10.00      A    H  
ATOM   1142 HD22 ASN   116     -42.619 -34.300  17.828  1.00 10.00      A    H  
ATOM   1143  N   PRO   117     -39.923 -36.333  13.451  1.00 10.00      A    N  
ATOM   1144  CA  PRO   117     -40.196 -36.018  12.051  1.00 10.00      A    C  
ATOM   1145  C   PRO   117     -41.518 -35.276  11.870  1.00 10.00      A    C  
ATOM   1146  O   PRO   117     -41.984 -35.084  10.744  1.00 10.00      A    O  
ATOM   1147  CB  PRO   117     -40.292 -37.409  11.431  1.00 10.00      A    C  
ATOM   1148  CG  PRO   117     -40.899 -38.250  12.507  1.00 10.00      A    C  
ATOM   1149  CD  PRO   117     -40.477 -37.646  13.825  1.00 10.00      A    C  
ATOM   1150  N   ASN   118     -42.127 -34.876  12.975  1.00 10.00      A    N  
ATOM   1151  CA  ASN   118     -43.392 -34.155  12.928  1.00 10.00      A    C  
ATOM   1152  C   ASN   118     -43.165 -32.670  12.698  1.00 10.00      A    C  
ATOM   1153  O   ASN   118     -42.446 -32.012  13.450  1.00 10.00      A    O  
ATOM   1154  CB  ASN   118     -44.220 -34.377  14.199  1.00 10.00      A    C  
ATOM   1155  CG  ASN   118     -45.130 -35.590  14.114  1.00 10.00      A    C  
ATOM   1156  ND2 ASN   118     -45.472 -36.157  15.262  1.00 10.00      A    N  
ATOM   1157  OD1 ASN   118     -45.526 -36.012  13.024  1.00 10.00      A    O  
ATOM   1158  HN  ASN   118     -41.711 -35.063  13.848  1.00 10.00      A    H  
ATOM   1159 HD21 ASN   118     -45.120 -35.768  16.095  1.00 10.00      A    H  
ATOM   1160 HD22 ASN   118     -46.069 -36.934  15.238  1.00 10.00      A    H  
ATOM   1161  N   LYS   119     -43.777 -32.153  11.644  1.00 10.00      A    N  
ATOM   1162  CA  LYS   119     -43.654 -30.747  11.302  1.00 10.00      A    C  
ATOM   1163  C   LYS   119     -44.442 -29.883  12.282  1.00 10.00      A    C  
ATOM   1164  O   LYS   119     -45.432 -30.340  12.863  1.00 10.00      A    O  
ATOM   1165  CB  LYS   119     -44.139 -30.502   9.869  1.00 10.00      A    C  
ATOM   1166  CG  LYS   119     -43.268 -31.134   8.794  1.00 10.00      A    C  
ATOM   1167  CD  LYS   119     -41.843 -30.601   8.842  1.00 10.00      A    C  
ATOM   1168  CE  LYS   119     -41.027 -31.080   7.651  1.00 10.00      A    C  
ATOM   1169  NZ  LYS   119     -41.419 -30.396   6.390  1.00 10.00      A    N1+
ATOM   1170  HN  LYS   119     -44.333 -32.731  11.086  1.00 10.00      A    H  
ATOM   1171  HZ1 LYS   119     -41.316 -29.364   6.496  1.00 10.00      A    H  
ATOM   1172  HZ2 LYS   119     -42.410 -30.611   6.156  1.00 10.00      A    H  
ATOM   1173  HZ3 LYS   119     -40.812 -30.713   5.607  1.00 10.00      A    H  
ATOM   1174  N   PRO   120     -43.993 -28.635  12.494  1.00 10.00      A    N  
ATOM   1175  CA  PRO   120     -44.658 -27.688  13.398  1.00 10.00      A    C  
ATOM   1176  C   PRO   120     -46.111 -27.446  13.007  1.00 10.00      A    C  
ATOM   1177  O   PRO   120     -46.497 -27.602  11.842  1.00 10.00      A    O  
ATOM   1178  CB  PRO   120     -43.848 -26.399  13.236  1.00 10.00      A    C  
ATOM   1179  CG  PRO   120     -42.517 -26.858  12.755  1.00 10.00      A    C  
ATOM   1180  CD  PRO   120     -42.783 -28.054  11.889  1.00 10.00      A    C  
ATOM   1181  N   ALA   121     -46.909 -27.056  13.986  1.00 10.00      A    N  
ATOM   1182  CA  ALA   121     -48.321 -26.800  13.764  1.00 10.00      A    C  
ATOM   1183  C   ALA   121     -48.544 -25.438  13.114  1.00 10.00      A    C  
ATOM   1184  O   ALA   121     -47.617 -24.636  12.976  1.00 10.00      A    O  
ATOM   1185  CB  ALA   121     -49.084 -26.895  15.077  1.00 10.00      A    C  
ATOM   1186  HN  ALA   121     -46.532 -26.927  14.886  1.00 10.00      A    H  
ATOM   1187  N   THR   122     -49.777 -25.187  12.706  1.00 10.00      A    N  
ATOM   1188  CA  THR   122     -50.141 -23.926  12.085  1.00 10.00      A    C  
ATOM   1189  C   THR   122     -51.503 -23.482  12.601  1.00 10.00      A    C  
ATOM   1190  O   THR   122     -52.169 -24.235  13.315  1.00 10.00      A    O  
ATOM   1191  CB  THR   122     -50.201 -24.062  10.549  1.00 10.00      A    C  
ATOM   1192  CG2 THR   122     -48.809 -23.972   9.942  1.00 10.00      A    C  
ATOM   1193  OG1 THR   122     -50.792 -25.323  10.202  1.00 10.00      A    O  
ATOM   1194  HN  THR   122     -50.471 -25.874  12.827  1.00 10.00      A    H  
ATOM   1195  HG1 THR   122     -50.363 -26.026  10.707  1.00 10.00      A    H  
ATOM   1196  N   LYS   123     -51.922 -22.276  12.241  1.00 10.00      A    N  
ATOM   1197  CA  LYS   123     -53.224 -21.760  12.675  1.00 10.00      A    C  
ATOM   1198  C   LYS   123     -54.373 -22.530  12.023  1.00 10.00      A    C  
ATOM   1199  O   LYS   123     -55.535 -22.366  12.388  1.00 10.00      A    O  
ATOM   1200  CB  LYS   123     -53.350 -20.254  12.412  1.00 10.00      A    C  
ATOM   1201  CG  LYS   123     -52.533 -19.739  11.237  1.00 10.00      A    C  
ATOM   1202  CD  LYS   123     -53.160 -20.101   9.902  1.00 10.00      A    C  
ATOM   1203  CE  LYS   123     -52.210 -19.798   8.756  1.00 10.00      A    C  
ATOM   1204  NZ  LYS   123     -52.789 -20.163   7.442  1.00 10.00      A    N1+
ATOM   1205  HN  LYS   123     -51.342 -21.712  11.682  1.00 10.00      A    H  
ATOM   1206  HZ1 LYS   123     -53.528 -19.484   7.173  1.00 10.00      A    H  
ATOM   1207  HZ2 LYS   123     -53.213 -21.118   7.484  1.00 10.00      A    H  
ATOM   1208  HZ3 LYS   123     -52.047 -20.159   6.712  1.00 10.00      A    H  
ATOM   1209  N   ASP   124     -54.034 -23.370  11.051  1.00 10.00      A    N  
ATOM   1210  CA  ASP   124     -55.029 -24.180  10.356  1.00 10.00      A    C  
ATOM   1211  C   ASP   124     -55.224 -25.502  11.088  1.00 10.00      A    C  
ATOM   1212  O   ASP   124     -56.204 -26.218  10.863  1.00 10.00      A    O  
ATOM   1213  CB  ASP   124     -54.597 -24.454   8.911  1.00 10.00      A    C  
ATOM   1214  CG  ASP   124     -54.888 -23.306   7.963  1.00 10.00      A    C  
ATOM   1215  OD1 ASP   124     -56.051 -23.170   7.525  1.00 10.00      A    O  
ATOM   1216  OD2 ASP   124     -53.951 -22.546   7.631  1.00 10.00      A    O1-
ATOM   1217  HN  ASP   124     -53.092 -23.445  10.797  1.00 10.00      A    H  
ATOM   1218  N   THR   125     -54.282 -25.810  11.972  1.00 10.00      A    N  
ATOM   1219  CA  THR   125     -54.317 -27.043  12.737  1.00 10.00      A    C  
ATOM   1220  C   THR   125     -55.197 -26.901  13.976  1.00 10.00      A    C  
ATOM   1221  O   THR   125     -56.130 -27.676  14.173  1.00 10.00      A    O  
ATOM   1222  CB  THR   125     -52.899 -27.463  13.170  1.00 10.00      A    C  
ATOM   1223  CG2 THR   125     -52.845 -28.964  13.418  1.00 10.00      A    C  
ATOM   1224  OG1 THR   125     -51.963 -27.122  12.136  1.00 10.00      A    O  
ATOM   1225  HN  THR   125     -53.548 -25.181  12.123  1.00 10.00      A    H  
ATOM   1226  HG1 THR   125     -52.385 -27.240  11.274  1.00 10.00      A    H  
ATOM   1227  N   PHE   126     -54.904 -25.901  14.797  1.00 10.00      A    N  
ATOM   1228  CA  PHE   126     -55.666 -25.673  16.018  1.00 10.00      A    C  
ATOM   1229  C   PHE   126     -56.981 -24.963  15.718  1.00 10.00      A    C  
ATOM   1230  O   PHE   126     -57.014 -23.985  14.974  1.00 10.00      A    O  
ATOM   1231  CB  PHE   126     -54.843 -24.876  17.034  1.00 10.00      A    C  
ATOM   1232  CG  PHE   126     -53.831 -25.699  17.781  1.00 10.00      A    C  
ATOM   1233  CD1 PHE   126     -54.142 -26.251  19.015  1.00 10.00      A    C  
ATOM   1234  CD2 PHE   126     -52.570 -25.922  17.252  1.00 10.00      A    C  
ATOM   1235  CE1 PHE   126     -53.216 -27.008  19.706  1.00 10.00      A    C  
ATOM   1236  CE2 PHE   126     -51.639 -26.678  17.937  1.00 10.00      A    C  
ATOM   1237  CZ  PHE   126     -51.963 -27.222  19.164  1.00 10.00      A    C  
ATOM   1238  HN  PHE   126     -54.167 -25.294  14.571  1.00 10.00      A    H  
ATOM   1239  N   HIS   127     -58.064 -25.469  16.282  1.00 10.00      A    N  
ATOM   1240  CA  HIS   127     -59.382 -24.886  16.073  1.00 10.00      A    C  
ATOM   1241  C   HIS   127     -60.034 -24.543  17.406  1.00 10.00      A    C  
ATOM   1242  O   HIS   127     -60.112 -25.384  18.305  1.00 10.00      A    O  
ATOM   1243  CB  HIS   127     -60.285 -25.828  15.264  1.00 10.00      A    C  
ATOM   1244  CG  HIS   127     -59.887 -25.975  13.826  1.00 10.00      A    C  
ATOM   1245  CD2 HIS   127     -58.796 -26.550  13.264  1.00 10.00      A    C  
ATOM   1246  ND1 HIS   127     -60.634 -25.479  12.776  1.00 10.00      A    N  
ATOM   1247  CE1 HIS   127     -60.019 -25.746  11.638  1.00 10.00      A    C  
ATOM   1248  NE2 HIS   127     -58.899 -26.394  11.905  1.00 10.00      A    N  
ATOM   1249  HN  HIS   127     -57.978 -26.261  16.862  1.00 10.00      A    H  
ATOM   1250  HD1 HIS   127     -61.495 -25.013  12.854  1.00 10.00      A    H  
ATOM   1251  HE2 HIS   127     -58.158 -26.523  11.269  1.00 10.00      A    H  
ATOM   1252  N   LYS   128     -60.483 -23.302  17.528  1.00 10.00      A    N  
ATOM   1253  CA  LYS   128     -61.135 -22.830  18.741  1.00 10.00      A    C  
ATOM   1254  C   LYS   128     -62.629 -22.649  18.489  1.00 10.00      A    C  
ATOM   1255  O   LYS   128     -63.034 -21.869  17.625  1.00 10.00      A    O  
ATOM   1256  CB  LYS   128     -60.511 -21.503  19.185  1.00 10.00      A    C  
ATOM   1257  CG  LYS   128     -60.808 -21.113  20.624  1.00 10.00      A    C  
ATOM   1258  CD  LYS   128     -59.939 -19.943  21.061  1.00 10.00      A    C  
ATOM   1259  CE  LYS   128     -59.922 -19.797  22.573  1.00 10.00      A    C  
ATOM   1260  NZ  LYS   128     -58.797 -18.942  23.030  1.00 10.00      A    N1+
ATOM   1261  HN  LYS   128     -60.373 -22.682  16.778  1.00 10.00      A    H  
ATOM   1262  HZ1 LYS   128     -58.039 -18.930  22.311  1.00 10.00      A    H  
ATOM   1263  HZ2 LYS   128     -58.396 -19.318  23.923  1.00 10.00      A    H  
ATOM   1264  HZ3 LYS   128     -59.118 -17.970  23.197  1.00 10.00      A    H  
ATOM   1265  N   ILE   129     -63.441 -23.376  19.237  1.00 10.00      A    N  
ATOM   1266  CA  ILE   129     -64.887 -23.307  19.079  1.00 10.00      A    C  
ATOM   1267  C   ILE   129     -65.544 -22.638  20.283  1.00 10.00      A    C  
ATOM   1268  O   ILE   129     -65.145 -22.865  21.427  1.00 10.00      A    O  
ATOM   1269  CB  ILE   129     -65.489 -24.715  18.894  1.00 10.00      A    C  
ATOM   1270  CG1 ILE   129     -64.680 -25.509  17.864  1.00 10.00      A    C  
ATOM   1271  CG2 ILE   129     -66.945 -24.620  18.460  1.00 10.00      A    C  
ATOM   1272  CD1 ILE   129     -64.924 -27.001  17.912  1.00 10.00      A    C  
ATOM   1273  HN  ILE   129     -63.060 -23.980  19.915  1.00 10.00      A    H  
ATOM   1274  N   LYS   130     -66.543 -21.808  20.007  1.00 10.00      A    N  
ATOM   1275  CA  LYS   130     -67.285 -21.106  21.048  1.00 10.00      A    C  
ATOM   1276  C   LYS   130     -68.752 -21.531  21.008  1.00 10.00      A    C  
ATOM   1277  O   LYS   130     -69.304 -21.768  19.927  1.00 10.00      A    O  
ATOM   1278  CB  LYS   130     -67.209 -19.592  20.827  1.00 10.00      A    C  
ATOM   1279  CG  LYS   130     -65.810 -19.000  20.833  1.00 10.00      A    C  
ATOM   1280  CD  LYS   130     -65.855 -17.536  20.431  1.00 10.00      A    C  
ATOM   1281  CE  LYS   130     -64.484 -16.883  20.491  1.00 10.00      A    C  
ATOM   1282  NZ  LYS   130     -64.537 -15.469  20.034  1.00 10.00      A    N1+
ATOM   1283  HN  LYS   130     -66.793 -21.665  19.074  1.00 10.00      A    H  
ATOM   1284  HZ1 LYS   130     -64.889 -15.427  19.044  1.00 10.00      A    H  
ATOM   1285  HZ2 LYS   130     -63.590 -15.042  20.064  1.00 10.00      A    H  
ATOM   1286  HZ3 LYS   130     -65.175 -14.918  20.640  1.00 10.00      A    H  
ATOM   1287  N   LEU   131     -69.377 -21.626  22.178  1.00 10.00      A    N  
ATOM   1288  CA  LEU   131     -70.785 -22.012  22.276  1.00 10.00      A    C  
ATOM   1289  C   LEU   131     -71.475 -21.255  23.409  1.00 10.00      A    C  
ATOM   1290  O   LEU   131     -70.993 -21.250  24.539  1.00 10.00      A    O  
ATOM   1291  CB  LEU   131     -70.914 -23.522  22.501  1.00 10.00      A    C  
ATOM   1292  CG  LEU   131     -70.585 -24.416  21.303  1.00 10.00      A    C  
ATOM   1293  CD1 LEU   131     -70.393 -25.856  21.748  1.00 10.00      A    C  
ATOM   1294  CD2 LEU   131     -71.679 -24.320  20.250  1.00 10.00      A    C  
ATOM   1295  HN  LEU   131     -68.876 -21.438  23.001  1.00 10.00      A    H  
ATOM   1296  N   ASP   132     -72.598 -20.613  23.100  1.00 10.00      A    N  
ATOM   1297  CA  ASP   132     -73.350 -19.848  24.096  1.00 10.00      A    C  
ATOM   1298  C   ASP   132     -74.055 -20.770  25.084  1.00 10.00      A    C  
ATOM   1299  O   ASP   132     -74.762 -21.696  24.686  1.00 10.00      A    O  
ATOM   1300  CB  ASP   132     -74.387 -18.943  23.423  1.00 10.00      A    C  
ATOM   1301  CG  ASP   132     -73.787 -17.998  22.405  1.00 10.00      A    C  
ATOM   1302  OD1 ASP   132     -73.266 -16.931  22.810  1.00 10.00      A    O  
ATOM   1303  OD2 ASP   132     -73.842 -18.321  21.200  1.00 10.00      A    O1-
ATOM   1304  HN  ASP   132     -72.929 -20.647  22.181  1.00 10.00      A    H  
ATOM   1305  N   VAL   133     -73.867 -20.508  26.370  1.00 10.00      A    N  
ATOM   1306  CA  VAL   133     -74.489 -21.314  27.410  1.00 10.00      A    C  
ATOM   1307  C   VAL   133     -75.624 -20.537  28.080  1.00 10.00      A    C  
ATOM   1308  O   VAL   133     -75.425 -19.405  28.528  1.00 10.00      A    O  
ATOM   1309  CB  VAL   133     -73.460 -21.746  28.479  1.00 10.00      A    C  
ATOM   1310  CG1 VAL   133     -74.070 -22.744  29.449  1.00 10.00      A    C  
ATOM   1311  CG2 VAL   133     -72.216 -22.330  27.826  1.00 10.00      A    C  
ATOM   1312  HN  VAL   133     -73.295 -19.751  26.630  1.00 10.00      A    H  
ATOM   1313  N   PRO   134     -76.835 -21.127  28.138  1.00 10.00      A    N  
ATOM   1314  CA  PRO   134     -78.001 -20.490  28.766  1.00 10.00      A    C  
ATOM   1315  C   PRO   134     -77.793 -20.243  30.262  1.00 10.00      A    C  
ATOM   1316  O   PRO   134     -76.990 -20.916  30.906  1.00 10.00      A    O  
ATOM   1317  CB  PRO   134     -79.136 -21.493  28.537  1.00 10.00      A    C  
ATOM   1318  CG  PRO   134     -78.457 -22.789  28.254  1.00 10.00      A    C  
ATOM   1319  CD  PRO   134     -77.159 -22.449  27.582  1.00 10.00      A    C  
ATOM   1320  N   GLU   135     -78.549 -19.288  30.799  1.00 10.00      A    N  
ATOM   1321  CA  GLU   135     -78.459 -18.893  32.208  1.00 10.00      A    C  
ATOM   1322  C   GLU   135     -78.508 -20.071  33.181  1.00 10.00      A    C  
ATOM   1323  O   GLU   135     -77.645 -20.201  34.053  1.00 10.00      A    O  
ATOM   1324  CB  GLU   135     -79.584 -17.916  32.561  1.00 10.00      A    C  
ATOM   1325  CG  GLU   135     -79.929 -16.912  31.474  1.00 10.00      A    C  
ATOM   1326  CD  GLU   135     -81.238 -16.206  31.755  1.00 10.00      A    C  
ATOM   1327  OE1 GLU   135     -82.303 -16.754  31.401  1.00 10.00      A    O  
ATOM   1328  OE2 GLU   135     -81.209 -15.106  32.348  1.00 10.00      A    O1-
ATOM   1329  HN  GLU   135     -79.195 -18.826  30.224  1.00 10.00      A    H  
ATOM   1330  N   ASP   136     -79.513 -20.925  33.031  1.00 10.00      A    N  
ATOM   1331  CA  ASP   136     -79.693 -22.069  33.923  1.00 10.00      A    C  
ATOM   1332  C   ASP   136     -78.626 -23.148  33.752  1.00 10.00      A    C  
ATOM   1333  O   ASP   136     -78.072 -23.643  34.735  1.00 10.00      A    O  
ATOM   1334  CB  ASP   136     -81.113 -22.659  33.839  1.00 10.00      A    C  
ATOM   1335  CG  ASP   136     -81.598 -22.964  32.429  1.00 10.00      A    C  
ATOM   1336  OD1 ASP   136     -80.781 -22.937  31.480  1.00 10.00      A    O  
ATOM   1337  OD2 ASP   136     -82.809 -23.236  32.262  1.00 10.00      A    O1-
ATOM   1338  HN  ASP   136     -80.148 -20.791  32.294  1.00 10.00      A    H  
ATOM   1339  N   LEU   137     -78.320 -23.498  32.514  1.00 10.00      A    N  
ATOM   1340  CA  LEU   137     -77.323 -24.529  32.237  1.00 10.00      A    C  
ATOM   1341  C   LEU   137     -75.900 -24.085  32.557  1.00 10.00      A    C  
ATOM   1342  O   LEU   137     -74.993 -24.916  32.623  1.00 10.00      A    O  
ATOM   1343  CB  LEU   137     -77.422 -25.042  30.800  1.00 10.00      A    C  
ATOM   1344  CG  LEU   137     -78.630 -25.928  30.485  1.00 10.00      A    C  
ATOM   1345  CD1 LEU   137     -78.542 -26.465  29.066  1.00 10.00      A    C  
ATOM   1346  CD2 LEU   137     -78.743 -27.068  31.484  1.00 10.00      A    C  
ATOM   1347  HN  LEU   137     -78.793 -23.066  31.767  1.00 10.00      A    H  
ATOM   1348  N   GLN   138     -75.704 -22.786  32.759  1.00 10.00      A    N  
ATOM   1349  CA  GLN   138     -74.385 -22.246  33.081  1.00 10.00      A    C  
ATOM   1350  C   GLN   138     -73.831 -22.879  34.352  1.00 10.00      A    C  
ATOM   1351  O   GLN   138     -72.642 -23.179  34.438  1.00 10.00      A    O  
ATOM   1352  CB  GLN   138     -74.449 -20.725  33.237  1.00 10.00      A    C  
ATOM   1353  CG  GLN   138     -74.198 -19.951  31.952  1.00 10.00      A    C  
ATOM   1354  CD  GLN   138     -74.630 -18.501  32.048  1.00 10.00      A    C  
ATOM   1355  NE2 GLN   138     -75.007 -17.921  30.917  1.00 10.00      A    N  
ATOM   1356  OE1 GLN   138     -74.628 -17.910  33.125  1.00 10.00      A    O  
ATOM   1357  HN  GLN   138     -76.465 -22.168  32.682  1.00 10.00      A    H  
ATOM   1358 HE21 GLN   138     -74.984 -18.457  30.089  1.00 10.00      A    H  
ATOM   1359 HE22 GLN   138     -75.291 -16.986  30.949  1.00 10.00      A    H  
ATOM   1360  N   GLN   139     -74.712 -23.099  35.321  1.00 10.00      A    N  
ATOM   1361  CA  GLN   139     -74.328 -23.695  36.594  1.00 10.00      A    C  
ATOM   1362  C   GLN   139     -73.909 -25.155  36.413  1.00 10.00      A    C  
ATOM   1363  O   GLN   139     -73.001 -25.643  37.083  1.00 10.00      A    O  
ATOM   1364  CB  GLN   139     -75.492 -23.592  37.585  1.00 10.00      A    C  
ATOM   1365  CG  GLN   139     -75.168 -24.067  38.993  1.00 10.00      A    C  
ATOM   1366  CD  GLN   139     -74.037 -23.284  39.633  1.00 10.00      A    C  
ATOM   1367  NE2 GLN   139     -73.268 -23.946  40.482  1.00 10.00      A    N  
ATOM   1368  OE1 GLN   139     -73.858 -22.093  39.365  1.00 10.00      A    O  
ATOM   1369  HN  GLN   139     -75.650 -22.851  35.177  1.00 10.00      A    H  
ATOM   1370 HE21 GLN   139     -73.472 -24.894  40.649  1.00 10.00      A    H  
ATOM   1371 HE22 GLN   139     -72.522 -23.468  40.904  1.00 10.00      A    H  
ATOM   1372  N   MET   140     -74.566 -25.841  35.487  1.00 10.00      A    N  
ATOM   1373  CA  MET   140     -74.269 -27.241  35.217  1.00 10.00      A    C  
ATOM   1374  C   MET   140     -72.981 -27.380  34.412  1.00 10.00      A    C  
ATOM   1375  O   MET   140     -72.252 -28.363  34.541  1.00 10.00      A    O  
ATOM   1376  CB  MET   140     -75.435 -27.890  34.459  1.00 10.00      A    C  
ATOM   1377  CG  MET   140     -75.213 -29.350  34.081  1.00 10.00      A    C  
ATOM   1378  SD  MET   140     -75.153 -30.453  35.509  1.00 10.00      A    S  
ATOM   1379  CE  MET   140     -76.818 -30.276  36.146  1.00 10.00      A    C  
ATOM   1380  HN  MET   140     -75.264 -25.393  34.969  1.00 10.00      A    H  
ATOM   1381  N   CYS   141     -72.694 -26.378  33.599  1.00 10.00      A    N  
ATOM   1382  CA  CYS   141     -71.507 -26.392  32.763  1.00 10.00      A    C  
ATOM   1383  C   CYS   141     -70.273 -25.874  33.497  1.00 10.00      A    C  
ATOM   1384  O   CYS   141     -69.181 -25.834  32.930  1.00 10.00      A    O  
ATOM   1385  CB  CYS   141     -71.743 -25.583  31.487  1.00 10.00      A    C  
ATOM   1386  SG  CYS   141     -73.199 -26.093  30.549  1.00 10.00      A    S  
ATOM   1387  HN  CYS   141     -73.300 -25.606  33.557  1.00 10.00      A    H  
ATOM   1388  HG  CYS   141     -74.270 -25.755  31.256  1.00 10.00      A    H  
ATOM   1389  N   ALA   142     -70.443 -25.494  34.758  1.00 10.00      A    N  
ATOM   1390  CA  ALA   142     -69.337 -24.978  35.560  1.00 10.00      A    C  
ATOM   1391  C   ALA   142     -68.279 -26.049  35.806  1.00 10.00      A    C  
ATOM   1392  O   ALA   142     -67.095 -25.744  35.946  1.00 10.00      A    O  
ATOM   1393  CB  ALA   142     -69.847 -24.415  36.881  1.00 10.00      A    C  
ATOM   1394  HN  ALA   142     -71.336 -25.556  35.158  1.00 10.00      A    H  
ATOM   1395  N   LYS   143     -68.709 -27.301  35.843  1.00 10.00      A    N  
ATOM   1396  CA  LYS   143     -67.798 -28.414  36.074  1.00 10.00      A    C  
ATOM   1397  C   LYS   143     -67.268 -28.984  34.757  1.00 10.00      A    C  
ATOM   1398  O   LYS   143     -68.041 -29.347  33.865  1.00 10.00      A    O  
ATOM   1399  CB  LYS   143     -68.473 -29.501  36.913  1.00 10.00      A    C  
ATOM   1400  CG  LYS   143     -69.894 -29.830  36.490  1.00 10.00      A    C  
ATOM   1401  CD  LYS   143     -70.646 -30.535  37.605  1.00 10.00      A    C  
ATOM   1402  CE  LYS   143     -72.066 -30.878  37.188  1.00 10.00      A    C  
ATOM   1403  NZ  LYS   143     -72.822 -31.528  38.292  1.00 10.00      A    N1+
ATOM   1404  HN  LYS   143     -69.662 -27.482  35.706  1.00 10.00      A    H  
ATOM   1405  HZ1 LYS   143     -73.095 -30.821  39.003  1.00 10.00      A    H  
ATOM   1406  HZ2 LYS   143     -72.233 -32.253  38.750  1.00 10.00      A    H  
ATOM   1407  HZ3 LYS   143     -73.681 -31.980  37.921  1.00 10.00      A    H  
ATOM   1408  N   GLU   144     -65.944 -29.053  34.645  1.00 10.00      A    N  
ATOM   1409  CA  GLU   144     -65.284 -29.564  33.449  1.00 10.00      A    C  
ATOM   1410  C   GLU   144     -65.552 -31.054  33.257  1.00 10.00      A    C  
ATOM   1411  O   GLU   144     -65.514 -31.558  32.137  1.00 10.00      A    O  
ATOM   1412  CB  GLU   144     -63.777 -29.293  33.520  1.00 10.00      A    C  
ATOM   1413  CG  GLU   144     -63.071 -29.302  32.176  1.00 10.00      A    C  
ATOM   1414  CD  GLU   144     -62.070 -30.431  32.051  1.00 10.00      A    C  
ATOM   1415  OE1 GLU   144     -62.388 -31.439  31.388  1.00 10.00      A    O  
ATOM   1416  OE2 GLU   144     -60.962 -30.317  32.625  1.00 10.00      A    O1-
ATOM   1417  HN  GLU   144     -65.385 -28.731  35.392  1.00 10.00      A    H  
ATOM   1418  N   ALA   145     -65.852 -31.747  34.352  1.00 10.00      A    N  
ATOM   1419  CA  ALA   145     -66.128 -33.184  34.308  1.00 10.00      A    C  
ATOM   1420  C   ALA   145     -67.264 -33.518  33.338  1.00 10.00      A    C  
ATOM   1421  O   ALA   145     -67.242 -34.554  32.676  1.00 10.00      A    O  
ATOM   1422  CB  ALA   145     -66.449 -33.702  35.700  1.00 10.00      A    C  
ATOM   1423  HN  ALA   145     -65.877 -31.283  35.214  1.00 10.00      A    H  
ATOM   1424  N   ALA   146     -68.244 -32.628  33.237  1.00 10.00      A    N  
ATOM   1425  CA  ALA   146     -69.388 -32.840  32.353  1.00 10.00      A    C  
ATOM   1426  C   ALA   146     -69.085 -32.393  30.921  1.00 10.00      A    C  
ATOM   1427  O   ALA   146     -69.960 -32.406  30.051  1.00 10.00      A    O  
ATOM   1428  CB  ALA   146     -70.615 -32.118  32.893  1.00 10.00      A    C  
ATOM   1429  HN  ALA   146     -68.198 -31.807  33.770  1.00 10.00      A    H  
ATOM   1430  N   HIS   147     -67.843 -31.992  30.679  1.00 10.00      A    N  
ATOM   1431  CA  HIS   147     -67.434 -31.543  29.353  1.00 10.00      A    C  
ATOM   1432  C   HIS   147     -66.766 -32.676  28.591  1.00 10.00      A    C  
ATOM   1433  O   HIS   147     -66.866 -32.756  27.369  1.00 10.00      A    O  
ATOM   1434  CB  HIS   147     -66.457 -30.367  29.438  1.00 10.00      A    C  
ATOM   1435  CG  HIS   147     -66.969 -29.140  30.129  1.00 10.00      A    C  
ATOM   1436  CD2 HIS   147     -68.194 -28.825  30.613  1.00 10.00      A    C  
ATOM   1437  ND1 HIS   147     -66.161 -28.062  30.410  1.00 10.00      A    N  
ATOM   1438  CE1 HIS   147     -66.861 -27.139  31.034  1.00 10.00      A    C  
ATOM   1439  NE2 HIS   147     -68.097 -27.573  31.173  1.00 10.00      A    N  
ATOM   1440  HN  HIS   147     -67.183 -31.999  31.412  1.00 10.00      A    H  
ATOM   1441  HD1 HIS   147     -65.203 -27.986  30.176  1.00 10.00      A    H  
ATOM   1442  HE2 HIS   147     -68.762 -27.172  31.781  1.00 10.00      A    H  
ATOM   1443  N   LYS   148     -66.093 -33.555  29.326  1.00 10.00      A    N  
ATOM   1444  CA  LYS   148     -65.386 -34.685  28.729  1.00 10.00      A    C  
ATOM   1445  C   LYS   148     -66.328 -35.635  27.994  1.00 10.00      A    C  
ATOM   1446  O   LYS   148     -65.924 -36.319  27.050  1.00 10.00      A    O  
ATOM   1447  CB  LYS   148     -64.555 -35.424  29.776  1.00 10.00      A    C  
ATOM   1448  CG  LYS   148     -63.352 -34.632  30.265  1.00 10.00      A    C  
ATOM   1449  CD  LYS   148     -62.469 -35.468  31.174  1.00 10.00      A    C  
ATOM   1450  CE  LYS   148     -61.129 -34.792  31.430  1.00 10.00      A    C  
ATOM   1451  NZ  LYS   148     -61.257 -33.593  32.300  1.00 10.00      A    N1+
ATOM   1452  HN  LYS   148     -66.067 -33.442  30.302  1.00 10.00      A    H  
ATOM   1453  HZ1 LYS   148     -60.317 -33.243  32.566  1.00 10.00      A    H  
ATOM   1454  HZ2 LYS   148     -61.780 -33.826  33.164  1.00 10.00      A    H  
ATOM   1455  HZ3 LYS   148     -61.765 -32.827  31.793  1.00 10.00      A    H  
ATOM   1456  N   ASP   149     -67.585 -35.663  28.424  1.00 10.00      A    N  
ATOM   1457  CA  ASP   149     -68.594 -36.508  27.794  1.00 10.00      A    C  
ATOM   1458  C   ASP   149     -68.851 -36.015  26.370  1.00 10.00      A    C  
ATOM   1459  O   ASP   149     -69.115 -36.797  25.458  1.00 10.00      A    O  
ATOM   1460  CB  ASP   149     -69.891 -36.459  28.610  1.00 10.00      A    C  
ATOM   1461  CG  ASP   149     -70.950 -37.430  28.123  1.00 10.00      A    C  
ATOM   1462  OD1 ASP   149     -71.753 -37.052  27.241  1.00 10.00      A    O  
ATOM   1463  OD2 ASP   149     -71.003 -38.572  28.633  1.00 10.00      A    O1-
ATOM   1464  HN  ASP   149     -67.839 -35.106  29.187  1.00 10.00      A    H  
ATOM   1465  N   PHE   150     -68.735 -34.703  26.191  1.00 10.00      A    N  
ATOM   1466  CA  PHE   150     -68.939 -34.068  24.898  1.00 10.00      A    C  
ATOM   1467  C   PHE   150     -67.624 -34.037  24.126  1.00 10.00      A    C  
ATOM   1468  O   PHE   150     -67.605 -34.141  22.900  1.00 10.00      A    O  
ATOM   1469  CB  PHE   150     -69.444 -32.638  25.110  1.00 10.00      A    C  
ATOM   1470  CG  PHE   150     -70.081 -32.006  23.906  1.00 10.00      A    C  
ATOM   1471  CD1 PHE   150     -71.017 -32.698  23.155  1.00 10.00      A    C  
ATOM   1472  CD2 PHE   150     -69.756 -30.711  23.537  1.00 10.00      A    C  
ATOM   1473  CE1 PHE   150     -71.617 -32.108  22.058  1.00 10.00      A    C  
ATOM   1474  CE2 PHE   150     -70.350 -30.116  22.439  1.00 10.00      A    C  
ATOM   1475  CZ  PHE   150     -71.283 -30.816  21.700  1.00 10.00      A    C  
ATOM   1476  HN  PHE   150     -68.489 -34.146  26.956  1.00 10.00      A    H  
ATOM   1477  N   LYS   151     -66.529 -33.910  24.870  1.00 10.00      A    N  
ATOM   1478  CA  LYS   151     -65.184 -33.862  24.301  1.00 10.00      A    C  
ATOM   1479  C   LYS   151     -64.905 -35.092  23.442  1.00 10.00      A    C  
ATOM   1480  O   LYS   151     -64.362 -34.987  22.341  1.00 10.00      A    O  
ATOM   1481  CB  LYS   151     -64.152 -33.774  25.431  1.00 10.00      A    C  
ATOM   1482  CG  LYS   151     -62.744 -33.420  24.978  1.00 10.00      A    C  
ATOM   1483  CD  LYS   151     -61.735 -33.571  26.106  1.00 10.00      A    C  
ATOM   1484  CE  LYS   151     -61.146 -34.975  26.154  1.00 10.00      A    C  
ATOM   1485  NZ  LYS   151     -60.018 -35.150  25.198  1.00 10.00      A    N1+
ATOM   1486  HN  LYS   151     -66.633 -33.828  25.843  1.00 10.00      A    H  
ATOM   1487  HZ1 LYS   151     -59.690 -36.141  25.208  1.00 10.00      A    H  
ATOM   1488  HZ2 LYS   151     -59.219 -34.537  25.467  1.00 10.00      A    H  
ATOM   1489  HZ3 LYS   151     -60.319 -34.905  24.232  1.00 10.00      A    H  
ATOM   1490  N   LYS   152     -65.302 -36.254  23.948  1.00 10.00      A    N  
ATOM   1491  CA  LYS   152     -65.093 -37.509  23.235  1.00 10.00      A    C  
ATOM   1492  C   LYS   152     -66.192 -37.765  22.205  1.00 10.00      A    C  
ATOM   1493  O   LYS   152     -66.134 -38.740  21.453  1.00 10.00      A    O  
ATOM   1494  CB  LYS   152     -65.007 -38.679  24.218  1.00 10.00      A    C  
ATOM   1495  CG  LYS   152     -63.816 -38.629  25.163  1.00 10.00      A    C  
ATOM   1496  CD  LYS   152     -63.713 -39.911  25.978  1.00 10.00      A    C  
ATOM   1497  CE  LYS   152     -62.498 -39.897  26.893  1.00 10.00      A    C  
ATOM   1498  NZ  LYS   152     -62.295 -41.207  27.570  1.00 10.00      A    N1+
ATOM   1499  HN  LYS   152     -65.743 -36.269  24.825  1.00 10.00      A    H  
ATOM   1500  HZ1 LYS   152     -62.116 -41.951  26.866  1.00 10.00      A    H  
ATOM   1501  HZ2 LYS   152     -63.138 -41.464  28.121  1.00 10.00      A    H  
ATOM   1502  HZ3 LYS   152     -61.481 -41.157  28.215  1.00 10.00      A    H  
ATOM   1503  N   ALA   153     -67.193 -36.898  22.184  1.00 10.00      A    N  
ATOM   1504  CA  ALA   153     -68.300 -37.034  21.245  1.00 10.00      A    C  
ATOM   1505  C   ALA   153     -68.043 -36.212  19.984  1.00 10.00      A    C  
ATOM   1506  O   ALA   153     -68.329 -36.657  18.872  1.00 10.00      A    O  
ATOM   1507  CB  ALA   153     -69.614 -36.623  21.896  1.00 10.00      A    C  
ATOM   1508  HN  ALA   153     -67.189 -36.148  22.813  1.00 10.00      A    H  
ATOM   1509  N   VAL   154     -67.505 -35.012  20.165  1.00 10.00      A    N  
ATOM   1510  CA  VAL   154     -67.209 -34.137  19.036  1.00 10.00      A    C  
ATOM   1511  C   VAL   154     -65.803 -34.370  18.495  1.00 10.00      A    C  
ATOM   1512  O   VAL   154     -65.543 -34.162  17.310  1.00 10.00      A    O  
ATOM   1513  CB  VAL   154     -67.392 -32.643  19.383  1.00 10.00      A    C  
ATOM   1514  CG1 VAL   154     -68.856 -32.330  19.634  1.00 10.00      A    C  
ATOM   1515  CG2 VAL   154     -66.542 -32.249  20.583  1.00 10.00      A    C  
ATOM   1516  HN  VAL   154     -67.314 -34.704  21.076  1.00 10.00      A    H  
ATOM   1517  N   GLY   155     -64.905 -34.812  19.364  1.00 10.00      A    N  
ATOM   1518  CA  GLY   155     -63.540 -35.057  18.950  1.00 10.00      A    C  
ATOM   1519  C   GLY   155     -62.649 -33.868  19.245  1.00 10.00      A    C  
ATOM   1520  O   GLY   155     -62.197 -33.177  18.330  1.00 10.00      A    O  
ATOM   1521  HN  GLY   155     -65.167 -34.967  20.295  1.00 10.00      A    H  
ATOM   1522  N   ALA   156     -62.425 -33.612  20.525  1.00 10.00      A    N  
ATOM   1523  CA  ALA   156     -61.586 -32.500  20.954  1.00 10.00      A    C  
ATOM   1524  C   ALA   156     -60.631 -32.954  22.050  1.00 10.00      A    C  
ATOM   1525  O   ALA   156     -60.795 -34.039  22.612  1.00 10.00      A    O  
ATOM   1526  CB  ALA   156     -62.453 -31.357  21.458  1.00 10.00      A    C  
ATOM   1527  HN  ALA   156     -62.833 -34.190  21.207  1.00 10.00      A    H  
ATOM   1528  N   PHE   157     -59.646 -32.127  22.368  1.00 10.00      A    N  
ATOM   1529  CA  PHE   157     -58.689 -32.479  23.406  1.00 10.00      A    C  
ATOM   1530  C   PHE   157     -58.981 -31.761  24.720  1.00 10.00      A    C  
ATOM   1531  O   PHE   157     -58.646 -32.260  25.792  1.00 10.00      A    O  
ATOM   1532  CB  PHE   157     -57.231 -32.299  22.950  1.00 10.00      A    C  
ATOM   1533  CG  PHE   157     -56.814 -30.889  22.629  1.00 10.00      A    C  
ATOM   1534  CD1 PHE   157     -56.428 -30.019  23.636  1.00 10.00      A    C  
ATOM   1535  CD2 PHE   157     -56.789 -30.438  21.319  1.00 10.00      A    C  
ATOM   1536  CE1 PHE   157     -56.028 -28.728  23.346  1.00 10.00      A    C  
ATOM   1537  CE2 PHE   157     -56.392 -29.145  21.021  1.00 10.00      A    C  
ATOM   1538  CZ  PHE   157     -56.010 -28.290  22.036  1.00 10.00      A    C  
ATOM   1539  HN  PHE   157     -59.564 -31.264  21.904  1.00 10.00      A    H  
ATOM   1540  N   SER   158     -59.631 -30.606  24.644  1.00 10.00      A    N  
ATOM   1541  CA  SER   158     -59.964 -29.851  25.842  1.00 10.00      A    C  
ATOM   1542  C   SER   158     -61.235 -29.037  25.641  1.00 10.00      A    C  
ATOM   1543  O   SER   158     -61.454 -28.465  24.575  1.00 10.00      A    O  
ATOM   1544  CB  SER   158     -58.800 -28.938  26.245  1.00 10.00      A    C  
ATOM   1545  OG  SER   158     -58.952 -28.475  27.574  1.00 10.00      A    O  
ATOM   1546  HN  SER   158     -59.888 -30.248  23.767  1.00 10.00      A    H  
ATOM   1547  HG  SER   158     -58.137 -28.634  28.060  1.00 10.00      A    H  
ATOM   1548  N   VAL   159     -62.080 -29.019  26.666  1.00 10.00      A    N  
ATOM   1549  CA  VAL   159     -63.330 -28.274  26.636  1.00 10.00      A    C  
ATOM   1550  C   VAL   159     -63.520 -27.587  27.983  1.00 10.00      A    C  
ATOM   1551  O   VAL   159     -63.888 -28.223  28.971  1.00 10.00      A    O  
ATOM   1552  CB  VAL   159     -64.552 -29.183  26.355  1.00 10.00      A    C  
ATOM   1553  CG1 VAL   159     -65.834 -28.363  26.305  1.00 10.00      A    C  
ATOM   1554  CG2 VAL   159     -64.372 -29.969  25.066  1.00 10.00      A    C  
ATOM   1555  HN  VAL   159     -61.846 -29.512  27.480  1.00 10.00      A    H  
ATOM   1556  N   THR   160     -63.253 -26.297  28.025  1.00 10.00      A    N  
ATOM   1557  CA  THR   160     -63.370 -25.534  29.254  1.00 10.00      A    C  
ATOM   1558  C   THR   160     -64.615 -24.649  29.254  1.00 10.00      A    C  
ATOM   1559  O   THR   160     -65.365 -24.608  28.277  1.00 10.00      A    O  
ATOM   1560  CB  THR   160     -62.116 -24.666  29.469  1.00 10.00      A    C  
ATOM   1561  CG2 THR   160     -61.244 -25.261  30.565  1.00 10.00      A    C  
ATOM   1562  OG1 THR   160     -61.367 -24.608  28.246  1.00 10.00      A    O  
ATOM   1563  HN  THR   160     -62.979 -25.835  27.199  1.00 10.00      A    H  
ATOM   1564  HG1 THR   160     -60.713 -25.314  28.235  1.00 10.00      A    H  
ATOM   1565  N   TYR   161     -64.832 -23.956  30.361  1.00 10.00      A    N  
ATOM   1566  CA  TYR   161     -65.972 -23.065  30.502  1.00 10.00      A    C  
ATOM   1567  C   TYR   161     -65.480 -21.675  30.876  1.00 10.00      A    C  
ATOM   1568  O   TYR   161     -64.703 -21.518  31.819  1.00 10.00      A    O  
ATOM   1569  CB  TYR   161     -66.940 -23.602  31.565  1.00 10.00      A    C  
ATOM   1570  CG  TYR   161     -67.971 -22.606  32.052  1.00 10.00      A    C  
ATOM   1571  CD1 TYR   161     -69.059 -22.249  31.265  1.00 10.00      A    C  
ATOM   1572  CD2 TYR   161     -67.854 -22.023  33.309  1.00 10.00      A    C  
ATOM   1573  CE1 TYR   161     -70.000 -21.341  31.716  1.00 10.00      A    C  
ATOM   1574  CE2 TYR   161     -68.788 -21.114  33.768  1.00 10.00      A    C  
ATOM   1575  CZ  TYR   161     -69.859 -20.776  32.968  1.00 10.00      A    C  
ATOM   1576  OH  TYR   161     -70.791 -19.872  33.420  1.00 10.00      A    O  
ATOM   1577  HN  TYR   161     -64.195 -24.029  31.104  1.00 10.00      A    H  
ATOM   1578  HH  TYR   161     -71.635 -20.316  33.539  1.00 10.00      A    H  
ATOM   1579  N   ASP   162     -65.914 -20.675  30.126  1.00 10.00      A    N  
ATOM   1580  CA  ASP   162     -65.503 -19.304  30.386  1.00 10.00      A    C  
ATOM   1581  C   ASP   162     -66.594 -18.552  31.148  1.00 10.00      A    C  
ATOM   1582  O   ASP   162     -67.681 -18.314  30.620  1.00 10.00      A    O  
ATOM   1583  CB  ASP   162     -65.153 -18.587  29.085  1.00 10.00      A    C  
ATOM   1584  CG  ASP   162     -64.456 -17.273  29.338  1.00 10.00      A    C  
ATOM   1585  OD1 ASP   162     -63.206 -17.249  29.373  1.00 10.00      A    O  
ATOM   1586  OD2 ASP   162     -65.155 -16.263  29.514  1.00 10.00      A    O1-
ATOM   1587  HN  ASP   162     -66.534 -20.858  29.385  1.00 10.00      A    H  
ATOM   1588  N   PRO   163     -66.314 -18.168  32.404  1.00 10.00      A    N  
ATOM   1589  CA  PRO   163     -67.283 -17.472  33.260  1.00 10.00      A    C  
ATOM   1590  C   PRO   163     -67.532 -16.008  32.888  1.00 10.00      A    C  
ATOM   1591  O   PRO   163     -68.590 -15.463  33.203  1.00 10.00      A    O  
ATOM   1592  CB  PRO   163     -66.657 -17.571  34.652  1.00 10.00      A    C  
ATOM   1593  CG  PRO   163     -65.192 -17.659  34.400  1.00 10.00      A    C  
ATOM   1594  CD  PRO   163     -65.031 -18.397  33.098  1.00 10.00      A    C  
ATOM   1595  N   GLU   164     -66.578 -15.365  32.223  1.00 10.00      A    N  
ATOM   1596  CA  GLU   164     -66.749 -13.963  31.851  1.00 10.00      A    C  
ATOM   1597  C   GLU   164     -67.525 -13.815  30.543  1.00 10.00      A    C  
ATOM   1598  O   GLU   164     -68.250 -12.840  30.346  1.00 10.00      A    O  
ATOM   1599  CB  GLU   164     -65.415 -13.206  31.806  1.00 10.00      A    C  
ATOM   1600  CG  GLU   164     -64.416 -13.736  30.789  1.00 10.00      A    C  
ATOM   1601  CD  GLU   164     -63.312 -12.752  30.473  1.00 10.00      A    C  
ATOM   1602  OE1 GLU   164     -62.125 -13.116  30.618  1.00 10.00      A    O  
ATOM   1603  OE2 GLU   164     -63.620 -11.612  30.073  1.00 10.00      A    O1-
ATOM   1604  HN  GLU   164     -65.757 -15.838  31.971  1.00 10.00      A    H  
ATOM   1605  N   ASN   165     -67.370 -14.783  29.649  1.00 10.00      A    N  
ATOM   1606  CA  ASN   165     -68.065 -14.761  28.367  1.00 10.00      A    C  
ATOM   1607  C   ASN   165     -69.360 -15.558  28.426  1.00 10.00      A    C  
ATOM   1608  O   ASN   165     -70.212 -15.429  27.547  1.00 10.00      A    O  
ATOM   1609  CB  ASN   165     -67.178 -15.333  27.256  1.00 10.00      A    C  
ATOM   1610  CG  ASN   165     -66.090 -14.380  26.810  1.00 10.00      A    C  
ATOM   1611  ND2 ASN   165     -64.951 -14.429  27.487  1.00 10.00      A    N  
ATOM   1612  OD1 ASN   165     -66.273 -13.610  25.866  1.00 10.00      A    O  
ATOM   1613  HN  ASN   165     -66.746 -15.523  29.845  1.00 10.00      A    H  
ATOM   1614 HD21 ASN   165     -64.881 -15.075  28.236  1.00 10.00      A    H  
ATOM   1615 HD22 ASN   165     -64.225 -13.832  27.218  1.00 10.00      A    H  
ATOM   1616  N   TYR   166     -69.496 -16.383  29.467  1.00 10.00      A    N  
ATOM   1617  CA  TYR   166     -70.679 -17.227  29.652  1.00 10.00      A    C  
ATOM   1618  C   TYR   166     -70.822 -18.177  28.467  1.00 10.00      A    C  
ATOM   1619  O   TYR   166     -71.930 -18.537  28.060  1.00 10.00      A    O  
ATOM   1620  CB  TYR   166     -71.953 -16.385  29.822  1.00 10.00      A    C  
ATOM   1621  CG  TYR   166     -71.838 -15.261  30.828  1.00 10.00      A    C  
ATOM   1622  CD1 TYR   166     -71.927 -15.506  32.193  1.00 10.00      A    C  
ATOM   1623  CD2 TYR   166     -71.647 -13.951  30.409  1.00 10.00      A    C  
ATOM   1624  CE1 TYR   166     -71.826 -14.475  33.110  1.00 10.00      A    C  
ATOM   1625  CE2 TYR   166     -71.543 -12.917  31.317  1.00 10.00      A    C  
ATOM   1626  CZ  TYR   166     -71.635 -13.182  32.666  1.00 10.00      A    C  
ATOM   1627  OH  TYR   166     -71.537 -12.149  33.570  1.00 10.00      A    O  
ATOM   1628  HN  TYR   166     -68.775 -16.433  30.128  1.00 10.00      A    H  
ATOM   1629  HH  TYR   166     -71.968 -11.365  33.205  1.00 10.00      A    H  
ATOM   1630  N   GLN   167     -69.681 -18.587  27.927  1.00 10.00      A    N  
ATOM   1631  CA  GLN   167     -69.652 -19.474  26.778  1.00 10.00      A    C  
ATOM   1632  C   GLN   167     -68.713 -20.650  27.010  1.00 10.00      A    C  
ATOM   1633  O   GLN   167     -67.830 -20.600  27.870  1.00 10.00      A    O  
ATOM   1634  CB  GLN   167     -69.226 -18.700  25.522  1.00 10.00      A    C  
ATOM   1635  CG  GLN   167     -70.294 -17.757  24.975  1.00 10.00      A    C  
ATOM   1636  CD  GLN   167     -69.749 -16.781  23.946  1.00 10.00      A    C  
ATOM   1637  NE2 GLN   167     -70.570 -16.416  22.976  1.00 10.00      A    N  
ATOM   1638  OE1 GLN   167     -68.594 -16.353  24.024  1.00 10.00      A    O  
ATOM   1639  HN  GLN   167     -68.833 -18.296  28.327  1.00 10.00      A    H  
ATOM   1640 HE21 GLN   167     -71.488 -16.792  22.966  1.00 10.00      A    H  
ATOM   1641 HE22 GLN   167     -70.238 -15.790  22.301  1.00 10.00      A    H  
ATOM   1642  N   LEU   168     -68.918 -21.705  26.242  1.00 10.00      A    N  
ATOM   1643  CA  LEU   168     -68.093 -22.897  26.333  1.00 10.00      A    C  
ATOM   1644  C   LEU   168     -66.926 -22.778  25.363  1.00 10.00      A    C  
ATOM   1645  O   LEU   168     -67.097 -22.308  24.237  1.00 10.00      A    O  
ATOM   1646  CB  LEU   168     -68.931 -24.135  26.001  1.00 10.00      A    C  
ATOM   1647  CG  LEU   168     -68.514 -25.443  26.678  1.00 10.00      A    C  
ATOM   1648  CD1 LEU   168     -68.714 -25.353  28.183  1.00 10.00      A    C  
ATOM   1649  CD2 LEU   168     -69.295 -26.615  26.103  1.00 10.00      A    C  
ATOM   1650  HN  LEU   168     -69.651 -21.680  25.585  1.00 10.00      A    H  
ATOM   1651  N   VAL   169     -65.748 -23.197  25.800  1.00 10.00      A    N  
ATOM   1652  CA  VAL   169     -64.554 -23.123  24.970  1.00 10.00      A    C  
ATOM   1653  C   VAL   169     -64.066 -24.519  24.595  1.00 10.00      A    C  
ATOM   1654  O   VAL   169     -63.613 -25.280  25.451  1.00 10.00      A    O  
ATOM   1655  CB  VAL   169     -63.415 -22.364  25.685  1.00 10.00      A    C  
ATOM   1656  CG1 VAL   169     -62.227 -22.175  24.754  1.00 10.00      A    C  
ATOM   1657  CG2 VAL   169     -63.904 -21.022  26.214  1.00 10.00      A    C  
ATOM   1658  HN  VAL   169     -65.678 -23.577  26.704  1.00 10.00      A    H  
ATOM   1659  N   ILE   170     -64.171 -24.853  23.318  1.00 10.00      A    N  
ATOM   1660  CA  ILE   170     -63.737 -26.155  22.832  1.00 10.00      A    C  
ATOM   1661  C   ILE   170     -62.464 -26.022  22.004  1.00 10.00      A    C  
ATOM   1662  O   ILE   170     -62.416 -25.261  21.034  1.00 10.00      A    O  
ATOM   1663  CB  ILE   170     -64.833 -26.846  21.992  1.00 10.00      A    C  
ATOM   1664  CG1 ILE   170     -66.120 -26.971  22.813  1.00 10.00      A    C  
ATOM   1665  CG2 ILE   170     -64.363 -28.217  21.523  1.00 10.00      A    C  
ATOM   1666  CD1 ILE   170     -67.261 -27.626  22.070  1.00 10.00      A    C  
ATOM   1667  HN  ILE   170     -64.551 -24.206  22.683  1.00 10.00      A    H  
ATOM   1668  N   LEU   171     -61.434 -26.755  22.402  1.00 10.00      A    N  
ATOM   1669  CA  LEU   171     -60.156 -26.732  21.709  1.00 10.00      A    C  
ATOM   1670  C   LEU   171     -59.868 -28.086  21.073  1.00 10.00      A    C  
ATOM   1671  O   LEU   171     -59.893 -29.124  21.747  1.00 10.00      A    O  
ATOM   1672  CB  LEU   171     -59.032 -26.371  22.686  1.00 10.00      A    C  
ATOM   1673  CG  LEU   171     -59.191 -25.053  23.451  1.00 10.00      A    C  
ATOM   1674  CD1 LEU   171     -58.138 -24.939  24.541  1.00 10.00      A    C  
ATOM   1675  CD2 LEU   171     -59.114 -23.868  22.500  1.00 10.00      A    C  
ATOM   1676  HN  LEU   171     -61.537 -27.335  23.189  1.00 10.00      A    H  
ATOM   1677  N   SER   172     -59.608 -28.077  19.775  1.00 10.00      A    N  
ATOM   1678  CA  SER   172     -59.307 -29.298  19.051  1.00 10.00      A    C  
ATOM   1679  C   SER   172     -58.326 -29.022  17.918  1.00 10.00      A    C  
ATOM   1680  O   SER   172     -58.081 -27.869  17.565  1.00 10.00      A    O  
ATOM   1681  CB  SER   172     -60.592 -29.918  18.496  1.00 10.00      A    C  
ATOM   1682  OG  SER   172     -60.340 -31.203  17.955  1.00 10.00      A    O  
ATOM   1683  HN  SER   172     -59.623 -27.224  19.287  1.00 10.00      A    H  
ATOM   1684  HG  SER   172     -61.133 -31.749  18.037  1.00 10.00      A    H  
ATOM   1685  N   ILE   173     -57.769 -30.089  17.359  1.00 10.00      A    N  
ATOM   1686  CA  ILE   173     -56.821 -29.977  16.254  1.00 10.00      A    C  
ATOM   1687  C   ILE   173     -57.455 -30.521  14.978  1.00 10.00      A    C  
ATOM   1688  O   ILE   173     -56.784 -30.730  13.969  1.00 10.00      A    O  
ATOM   1689  CB  ILE   173     -55.504 -30.729  16.540  1.00 10.00      A    C  
ATOM   1690  CG1 ILE   173     -55.779 -32.168  16.992  1.00 10.00      A    C  
ATOM   1691  CG2 ILE   173     -54.683 -29.981  17.582  1.00 10.00      A    C  
ATOM   1692  CD1 ILE   173     -54.541 -33.036  17.074  1.00 10.00      A    C  
ATOM   1693  HN  ILE   173     -58.009 -30.980  17.690  1.00 10.00      A    H  
ATOM   1694  N   ASN   174     -58.760 -30.753  15.048  1.00 10.00      A    N  
ATOM   1695  CA  ASN   174     -59.515 -31.268  13.915  1.00 10.00      A    C  
ATOM   1696  C   ASN   174     -60.402 -30.179  13.331  1.00 10.00      A    C  
ATOM   1697  O   ASN   174     -60.691 -29.181  13.995  1.00 10.00      A    O  
ATOM   1698  CB  ASN   174     -60.387 -32.449  14.349  1.00 10.00      A    C  
ATOM   1699  CG  ASN   174     -59.825 -33.795  13.941  1.00 10.00      A    C  
ATOM   1700  ND2 ASN   174     -60.135 -34.819  14.723  1.00 10.00      A    N  
ATOM   1701  OD1 ASN   174     -59.129 -33.918  12.933  1.00 10.00      A    O  
ATOM   1702  HN  ASN   174     -59.229 -30.568  15.887  1.00 10.00      A    H  
ATOM   1703 HD21 ASN   174     -60.700 -34.649  15.504  1.00 10.00      A    H  
ATOM   1704 HD22 ASN   174     -59.789 -35.708  14.487  1.00 10.00      A    H  
ATOM   1705  N   GLU   175     -60.841 -30.367  12.096  1.00 10.00      A    N  
ATOM   1706  CA  GLU   175     -61.694 -29.392  11.438  1.00 10.00      A    C  
ATOM   1707  C   GLU   175     -63.160 -29.802  11.530  1.00 10.00      A    C  
ATOM   1708  O   GLU   175     -64.047 -28.955  11.623  1.00 10.00      A    O  
ATOM   1709  CB  GLU   175     -61.270 -29.169   9.978  1.00 10.00      A    C  
ATOM   1710  CG  GLU   175     -61.472 -30.362   9.049  1.00 10.00      A    C  
ATOM   1711  CD  GLU   175     -60.465 -31.469   9.281  1.00 10.00      A    C  
ATOM   1712  OE1 GLU   175     -59.466 -31.535   8.532  1.00 10.00      A    O  
ATOM   1713  OE2 GLU   175     -60.670 -32.273  10.217  1.00 10.00      A    O1-
ATOM   1714  HN  GLU   175     -60.584 -31.190  11.607  1.00 10.00      A    H  
ATOM   1715  N   VAL   176     -63.403 -31.107  11.535  1.00 10.00      A    N  
ATOM   1716  CA  VAL   176     -64.761 -31.642  11.609  1.00 10.00      A    C  
ATOM   1717  C   VAL   176     -65.430 -31.328  12.946  1.00 10.00      A    C  
ATOM   1718  O   VAL   176     -66.657 -31.292  13.042  1.00 10.00      A    O  
ATOM   1719  CB  VAL   176     -64.806 -33.162  11.348  1.00 10.00      A    C  
ATOM   1720  CG1 VAL   176     -64.502 -33.458   9.886  1.00 10.00      A    C  
ATOM   1721  CG2 VAL   176     -63.835 -33.900  12.260  1.00 10.00      A    C  
ATOM   1722  HN  VAL   176     -62.646 -31.731  11.468  1.00 10.00      A    H  
ATOM   1723  N   THR   177     -64.618 -31.089  13.964  1.00 10.00      A    N  
ATOM   1724  CA  THR   177     -65.119 -30.777  15.296  1.00 10.00      A    C  
ATOM   1725  C   THR   177     -65.900 -29.462  15.300  1.00 10.00      A    C  
ATOM   1726  O   THR   177     -66.871 -29.309  16.045  1.00 10.00      A    O  
ATOM   1727  CB  THR   177     -63.955 -30.685  16.298  1.00 10.00      A    C  
ATOM   1728  CG2 THR   177     -64.459 -30.808  17.726  1.00 10.00      A    C  
ATOM   1729  OG1 THR   177     -63.028 -31.746  16.038  1.00 10.00      A    O  
ATOM   1730  HN  THR   177     -63.648 -31.130  13.821  1.00 10.00      A    H  
ATOM   1731  HG1 THR   177     -62.991 -32.332  16.805  1.00 10.00      A    H  
ATOM   1732  N   SER   178     -65.486 -28.529  14.447  1.00 10.00      A    N  
ATOM   1733  CA  SER   178     -66.132 -27.228  14.352  1.00 10.00      A    C  
ATOM   1734  C   SER   178     -67.616 -27.372  14.017  1.00 10.00      A    C  
ATOM   1735  O   SER   178     -68.469 -26.702  14.610  1.00 10.00      A    O  
ATOM   1736  CB  SER   178     -65.426 -26.374  13.297  1.00 10.00      A    C  
ATOM   1737  OG  SER   178     -64.060 -26.751  13.174  1.00 10.00      A    O  
ATOM   1738  HN  SER   178     -64.723 -28.720  13.864  1.00 10.00      A    H  
ATOM   1739  HG  SER   178     -63.952 -27.290  12.377  1.00 10.00      A    H  
ATOM   1740  N   LYS   179     -67.922 -28.261  13.080  1.00 10.00      A    N  
ATOM   1741  CA  LYS   179     -69.298 -28.496  12.669  1.00 10.00      A    C  
ATOM   1742  C   LYS   179     -70.040 -29.318  13.718  1.00 10.00      A    C  
ATOM   1743  O   LYS   179     -71.183 -29.012  14.064  1.00 10.00      A    O  
ATOM   1744  CB  LYS   179     -69.344 -29.208  11.314  1.00 10.00      A    C  
ATOM   1745  CG  LYS   179     -70.744 -29.376  10.740  1.00 10.00      A    C  
ATOM   1746  CD  LYS   179     -70.727 -30.230   9.481  1.00 10.00      A    C  
ATOM   1747  CE  LYS   179     -72.128 -30.438   8.924  1.00 10.00      A    C  
ATOM   1748  NZ  LYS   179     -72.715 -29.176   8.405  1.00 10.00      A    N1+
ATOM   1749  HN  LYS   179     -67.201 -28.771  12.655  1.00 10.00      A    H  
ATOM   1750  HZ1 LYS   179     -72.052 -28.724   7.738  1.00 10.00      A    H  
ATOM   1751  HZ2 LYS   179     -72.908 -28.517   9.185  1.00 10.00      A    H  
ATOM   1752  HZ3 LYS   179     -73.604 -29.373   7.904  1.00 10.00      A    H  
ATOM   1753  N   ARG   180     -69.369 -30.345  14.234  1.00 10.00      A    N  
ATOM   1754  CA  ARG   180     -69.954 -31.228  15.239  1.00 10.00      A    C  
ATOM   1755  C   ARG   180     -70.420 -30.468  16.473  1.00 10.00      A    C  
ATOM   1756  O   ARG   180     -71.533 -30.674  16.950  1.00 10.00      A    O  
ATOM   1757  CB  ARG   180     -68.960 -32.310  15.656  1.00 10.00      A    C  
ATOM   1758  CG  ARG   180     -68.812 -33.453  14.668  1.00 10.00      A    C  
ATOM   1759  CD  ARG   180     -67.946 -34.557  15.253  1.00 10.00      A    C  
ATOM   1760  NE  ARG   180     -67.696 -35.633  14.301  1.00 10.00      A    N  
ATOM   1761  CZ  ARG   180     -66.625 -36.427  14.343  1.00 10.00      A    C  
ATOM   1762  NH1 ARG   180     -65.704 -36.263  15.291  1.00 10.00      A    N1+
ATOM   1763  NH2 ARG   180     -66.476 -37.381  13.432  1.00 10.00      A    N  
ATOM   1764  HN  ARG   180     -68.451 -30.517  13.927  1.00 10.00      A    H  
ATOM   1765  HE  ARG   180     -68.367 -35.773  13.590  1.00 10.00      A    H  
ATOM   1766 HH11 ARG   180     -65.808 -35.539  15.980  1.00 10.00      A    H  
ATOM   1767 HH12 ARG   180     -64.899 -36.867  15.325  1.00 10.00      A    H  
ATOM   1768 HH21 ARG   180     -65.670 -37.981  13.455  1.00 10.00      A    H  
ATOM   1769 HH22 ARG   180     -67.165 -37.506  12.714  1.00 10.00      A    H  
ATOM   1770  N   ALA   181     -69.574 -29.577  16.971  1.00 10.00      A    N  
ATOM   1771  CA  ALA   181     -69.889 -28.798  18.167  1.00 10.00      A    C  
ATOM   1772  C   ALA   181     -71.106 -27.892  17.979  1.00 10.00      A    C  
ATOM   1773  O   ALA   181     -71.708 -27.443  18.950  1.00 10.00      A    O  
ATOM   1774  CB  ALA   181     -68.682 -27.986  18.603  1.00 10.00      A    C  
ATOM   1775  HN  ALA   181     -68.707 -29.438  16.525  1.00 10.00      A    H  
ATOM   1776  N   HIS   182     -71.477 -27.632  16.734  1.00 10.00      A    N  
ATOM   1777  CA  HIS   182     -72.616 -26.769  16.454  1.00 10.00      A    C  
ATOM   1778  C   HIS   182     -73.875 -27.568  16.146  1.00 10.00      A    C  
ATOM   1779  O   HIS   182     -74.960 -27.005  16.029  1.00 10.00      A    O  
ATOM   1780  CB  HIS   182     -72.298 -25.787  15.325  1.00 10.00      A    C  
ATOM   1781  CG  HIS   182     -71.404 -24.666  15.753  1.00 10.00      A    C  
ATOM   1782  CD2 HIS   182     -71.638 -23.608  16.563  1.00 10.00      A    C  
ATOM   1783  ND1 HIS   182     -70.085 -24.564  15.370  1.00 10.00      A    N  
ATOM   1784  CE1 HIS   182     -69.547 -23.498  15.931  1.00 10.00      A    C  
ATOM   1785  NE2 HIS   182     -70.467 -22.895  16.662  1.00 10.00      A    N  
ATOM   1786  HN  HIS   182     -70.985 -28.038  15.990  1.00 10.00      A    H  
ATOM   1787  HD1 HIS   182     -69.608 -25.186  14.767  1.00 10.00      A    H  
ATOM   1788  HE2 HIS   182     -70.277 -22.215  17.346  1.00 10.00      A    H  
ATOM   1789  N   MET   183     -73.730 -28.880  16.031  1.00 10.00      A    N  
ATOM   1790  CA  MET   183     -74.864 -29.745  15.735  1.00 10.00      A    C  
ATOM   1791  C   MET   183     -75.181 -30.662  16.910  1.00 10.00      A    C  
ATOM   1792  O   MET   183     -76.344 -30.930  17.206  1.00 10.00      A    O  
ATOM   1793  CB  MET   183     -74.602 -30.570  14.472  1.00 10.00      A    C  
ATOM   1794  CG  MET   183     -74.504 -29.744  13.197  1.00 10.00      A    C  
ATOM   1795  SD  MET   183     -74.181 -30.753  11.737  1.00 10.00      A    S  
ATOM   1796  CE  MET   183     -75.696 -31.705  11.641  1.00 10.00      A    C  
ATOM   1797  HN  MET   183     -72.839 -29.276  16.143  1.00 10.00      A    H  
ATOM   1798  N   LEU   184     -74.140 -31.126  17.591  1.00 10.00      A    N  
ATOM   1799  CA  LEU   184     -74.309 -32.022  18.730  1.00 10.00      A    C  
ATOM   1800  C   LEU   184     -74.543 -31.249  20.025  1.00 10.00      A    C  
ATOM   1801  O   LEU   184     -74.871 -31.842  21.058  1.00 10.00      A    O  
ATOM   1802  CB  LEU   184     -73.090 -32.937  18.884  1.00 10.00      A    C  
ATOM   1803  CG  LEU   184     -72.662 -33.728  17.642  1.00 10.00      A    C  
ATOM   1804  CD1 LEU   184     -71.418 -34.554  17.938  1.00 10.00      A    C  
ATOM   1805  CD2 LEU   184     -73.792 -34.624  17.162  1.00 10.00      A    C  
ATOM   1806  HN  LEU   184     -73.231 -30.865  17.318  1.00 10.00      A    H  
ATOM   1807  N   ILE   185     -74.375 -29.926  19.970  1.00 10.00      A    N  
ATOM   1808  CA  ILE   185     -74.564 -29.082  21.146  1.00 10.00      A    C  
ATOM   1809  C   ILE   185     -75.973 -29.230  21.723  1.00 10.00      A    C  
ATOM   1810  O   ILE   185     -76.152 -29.282  22.941  1.00 10.00      A    O  
ATOM   1811  CB  ILE   185     -74.239 -27.594  20.867  1.00 10.00      A    C  
ATOM   1812  CG1 ILE   185     -74.343 -26.756  22.146  1.00 10.00      A    C  
ATOM   1813  CG2 ILE   185     -75.121 -27.023  19.764  1.00 10.00      A    C  
ATOM   1814  CD1 ILE   185     -73.369 -27.172  23.229  1.00 10.00      A    C  
ATOM   1815  HN  ILE   185     -74.116 -29.511  19.122  1.00 10.00      A    H  
ATOM   1816  N   ASP   186     -76.962 -29.334  20.843  1.00 10.00      A    N  
ATOM   1817  CA  ASP   186     -78.349 -29.486  21.267  1.00 10.00      A    C  
ATOM   1818  C   ASP   186     -78.530 -30.755  22.090  1.00 10.00      A    C  
ATOM   1819  O   ASP   186     -79.136 -30.731  23.161  1.00 10.00      A    O  
ATOM   1820  CB  ASP   186     -79.288 -29.497  20.056  1.00 10.00      A    C  
ATOM   1821  CG  ASP   186     -80.609 -30.190  20.337  1.00 10.00      A    C  
ATOM   1822  OD1 ASP   186     -81.314 -29.789  21.289  1.00 10.00      A    O  
ATOM   1823  OD2 ASP   186     -80.953 -31.138  19.598  1.00 10.00      A    O1-
ATOM   1824  HN  ASP   186     -76.755 -29.305  19.885  1.00 10.00      A    H  
ATOM   1825  N   MET   187     -77.970 -31.855  21.600  1.00 10.00      A    N  
ATOM   1826  CA  MET   187     -78.072 -33.133  22.285  1.00 10.00      A    C  
ATOM   1827  C   MET   187     -77.438 -33.072  23.674  1.00 10.00      A    C  
ATOM   1828  O   MET   187     -77.998 -33.586  24.646  1.00 10.00      A    O  
ATOM   1829  CB  MET   187     -77.445 -34.253  21.450  1.00 10.00      A    C  
ATOM   1830  CG  MET   187     -77.696 -35.647  22.000  1.00 10.00      A    C  
ATOM   1831  SD  MET   187     -79.431 -35.935  22.413  1.00 10.00      A    S  
ATOM   1832  CE  MET   187     -80.211 -35.697  20.816  1.00 10.00      A    C  
ATOM   1833  HN  MET   187     -77.477 -31.805  20.756  1.00 10.00      A    H  
ATOM   1834  N   HIS   188     -76.281 -32.424  23.774  1.00 10.00      A    N  
ATOM   1835  CA  HIS   188     -75.605 -32.306  25.059  1.00 10.00      A    C  
ATOM   1836  C   HIS   188     -76.375 -31.379  25.992  1.00 10.00      A    C  
ATOM   1837  O   HIS   188     -76.530 -31.672  27.175  1.00 10.00      A    O  
ATOM   1838  CB  HIS   188     -74.154 -31.844  24.909  1.00 10.00      A    C  
ATOM   1839  CG  HIS   188     -73.295 -32.214  26.081  1.00 10.00      A    C  
ATOM   1840  CD2 HIS   188     -72.920 -31.502  27.172  1.00 10.00      A    C  
ATOM   1841  ND1 HIS   188     -72.713 -33.454  26.221  1.00 10.00      A    N  
ATOM   1842  CE1 HIS   188     -72.026 -33.493  27.343  1.00 10.00      A    C  
ATOM   1843  NE2 HIS   188     -72.129 -32.323  27.943  1.00 10.00      A    N  
ATOM   1844  HN  HIS   188     -75.876 -32.025  22.971  1.00 10.00      A    H  
ATOM   1845  HD1 HIS   188     -72.797 -34.204  25.587  1.00 10.00      A    H  
ATOM   1846  HE2 HIS   188     -71.885 -32.156  28.882  1.00 10.00      A    H  
ATOM   1847  N   PHE   189     -76.867 -30.269  25.454  1.00 10.00      A    N  
ATOM   1848  CA  PHE   189     -77.639 -29.315  26.247  1.00 10.00      A    C  
ATOM   1849  C   PHE   189     -78.948 -29.945  26.708  1.00 10.00      A    C  
ATOM   1850  O   PHE   189     -79.451 -29.647  27.791  1.00 10.00      A    O  
ATOM   1851  CB  PHE   189     -77.914 -28.032  25.463  1.00 10.00      A    C  
ATOM   1852  CG  PHE   189     -76.859 -26.971  25.621  1.00 10.00      A    C  
ATOM   1853  CD1 PHE   189     -75.799 -27.141  26.499  1.00 10.00      A    C  
ATOM   1854  CD2 PHE   189     -76.930 -25.800  24.886  1.00 10.00      A    C  
ATOM   1855  CE1 PHE   189     -74.835 -26.162  26.644  1.00 10.00      A    C  
ATOM   1856  CE2 PHE   189     -75.970 -24.817  25.025  1.00 10.00      A    C  
ATOM   1857  CZ  PHE   189     -74.919 -24.999  25.903  1.00 10.00      A    C  
ATOM   1858  HN  PHE   189     -76.707 -30.084  24.499  1.00 10.00      A    H  
ATOM   1859  N   ARG   190     -79.496 -30.811  25.868  1.00 10.00      A    N  
ATOM   1860  CA  ARG   190     -80.727 -31.515  26.182  1.00 10.00      A    C  
ATOM   1861  C   ARG   190     -80.474 -32.481  27.333  1.00 10.00      A    C  
ATOM   1862  O   ARG   190     -81.276 -32.584  28.258  1.00 10.00      A    O  
ATOM   1863  CB  ARG   190     -81.220 -32.284  24.952  1.00 10.00      A    C  
ATOM   1864  CG  ARG   190     -82.603 -31.879  24.471  1.00 10.00      A    C  
ATOM   1865  CD  ARG   190     -82.807 -32.259  23.013  1.00 10.00      A    C  
ATOM   1866  NE  ARG   190     -84.216 -32.212  22.618  1.00 10.00      A    N  
ATOM   1867  CZ  ARG   190     -84.685 -31.492  21.599  1.00 10.00      A    C  
ATOM   1868  NH1 ARG   190     -83.859 -30.744  20.871  1.00 10.00      A    N1+
ATOM   1869  NH2 ARG   190     -85.983 -31.523  21.301  1.00 10.00      A    N  
ATOM   1870  HN  ARG   190     -79.062 -30.975  24.998  1.00 10.00      A    H  
ATOM   1871  HE  ARG   190     -84.851 -32.751  23.147  1.00 10.00      A    H  
ATOM   1872 HH11 ARG   190     -84.208 -30.203  20.105  1.00 10.00      A    H  
ATOM   1873 HH12 ARG   190     -82.870 -30.716  21.086  1.00 10.00      A    H  
ATOM   1874 HH21 ARG   190     -86.610 -32.091  21.843  1.00 10.00      A    H  
ATOM   1875 HH22 ARG   190     -86.339 -30.987  20.533  1.00 10.00      A    H  
ATOM   1876  N   SER   191     -79.333 -33.159  27.275  1.00 10.00      A    N  
ATOM   1877  CA  SER   191     -78.950 -34.114  28.307  1.00 10.00      A    C  
ATOM   1878  C   SER   191     -78.632 -33.399  29.620  1.00 10.00      A    C  
ATOM   1879  O   SER   191     -78.972 -33.884  30.701  1.00 10.00      A    O  
ATOM   1880  CB  SER   191     -77.749 -34.937  27.838  1.00 10.00      A    C  
ATOM   1881  OG  SER   191     -78.027 -35.578  26.599  1.00 10.00      A    O  
ATOM   1882  HN  SER   191     -78.730 -33.013  26.516  1.00 10.00      A    H  
ATOM   1883  HG  SER   191     -78.160 -34.908  25.912  1.00 10.00      A    H  
ATOM   1884  N   LEU   192     -77.985 -32.239  29.519  1.00 10.00      A    N  
ATOM   1885  CA  LEU   192     -77.634 -31.456  30.700  1.00 10.00      A    C  
ATOM   1886  C   LEU   192     -78.885 -30.991  31.426  1.00 10.00      A    C  
ATOM   1887  O   LEU   192     -78.906 -30.910  32.654  1.00 10.00      A    O  
ATOM   1888  CB  LEU   192     -76.774 -30.249  30.326  1.00 10.00      A    C  
ATOM   1889  CG  LEU   192     -75.347 -30.549  29.865  1.00 10.00      A    C  
ATOM   1890  CD1 LEU   192     -74.625 -29.260  29.510  1.00 10.00      A    C  
ATOM   1891  CD2 LEU   192     -74.579 -31.321  30.932  1.00 10.00      A    C  
ATOM   1892  HN  LEU   192     -77.729 -31.909  28.629  1.00 10.00      A    H  
ATOM   1893  N   ARG   193     -79.929 -30.695  30.662  1.00 10.00      A    N  
ATOM   1894  CA  ARG   193     -81.189 -30.254  31.236  1.00 10.00      A    C  
ATOM   1895  C   ARG   193     -81.814 -31.375  32.055  1.00 10.00      A    C  
ATOM   1896  O   ARG   193     -82.363 -31.137  33.129  1.00 10.00      A    O  
ATOM   1897  CB  ARG   193     -82.150 -29.775  30.147  1.00 10.00      A    C  
ATOM   1898  CG  ARG   193     -83.400 -29.101  30.685  1.00 10.00      A    C  
ATOM   1899  CD  ARG   193     -83.853 -27.962  29.787  1.00 10.00      A    C  
ATOM   1900  NE  ARG   193     -82.788 -26.981  29.575  1.00 10.00      A    N  
ATOM   1901  CZ  ARG   193     -82.667 -25.845  30.264  1.00 10.00      A    C  
ATOM   1902  NH1 ARG   193     -83.541 -25.536  31.212  1.00 10.00      A    N1+
ATOM   1903  NH2 ARG   193     -81.667 -25.015  30.004  1.00 10.00      A    N  
ATOM   1904  HN  ARG   193     -79.847 -30.778  29.688  1.00 10.00      A    H  
ATOM   1905  HE  ARG   193     -82.117 -27.193  28.894  1.00 10.00      A    H  
ATOM   1906 HH11 ARG   193     -84.299 -26.151  31.421  1.00 10.00      A    H  
ATOM   1907 HH12 ARG   193     -83.435 -24.667  31.732  1.00 10.00      A    H  
ATOM   1908 HH21 ARG   193     -81.002 -25.234  29.298  1.00 10.00      A    H  
ATOM   1909 HH22 ARG   193     -81.569 -24.150  30.534  1.00 10.00      A    H  
ATOM   1910  N   THR   194     -81.711 -32.598  31.547  1.00 10.00      A    N  
ATOM   1911  CA  THR   194     -82.245 -33.760  32.237  1.00 10.00      A    C  
ATOM   1912  C   THR   194     -81.508 -33.957  33.558  1.00 10.00      A    C  
ATOM   1913  O   THR   194     -82.117 -34.258  34.588  1.00 10.00      A    O  
ATOM   1914  CB  THR   194     -82.098 -35.027  31.376  1.00 10.00      A    C  
ATOM   1915  CG2 THR   194     -83.085 -36.092  31.823  1.00 10.00      A    C  
ATOM   1916  OG1 THR   194     -82.349 -34.696  30.005  1.00 10.00      A    O  
ATOM   1917  HN  THR   194     -81.272 -32.723  30.677  1.00 10.00      A    H  
ATOM   1918  HG1 THR   194     -82.062 -35.423  29.442  1.00 10.00      A    H  
ATOM   1919  N   LYS   195     -80.193 -33.752  33.521  1.00 10.00      A    N  
ATOM   1920  CA  LYS   195     -79.359 -33.890  34.706  1.00 10.00      A    C  
ATOM   1921  C   LYS   195     -79.737 -32.836  35.740  1.00 10.00      A    C  
ATOM   1922  O   LYS   195     -79.643 -33.071  36.944  1.00 10.00      A    O  
ATOM   1923  CB  LYS   195     -77.878 -33.764  34.334  1.00 10.00      A    C  
ATOM   1924  CG  LYS   195     -77.356 -34.916  33.489  1.00 10.00      A    C  
ATOM   1925  CD  LYS   195     -76.097 -34.531  32.725  1.00 10.00      A    C  
ATOM   1926  CE  LYS   195     -74.886 -34.430  33.639  1.00 10.00      A    C  
ATOM   1927  NZ  LYS   195     -74.499 -35.749  34.202  1.00 10.00      A    N1+
ATOM   1928  HN  LYS   195     -79.775 -33.501  32.668  1.00 10.00      A    H  
ATOM   1929  HZ1 LYS   195     -74.448 -36.462  33.449  1.00 10.00      A    H  
ATOM   1930  HZ2 LYS   195     -75.195 -36.060  34.910  1.00 10.00      A    H  
ATOM   1931  HZ3 LYS   195     -73.569 -35.681  34.662  1.00 10.00      A    H  
ATOM   1932  N   LEU   196     -80.178 -31.679  35.254  1.00 10.00      A    N  
ATOM   1933  CA  LEU   196     -80.588 -30.583  36.125  1.00 10.00      A    C  
ATOM   1934  C   LEU   196     -81.883 -30.939  36.851  1.00 10.00      A    C  
ATOM   1935  O   LEU   196     -81.995 -30.774  38.067  1.00 10.00      A    O  
ATOM   1936  CB  LEU   196     -80.769 -29.294  35.314  1.00 10.00      A    C  
ATOM   1937  CG  LEU   196     -81.126 -28.030  36.102  1.00 10.00      A    C  
ATOM   1938  CD1 LEU   196     -79.982 -27.621  37.018  1.00 10.00      A    C  
ATOM   1939  CD2 LEU   196     -81.496 -26.898  35.157  1.00 10.00      A    C  
ATOM   1940  HN  LEU   196     -80.222 -31.556  34.281  1.00 10.00      A    H  
ATOM   1941  N   SER   197     -82.854 -31.452  36.102  1.00 10.00      A    N  
ATOM   1942  CA  SER   197     -84.137 -31.844  36.675  1.00 10.00      A    C  
ATOM   1943  C   SER   197     -83.973 -33.038  37.609  1.00 10.00      A    C  
ATOM   1944  O   SER   197     -84.811 -33.286  38.474  1.00 10.00      A    O  
ATOM   1945  CB  SER   197     -85.134 -32.172  35.566  1.00 10.00      A    C  
ATOM   1946  OG  SER   197     -84.463 -32.613  34.395  1.00 10.00      A    O  
ATOM   1947  HN  SER   197     -82.709 -31.562  35.135  1.00 10.00      A    H  
ATOM   1948  HG  SER   197     -83.954 -33.410  34.596  1.00 10.00      A    H  
ATOM   1949  N   LEU   198     -82.879 -33.763  37.436  1.00 10.00      A    N  
ATOM   1950  CA  LEU   198     -82.588 -34.929  38.254  1.00 10.00      A    C  
ATOM   1951  C   LEU   198     -82.182 -34.513  39.666  1.00 10.00      A    C  
ATOM   1952  O   LEU   198     -82.240 -35.312  40.601  1.00 10.00      A    O  
ATOM   1953  CB  LEU   198     -81.470 -35.750  37.606  1.00 10.00      A    C  
ATOM   1954  CG  LEU   198     -81.324 -37.199  38.071  1.00 10.00      A    C  
ATOM   1955  CD1 LEU   198     -82.586 -37.992  37.761  1.00 10.00      A    C  
ATOM   1956  CD2 LEU   198     -80.116 -37.842  37.409  1.00 10.00      A    C  
ATOM   1957  HN  LEU   198     -82.247 -33.507  36.729  1.00 10.00      A    H  
ATOM   1958  N   ILE   199     -81.770 -33.257  39.816  1.00 10.00      A    N  
ATOM   1959  CA  ILE   199     -81.354 -32.739  41.117  1.00 10.00      A    C  
ATOM   1960  C   ILE   199     -82.532 -32.089  41.840  1.00 10.00      A    C  
ATOM   1961  O   ILE   199     -82.476 -31.830  43.044  1.00 10.00      A    O  
ATOM   1962  CB  ILE   199     -80.211 -31.706  40.987  1.00 10.00      A    C  
ATOM   1963  CG1 ILE   199     -79.207 -32.146  39.920  1.00 10.00      A    C  
ATOM   1964  CG2 ILE   199     -79.505 -31.520  42.325  1.00 10.00      A    C  
ATOM   1965  CD1 ILE   199     -78.171 -31.096  39.584  1.00 10.00      A    C  
ATOM   1966  HN  ILE   199     -81.747 -32.664  39.035  1.00 10.00      A    H  
ATOM   1967  N   MET   200     -83.602 -31.827  41.103  1.00 10.00      A    N  
ATOM   1968  CA  MET   200     -84.785 -31.203  41.682  1.00 10.00      A    C  
ATOM   1969  C   MET   200     -85.842 -32.250  42.024  1.00 10.00      A    C  
ATOM   1970  O   MET   200     -85.672 -33.437  41.740  1.00 10.00      A    O  
ATOM   1971  CB  MET   200     -85.362 -30.128  40.752  1.00 10.00      A    C  
ATOM   1972  CG  MET   200     -86.099 -30.667  39.535  1.00 10.00      A    C  
ATOM   1973  SD  MET   200     -86.933 -29.376  38.588  1.00 10.00      A    S  
ATOM   1974  CE  MET   200     -85.542 -28.369  38.074  1.00 10.00      A    C  
ATOM   1975  HN  MET   200     -83.605 -32.076  40.157  1.00 10.00      A    H  
ATOM   1976  N   ARG   201     -86.923 -31.802  42.641  1.00 10.00      A    N  
ATOM   1977  CA  ARG   201     -88.011 -32.687  43.027  1.00 10.00      A    C  
ATOM   1978  C   ARG   201     -89.050 -32.783  41.916  1.00 10.00      A    C  
ATOM   1979  O   ARG   201     -89.132 -31.911  41.048  1.00 10.00      A    O  
ATOM   1980  CB  ARG   201     -88.665 -32.184  44.313  1.00 10.00      A    C  
ATOM   1981  CG  ARG   201     -87.758 -32.244  45.529  1.00 10.00      A    C  
ATOM   1982  CD  ARG   201     -88.281 -33.231  46.558  1.00 10.00      A    C  
ATOM   1983  NE  ARG   201     -88.591 -34.535  45.968  1.00 10.00      A    N  
ATOM   1984  CZ  ARG   201     -87.984 -35.669  46.309  1.00 10.00      A    C  
ATOM   1985  NH1 ARG   201     -87.032 -35.672  47.234  1.00 10.00      A    N1+
ATOM   1986  NH2 ARG   201     -88.327 -36.807  45.720  1.00 10.00      A    N  
ATOM   1987  HN  ARG   201     -87.002 -30.843  42.834  1.00 10.00      A    H  
ATOM   1988  HE  ARG   201     -89.299 -34.564  45.284  1.00 10.00      A    H  
ATOM   1989 HH11 ARG   201     -86.759 -34.819  47.687  1.00 10.00      A    H  
ATOM   1990 HH12 ARG   201     -86.579 -36.534  47.487  1.00 10.00      A    H  
ATOM   1991 HH21 ARG   201     -89.044 -36.818  45.018  1.00 10.00      A    H  
ATOM   1992 HH22 ARG   201     -87.872 -37.665  45.977  1.00 10.00      A    H  
TER    1993      ARG   201 
ATOM   1994  N   PRO     2     -54.299 -33.435   9.839  1.00 10.00      B    N  
ATOM   1995  CA  PRO     2     -53.133 -33.124  10.693  1.00 10.00      B    C  
ATOM   1996  C   PRO     2     -52.229 -34.344  10.814  1.00 10.00      B    C  
ATOM   1997  O   PRO     2     -52.471 -35.370  10.175  1.00 10.00      B    O  
ATOM   1998  CB  PRO     2     -53.628 -32.694  12.069  1.00 10.00      B    C  
ATOM   1999  CG  PRO     2     -55.094 -32.959  12.006  1.00 10.00      B    C  
ATOM   2000  CD  PRO     2     -55.473 -32.899  10.546  1.00 10.00      B    C  
ATOM   2001  HT1 PRO     2     -54.264 -34.459   9.688  1.00 10.00      B    H  
ATOM   2002  HT2 PRO     2     -54.049 -33.047   8.898  1.00 10.00      B    H  
ATOM   2003  N   LYS     3     -51.191 -34.232  11.634  1.00 10.00      B    N  
ATOM   2004  CA  LYS     3     -50.257 -35.331  11.834  1.00 10.00      B    C  
ATOM   2005  C   LYS     3     -50.793 -36.305  12.876  1.00 10.00      B    C  
ATOM   2006  O   LYS     3     -51.810 -36.037  13.514  1.00 10.00      B    O  
ATOM   2007  CB  LYS     3     -48.882 -34.801  12.259  1.00 10.00      B    C  
ATOM   2008  CG  LYS     3     -48.141 -34.031  11.175  1.00 10.00      B    C  
ATOM   2009  CD  LYS     3     -48.029 -34.847   9.896  1.00 10.00      B    C  
ATOM   2010  CE  LYS     3     -47.173 -34.146   8.853  1.00 10.00      B    C  
ATOM   2011  NZ  LYS     3     -47.198 -34.859   7.549  1.00 10.00      B    N1+
ATOM   2012  HN  LYS     3     -51.061 -33.397  12.130  1.00 10.00      B    H  
ATOM   2013  HZ1 LYS     3     -47.100 -35.884   7.697  1.00 10.00      B    H  
ATOM   2014  HZ2 LYS     3     -46.419 -34.534   6.943  1.00 10.00      B    H  
ATOM   2015  HZ3 LYS     3     -48.100 -34.680   7.060  1.00 10.00      B    H  
ATOM   2016  N   ILE     4     -50.108 -37.427  13.037  1.00 10.00      B    N  
ATOM   2017  CA  ILE     4     -50.514 -38.446  13.999  1.00 10.00      B    C  
ATOM   2018  C   ILE     4     -50.037 -38.074  15.402  1.00 10.00      B    C  
ATOM   2019  O   ILE     4     -48.834 -37.990  15.650  1.00 10.00      B    O  
ATOM   2020  CB  ILE     4     -49.940 -39.838  13.640  1.00 10.00      B    C  
ATOM   2021  CG1 ILE     4     -50.134 -40.150  12.155  1.00 10.00      B    C  
ATOM   2022  CG2 ILE     4     -50.577 -40.924  14.496  1.00 10.00      B    C  
ATOM   2023  CD1 ILE     4     -48.902 -39.896  11.312  1.00 10.00      B    C  
ATOM   2024  HN  ILE     4     -49.305 -37.577  12.501  1.00 10.00      B    H  
ATOM   2025  N   PRO     5     -50.972 -37.828  16.325  1.00 10.00      B    N  
ATOM   2026  CA  PRO     5     -50.653 -37.474  17.704  1.00 10.00      B    C  
ATOM   2027  C   PRO     5     -50.563 -38.711  18.599  1.00 10.00      B    C  
ATOM   2028  O   PRO     5     -51.099 -39.771  18.264  1.00 10.00      B    O  
ATOM   2029  CB  PRO     5     -51.860 -36.625  18.100  1.00 10.00      B    C  
ATOM   2030  CG  PRO     5     -53.002 -37.196  17.321  1.00 10.00      B    C  
ATOM   2031  CD  PRO     5     -52.425 -37.863  16.097  1.00 10.00      B    C  
ATOM   2032  N   SEP     6     -49.886 -38.566  19.728  1.00 10.00      B    N  
ATOM   2033  CA  SEP     6     -49.722 -39.652  20.686  1.00 10.00      B    C  
ATOM   2034  C   SEP     6     -49.571 -39.084  22.091  1.00 10.00      B    C  
ATOM   2035  O   SEP     6     -49.313 -37.889  22.261  1.00 10.00      B    O  
ATOM   2036  CB  SEP     6     -48.488 -40.497  20.343  1.00 10.00      B    C  
ATOM   2037  OG  SEP     6     -48.841 -41.759  19.787  1.00 10.00      B    O  
ATOM   2038  P   SEP     6     -49.846 -42.747  20.557  1.00 10.00      B    P  
ATOM   2039  O1P SEP     6     -51.270 -42.398  20.402  1.00 10.00      B    O  
ATOM   2040  O2P SEP     6     -49.567 -44.176  20.321  1.00 10.00      B    O  
ATOM   2041  O3P SEP     6     -49.555 -42.534  22.119  1.00 10.00      B    O  
ATOM   2042  HN  SEP     6     -49.482 -37.699  19.933  1.00 10.00      B    H  
ATOM   2043  N   SEP     7     -49.722 -39.940  23.084  1.00 10.00      B    N  
ATOM   2044  CA  SEP     7     -49.594 -39.533  24.475  1.00 10.00      B    C  
ATOM   2045  C   SEP     7     -48.559 -40.412  25.185  1.00 10.00      B    C  
ATOM   2046  O   SEP     7     -48.916 -41.367  25.876  1.00 10.00      B    O  
ATOM   2047  CB  SEP     7     -50.949 -39.627  25.185  1.00 10.00      B    C  
ATOM   2048  OG  SEP     7     -51.980 -38.967  24.454  1.00 10.00      B    O  
ATOM   2049  P   SEP     7     -53.413 -39.659  24.286  1.00 10.00      B    P  
ATOM   2050  O1P SEP     7     -53.370 -41.022  23.731  1.00 10.00      B    O  
ATOM   2051  O2P SEP     7     -54.431 -38.797  23.656  1.00 10.00      B    O  
ATOM   2052  O3P SEP     7     -53.943 -39.859  25.778  1.00 10.00      B    O  
ATOM   2053  HN  SEP     7     -49.916 -40.886  22.875  1.00 10.00      B    H  
ATOM   2054  N   PRO     8     -47.257 -40.115  25.003  1.00 10.00      B    N  
ATOM   2055  CA  PRO     8     -46.172 -40.882  25.610  1.00 10.00      B    C  
ATOM   2056  C   PRO     8     -45.844 -40.423  27.037  1.00 10.00      B    C  
ATOM   2057  O   PRO     8     -46.435 -40.910  27.998  1.00 10.00      B    O  
ATOM   2058  CB  PRO     8     -44.980 -40.625  24.669  1.00 10.00      B    C  
ATOM   2059  CG  PRO     8     -45.439 -39.596  23.676  1.00 10.00      B    C  
ATOM   2060  CD  PRO     8     -46.732 -39.023  24.185  1.00 10.00      B    C  
ATOM   2061  N   ASP     9     -44.899 -39.483  27.154  1.00 10.00      B    N  
ATOM   2062  CA  ASP     9     -44.472 -38.941  28.454  1.00 10.00      B    C  
ATOM   2063  C   ASP     9     -43.949 -40.040  29.382  1.00 10.00      B    C  
ATOM   2064  O   ASP     9     -44.468 -40.246  30.478  1.00 10.00      B    O  
ATOM   2065  CB  ASP     9     -45.591 -38.132  29.128  1.00 10.00      B    C  
ATOM   2066  CG  ASP     9     -45.108 -37.344  30.335  1.00 10.00      B    C  
ATOM   2067  OD1 ASP     9     -44.042 -36.691  30.240  1.00 10.00      B    O  
ATOM   2068  OD2 ASP     9     -45.802 -37.359  31.380  1.00 10.00      B    O1-
ATOM   2069  HN  ASP     9     -44.469 -39.145  26.344  1.00 10.00      B    H  
ATOM   2070  N   LEU    10     -42.923 -40.747  28.924  1.00 10.00      B    N  
ATOM   2071  CA  LEU    10     -42.322 -41.829  29.698  1.00 10.00      B    C  
ATOM   2072  C   LEU    10     -40.819 -41.900  29.442  1.00 10.00      B    C  
ATOM   2073  O   LEU    10     -40.358 -42.672  28.597  1.00 10.00      B    O  
ATOM   2074  CB  LEU    10     -42.974 -43.171  29.341  1.00 10.00      B    C  
ATOM   2075  CG  LEU    10     -44.394 -43.397  29.866  1.00 10.00      B    C  
ATOM   2076  CD1 LEU    10     -44.982 -44.668  29.279  1.00 10.00      B    C  
ATOM   2077  CD2 LEU    10     -44.393 -43.458  31.385  1.00 10.00      B    C  
ATOM   2078  HN  LEU    10     -42.557 -40.537  28.044  1.00 10.00      B    H  
ATOM   2079  N   LYS    11     -40.064 -41.078  30.161  1.00 10.00      B    N  
ATOM   2080  CA  LYS    11     -38.613 -41.035  30.018  1.00 10.00      B    C  
ATOM   2081  C   LYS    11     -37.997 -40.092  31.046  1.00 10.00      B    C  
ATOM   2082  O   LYS    11     -38.502 -38.994  31.277  1.00 10.00      B    O  
ATOM   2083  CB  LYS    11     -38.216 -40.588  28.606  1.00 10.00      B    C  
ATOM   2084  CG  LYS    11     -36.807 -40.984  28.201  1.00 10.00      B    C  
ATOM   2085  CD  LYS    11     -36.770 -41.493  26.770  1.00 10.00      B    C  
ATOM   2086  CE  LYS    11     -36.400 -42.967  26.711  1.00 10.00      B    C  
ATOM   2087  NZ  LYS    11     -37.330 -43.817  27.503  1.00 10.00      B    N1+
ATOM   2088  HN  LYS    11     -40.492 -40.491  30.820  1.00 10.00      B    H  
ATOM   2089  HZ1 LYS    11     -36.991 -44.806  27.512  1.00 10.00      B    H  
ATOM   2090  HZ2 LYS    11     -38.284 -43.795  27.086  1.00 10.00      B    H  
ATOM   2091  HZ3 LYS    11     -37.382 -43.473  28.482  1.00 10.00      B    H  
ATOM   2092  N   LYS    12     -36.911 -40.531  31.663  1.00 10.00      B    N  
ATOM   2093  CA  LYS    12     -36.202 -39.733  32.655  1.00 10.00      B    C  
ATOM   2094  C   LYS    12     -34.714 -39.757  32.347  1.00 10.00      B    C  
ATOM   2095  O   LYS    12     -34.200 -40.755  31.845  1.00 10.00      B    O  
ATOM   2096  CB  LYS    12     -36.447 -40.279  34.064  1.00 10.00      B    C  
ATOM   2097  CG  LYS    12     -37.888 -40.176  34.534  1.00 10.00      B    C  
ATOM   2098  CD  LYS    12     -38.063 -40.805  35.906  1.00 10.00      B    C  
ATOM   2099  CE  LYS    12     -37.695 -42.278  35.884  1.00 10.00      B    C  
ATOM   2100  NZ  LYS    12     -38.014 -42.955  37.166  1.00 10.00      B    N1+
ATOM   2101  HN  LYS    12     -36.567 -41.424  31.442  1.00 10.00      B    H  
ATOM   2102  HZ1 LYS    12     -37.588 -42.440  37.959  1.00 10.00      B    H  
ATOM   2103  HZ2 LYS    12     -37.637 -43.926  37.159  1.00 10.00      B    H  
ATOM   2104  HZ3 LYS    12     -39.044 -42.999  37.304  1.00 10.00      B    H  
ATOM   2105  N   SER    13     -34.017 -38.666  32.630  1.00 10.00      B    N  
ATOM   2106  CA  SER    13     -32.589 -38.603  32.355  1.00 10.00      B    C  
ATOM   2107  C   SER    13     -31.863 -37.632  33.285  1.00 10.00      B    C  
ATOM   2108  O   SER    13     -32.485 -36.924  34.080  1.00 10.00      B    O  
ATOM   2109  CB  SER    13     -32.351 -38.216  30.896  1.00 10.00      B    C  
ATOM   2110  OG  SER    13     -32.907 -39.176  30.011  1.00 10.00      B    O  
ATOM   2111  HN  SER    13     -34.467 -37.890  33.026  1.00 10.00      B    H  
ATOM   2112  HG  SER    13     -33.338 -39.875  30.522  1.00 10.00      B    H  
ATOM   2113  N   ARG    14     -30.541 -37.613  33.179  1.00 10.00      B    N  
ATOM   2114  CA  ARG    14     -29.703 -36.744  33.992  1.00 10.00      B    C  
ATOM   2115  C   ARG    14     -28.760 -35.954  33.085  1.00 10.00      B    C  
ATOM   2116  O   ARG    14     -29.100 -35.686  31.932  1.00 10.00      B    O  
ATOM   2117  CB  ARG    14     -28.897 -37.582  34.991  1.00 10.00      B    C  
ATOM   2118  CG  ARG    14     -29.735 -38.276  36.054  1.00 10.00      B    C  
ATOM   2119  CD  ARG    14     -29.917 -37.401  37.285  1.00 10.00      B    C  
ATOM   2120  NE  ARG    14     -30.860 -36.307  37.062  1.00 10.00      B    N  
ATOM   2121  CZ  ARG    14     -30.927 -35.221  37.837  1.00 10.00      B    C  
ATOM   2122  NH1 ARG    14     -30.117 -35.090  38.881  1.00 10.00      B    N1+
ATOM   2123  NH2 ARG    14     -31.805 -34.262  37.573  1.00 10.00      B    N  
ATOM   2124  HN  ARG    14     -30.109 -38.201  32.527  1.00 10.00      B    H  
ATOM   2125  HE  ARG    14     -31.480 -36.394  36.306  1.00 10.00      B    H  
ATOM   2126 HH11 ARG    14     -29.448 -35.808  39.097  1.00 10.00      B    H  
ATOM   2127 HH12 ARG    14     -30.173 -34.270  39.463  1.00 10.00      B    H  
ATOM   2128 HH21 ARG    14     -32.428 -34.343  36.797  1.00 10.00      B    H  
ATOM   2129 HH22 ARG    14     -31.840 -33.439  38.161  1.00 10.00      B    H  
ATOM   2130  N   SER    15     -27.588 -35.589  33.614  1.00 10.00      B    N  
ATOM   2131  CA  SER    15     -26.581 -34.840  32.859  1.00 10.00      B    C  
ATOM   2132  C   SER    15     -27.027 -33.411  32.552  1.00 10.00      B    C  
ATOM   2133  O   SER    15     -28.187 -33.052  32.752  1.00 10.00      B    O  
ATOM   2134  CB  SER    15     -26.165 -35.573  31.580  1.00 10.00      B    C  
ATOM   2135  OG  SER    15     -24.982 -35.015  31.029  1.00 10.00      B    O  
ATOM   2136  HN  SER    15     -27.391 -35.832  34.545  1.00 10.00      B    H  
ATOM   2137  HG  SER    15     -24.755 -35.490  30.208  1.00 10.00      B    H  
ATOM   2138  N   ALA    16     -26.095 -32.600  32.078  1.00 10.00      B    N  
ATOM   2139  CA  ALA    16     -26.377 -31.214  31.749  1.00 10.00      B    C  
ATOM   2140  C   ALA    16     -25.615 -30.805  30.500  1.00 10.00      B    C  
ATOM   2141  O   ALA    16     -24.452 -31.176  30.327  1.00 10.00      B    O  
ATOM   2142  CB  ALA    16     -26.009 -30.305  32.912  1.00 10.00      B    C  
ATOM   2143  HN  ALA    16     -25.191 -32.952  31.920  1.00 10.00      B    H  
ATOM   2144  N   THR    17     -26.267 -30.042  29.634  1.00 10.00      B    N  
ATOM   2145  CA  THR    17     -25.644 -29.589  28.404  1.00 10.00      B    C  
ATOM   2146  C   THR    17     -26.457 -28.459  27.775  1.00 10.00      B    C  
ATOM   2147  O   THR    17     -27.607 -28.228  28.155  1.00 10.00      B    O  
ATOM   2148  CB  THR    17     -25.470 -30.752  27.401  1.00 10.00      B    C  
ATOM   2149  CG2 THR    17     -26.794 -31.118  26.742  1.00 10.00      B    C  
ATOM   2150  OG1 THR    17     -24.510 -30.392  26.399  1.00 10.00      B    O  
ATOM   2151  HN  THR    17     -27.193 -29.776  29.826  1.00 10.00      B    H  
ATOM   2152  HG1 THR    17     -23.627 -30.625  26.705  1.00 10.00      B    H  
ATOM   2153  N   ILE    18     -25.850 -27.751  26.831  1.00 10.00      B    N  
ATOM   2154  CA  ILE    18     -26.510 -26.648  26.147  1.00 10.00      B    C  
ATOM   2155  C   ILE    18     -26.296 -26.773  24.642  1.00 10.00      B    C  
ATOM   2156  O   ILE    18     -25.160 -26.836  24.173  1.00 10.00      B    O  
ATOM   2157  CB  ILE    18     -25.980 -25.274  26.625  1.00 10.00      B    C  
ATOM   2158  CG1 ILE    18     -26.178 -25.106  28.131  1.00 10.00      B    C  
ATOM   2159  CG2 ILE    18     -26.660 -24.137  25.873  1.00 10.00      B    C  
ATOM   2160  CD1 ILE    18     -24.883 -24.947  28.894  1.00 10.00      B    C  
ATOM   2161  HN  ILE    18     -24.931 -27.988  26.574  1.00 10.00      B    H  
ATOM   2162  N   SER    19     -27.390 -26.841  23.894  1.00 10.00      B    N  
ATOM   2163  CA  SER    19     -27.340 -26.957  22.441  1.00 10.00      B    C  
ATOM   2164  C   SER    19     -28.577 -26.298  21.825  1.00 10.00      B    C  
ATOM   2165  O   SER    19     -29.222 -25.461  22.463  1.00 10.00      B    O  
ATOM   2166  CB  SER    19     -27.257 -28.433  22.030  1.00 10.00      B    C  
ATOM   2167  OG  SER    19     -26.195 -29.094  22.700  1.00 10.00      B    O  
ATOM   2168  HN  SER    19     -28.266 -26.810  24.332  1.00 10.00      B    H  
ATOM   2169  HG  SER    19     -25.718 -28.460  23.247  1.00 10.00      B    H  
ATOM   2170  N   LYS    20     -28.899 -26.663  20.589  1.00 10.00      B    N  
ATOM   2171  CA  LYS    20     -30.064 -26.113  19.900  1.00 10.00      B    C  
ATOM   2172  C   LYS    20     -30.883 -27.225  19.256  1.00 10.00      B    C  
ATOM   2173  O   LYS    20     -30.490 -28.393  19.285  1.00 10.00      B    O  
ATOM   2174  CB  LYS    20     -29.642 -25.087  18.843  1.00 10.00      B    C  
ATOM   2175  CG  LYS    20     -29.167 -23.764  19.419  1.00 10.00      B    C  
ATOM   2176  CD  LYS    20     -30.293 -23.026  20.124  1.00 10.00      B    C  
ATOM   2177  CE  LYS    20     -29.751 -21.938  21.038  1.00 10.00      B    C  
ATOM   2178  NZ  LYS    20     -29.034 -22.505  22.211  1.00 10.00      B    N1+
ATOM   2179  HN  LYS    20     -28.345 -27.323  20.125  1.00 10.00      B    H  
ATOM   2180  HZ1 LYS    20     -28.304 -23.174  21.899  1.00 10.00      B    H  
ATOM   2181  HZ2 LYS    20     -29.704 -23.004  22.835  1.00 10.00      B    H  
ATOM   2182  HZ3 LYS    20     -28.581 -21.741  22.753  1.00 10.00      B    H  
ATOM   2183  N   SER    21     -32.012 -26.860  18.672  1.00 10.00      B    N  
ATOM   2184  CA  SER    21     -32.880 -27.828  18.030  1.00 10.00      B    C  
ATOM   2185  C   SER    21     -33.003 -27.525  16.545  1.00 10.00      B    C  
ATOM   2186  O   SER    21     -32.725 -26.405  16.108  1.00 10.00      B    O  
ATOM   2187  CB  SER    21     -34.270 -27.799  18.681  1.00 10.00      B    C  
ATOM   2188  OG  SER    21     -35.012 -26.658  18.267  1.00 10.00      B    O  
ATOM   2189  HN  SER    21     -32.269 -25.917  18.666  1.00 10.00      B    H  
ATOM   2190  HG  SER    21     -35.391 -26.827  17.387  1.00 10.00      B    H  
ATOM   2191  N   ASP    22     -33.415 -28.538  15.785  1.00 10.00      B    N  
ATOM   2192  CA  ASP    22     -33.614 -28.414  14.342  1.00 10.00      B    C  
ATOM   2193  C   ASP    22     -32.337 -27.994  13.630  1.00 10.00      B    C  
ATOM   2194  O   ASP    22     -31.259 -28.515  13.984  1.00 10.00      B    O  
ATOM   2195  CB  ASP    22     -34.748 -27.433  14.023  1.00 10.00      B    C  
ATOM   2196  CG  ASP    22     -36.017 -27.735  14.787  1.00 10.00      B    C  
ATOM   2197  OD1 ASP    22     -36.791 -28.610  14.336  1.00 10.00      B    O  
ATOM   2198  OD2 ASP    22     -36.249 -27.091  15.841  1.00 10.00      B    O1-
ATOM   2199  OXT ASP    22     -32.417 -27.154  12.710  1.00 10.00      B    O1-
ATOM   2200  HN  ASP    22     -33.588 -29.400  16.207  1.00 10.00      B    H  
TER    2201      ASP    22 
ATOM   2202  N   GLU     2      16.347 -53.657  40.010  1.00 10.00      C    N  
ATOM   2203  CA  GLU     2      16.981 -52.459  39.406  1.00 10.00      C    C  
ATOM   2204  C   GLU     2      17.067 -51.327  40.423  1.00 10.00      C    C  
ATOM   2205  O   GLU     2      17.985 -51.291  41.242  1.00 10.00      C    O  
ATOM   2206  CB  GLU     2      16.218 -52.004  38.158  1.00 10.00      C    C  
ATOM   2207  CG  GLU     2      16.080 -53.078  37.094  1.00 10.00      C    C  
ATOM   2208  CD  GLU     2      17.413 -53.691  36.731  1.00 10.00      C    C  
ATOM   2209  OE1 GLU     2      17.666 -54.846  37.132  1.00 10.00      C    O  
ATOM   2210  OE2 GLU     2      18.219 -53.020  36.058  1.00 10.00      C    O1-
ATOM   2211  HT1 GLU     2      15.424 -53.410  40.412  1.00 10.00      C    H  
ATOM   2212  HT2 GLU     2      16.951 -54.036  40.767  1.00 10.00      C    H  
ATOM   2213  HT3 GLU     2      16.214 -54.397  39.288  1.00 10.00      C    H  
ATOM   2214  N   GLU     3      16.101 -50.417  40.379  1.00 10.00      C    N  
ATOM   2215  CA  GLU     3      16.067 -49.291  41.297  1.00 10.00      C    C  
ATOM   2216  C   GLU     3      14.653 -49.067  41.819  1.00 10.00      C    C  
ATOM   2217  O   GLU     3      13.745 -49.846  41.526  1.00 10.00      C    O  
ATOM   2218  CB  GLU     3      16.636 -48.025  40.651  1.00 10.00      C    C  
ATOM   2219  CG  GLU     3      16.136 -47.751  39.242  1.00 10.00      C    C  
ATOM   2220  CD  GLU     3      16.916 -46.649  38.554  1.00 10.00      C    C  
ATOM   2221  OE1 GLU     3      17.776 -46.960  37.700  1.00 10.00      C    O  
ATOM   2222  OE2 GLU     3      16.681 -45.465  38.859  1.00 10.00      C    O1-
ATOM   2223  HN  GLU     3      15.384 -50.510  39.715  1.00 10.00      C    H  
ATOM   2224  N   LEU     4      14.471 -47.994  42.575  1.00 10.00      C    N  
ATOM   2225  CA  LEU     4      13.175 -47.682  43.158  1.00 10.00      C    C  
ATOM   2226  C   LEU     4      12.283 -46.908  42.190  1.00 10.00      C    C  
ATOM   2227  O   LEU     4      12.665 -45.850  41.688  1.00 10.00      C    O  
ATOM   2228  CB  LEU     4      13.350 -46.896  44.461  1.00 10.00      C    C  
ATOM   2229  CG  LEU     4      12.085 -46.689  45.299  1.00 10.00      C    C  
ATOM   2230  CD1 LEU     4      11.576 -48.016  45.841  1.00 10.00      C    C  
ATOM   2231  CD2 LEU     4      12.346 -45.711  46.431  1.00 10.00      C    C  
ATOM   2232  HN  LEU     4      15.223 -47.384  42.728  1.00 10.00      C    H  
ATOM   2233  N   VAL     5      11.097 -47.451  41.937  1.00 10.00      C    N  
ATOM   2234  CA  VAL     5      10.127 -46.822  41.052  1.00 10.00      C    C  
ATOM   2235  C   VAL     5       9.034 -46.171  41.895  1.00 10.00      C    C  
ATOM   2236  O   VAL     5       8.393 -46.836  42.708  1.00 10.00      C    O  
ATOM   2237  CB  VAL     5       9.469 -47.855  40.108  1.00 10.00      C    C  
ATOM   2238  CG1 VAL     5       8.721 -47.161  38.978  1.00 10.00      C    C  
ATOM   2239  CG2 VAL     5      10.500 -48.832  39.561  1.00 10.00      C    C  
ATOM   2240  HN  VAL     5      10.863 -48.300  42.364  1.00 10.00      C    H  
ATOM   2241  N   VAL     6       8.833 -44.877  41.710  1.00 10.00      C    N  
ATOM   2242  CA  VAL     6       7.824 -44.149  42.466  1.00 10.00      C    C  
ATOM   2243  C   VAL     6       6.907 -43.351  41.546  1.00 10.00      C    C  
ATOM   2244  O   VAL     6       7.224 -43.124  40.376  1.00 10.00      C    O  
ATOM   2245  CB  VAL     6       8.451 -43.203  43.515  1.00 10.00      C    C  
ATOM   2246  CG1 VAL     6       9.029 -43.995  44.678  1.00 10.00      C    C  
ATOM   2247  CG2 VAL     6       9.519 -42.320  42.883  1.00 10.00      C    C  
ATOM   2248  HN  VAL     6       9.369 -44.397  41.037  1.00 10.00      C    H  
ATOM   2249  N   GLU     7       5.769 -42.936  42.084  1.00 10.00      C    N  
ATOM   2250  CA  GLU     7       4.802 -42.158  41.327  1.00 10.00      C    C  
ATOM   2251  C   GLU     7       4.969 -40.675  41.647  1.00 10.00      C    C  
ATOM   2252  O   GLU     7       4.714 -40.241  42.775  1.00 10.00      C    O  
ATOM   2253  CB  GLU     7       3.376 -42.617  41.654  1.00 10.00      C    C  
ATOM   2254  CG  GLU     7       3.106 -44.086  41.357  1.00 10.00      C    C  
ATOM   2255  CD  GLU     7       1.676 -44.506  41.656  1.00 10.00      C    C  
ATOM   2256  OE1 GLU     7       0.883 -43.665  42.141  1.00 10.00      C    O  
ATOM   2257  OE2 GLU     7       1.336 -45.679  41.403  1.00 10.00      C    O1-
ATOM   2258  HN  GLU     7       5.578 -43.151  43.021  1.00 10.00      C    H  
ATOM   2259  N   VAL     8       5.412 -39.907  40.661  1.00 10.00      C    N  
ATOM   2260  CA  VAL     8       5.628 -38.477  40.843  1.00 10.00      C    C  
ATOM   2261  C   VAL     8       4.617 -37.668  40.043  1.00 10.00      C    C  
ATOM   2262  O   VAL     8       4.134 -38.117  39.003  1.00 10.00      C    O  
ATOM   2263  CB  VAL     8       7.062 -38.051  40.447  1.00 10.00      C    C  
ATOM   2264  CG1 VAL     8       8.095 -38.778  41.296  1.00 10.00      C    C  
ATOM   2265  CG2 VAL     8       7.318 -38.282  38.964  1.00 10.00      C    C  
ATOM   2266  HN  VAL     8       5.585 -40.308  39.783  1.00 10.00      C    H  
ATOM   2267  N   ARG     9       4.292 -36.486  40.541  1.00 10.00      C    N  
ATOM   2268  CA  ARG     9       3.338 -35.614  39.870  1.00 10.00      C    C  
ATOM   2269  C   ARG     9       4.021 -34.834  38.747  1.00 10.00      C    C  
ATOM   2270  O   ARG     9       4.943 -34.055  38.993  1.00 10.00      C    O  
ATOM   2271  CB  ARG     9       2.694 -34.656  40.876  1.00 10.00      C    C  
ATOM   2272  CG  ARG     9       1.552 -33.833  40.302  1.00 10.00      C    C  
ATOM   2273  CD  ARG     9       1.067 -32.787  41.292  1.00 10.00      C    C  
ATOM   2274  NE  ARG     9       0.192 -33.347  42.325  1.00 10.00      C    N  
ATOM   2275  CZ  ARG     9       0.253 -33.007  43.616  1.00 10.00      C    C  
ATOM   2276  NH1 ARG     9       1.152 -32.118  44.032  1.00 10.00      C    N1+
ATOM   2277  NH2 ARG     9      -0.576 -33.562  44.495  1.00 10.00      C    N  
ATOM   2278  HN  ARG     9       4.702 -36.192  41.384  1.00 10.00      C    H  
ATOM   2279  HE  ARG     9      -0.478 -34.010  42.039  1.00 10.00      C    H  
ATOM   2280 HH11 ARG     9       1.795 -31.700  43.379  1.00 10.00      C    H  
ATOM   2281 HH12 ARG     9       1.195 -31.861  44.999  1.00 10.00      C    H  
ATOM   2282 HH21 ARG     9      -1.258 -34.248  44.195  1.00 10.00      C    H  
ATOM   2283 HH22 ARG     9      -0.530 -33.305  45.462  1.00 10.00      C    H  
ATOM   2284  N   GLY    10       3.565 -35.055  37.519  1.00 10.00      C    N  
ATOM   2285  CA  GLY    10       4.139 -34.376  36.371  1.00 10.00      C    C  
ATOM   2286  C   GLY    10       3.562 -32.986  36.163  1.00 10.00      C    C  
ATOM   2287  O   GLY    10       2.649 -32.574  36.879  1.00 10.00      C    O  
ATOM   2288  HN  GLY    10       2.823 -35.690  37.389  1.00 10.00      C    H  
ATOM   2289  N   SER    11       4.081 -32.276  35.164  1.00 10.00      C    N  
ATOM   2290  CA  SER    11       3.641 -30.919  34.854  1.00 10.00      C    C  
ATOM   2291  C   SER    11       2.150 -30.855  34.517  1.00 10.00      C    C  
ATOM   2292  O   SER    11       1.500 -29.833  34.735  1.00 10.00      C    O  
ATOM   2293  CB  SER    11       4.462 -30.370  33.686  1.00 10.00      C    C  
ATOM   2294  OG  SER    11       5.515 -31.260  33.344  1.00 10.00      C    O  
ATOM   2295  HN  SER    11       4.793 -32.674  34.616  1.00 10.00      C    H  
ATOM   2296  HG  SER    11       5.473 -31.459  32.398  1.00 10.00      C    H  
ATOM   2297  N   ASN    12       1.615 -31.950  33.989  1.00 10.00      C    N  
ATOM   2298  CA  ASN    12       0.203 -32.016  33.619  1.00 10.00      C    C  
ATOM   2299  C   ASN    12      -0.692 -32.214  34.837  1.00 10.00      C    C  
ATOM   2300  O   ASN    12      -1.908 -32.032  34.766  1.00 10.00      C    O  
ATOM   2301  CB  ASN    12      -0.057 -33.113  32.576  1.00 10.00      C    C  
ATOM   2302  CG  ASN    12       0.514 -34.471  32.952  1.00 10.00      C    C  
ATOM   2303  ND2 ASN    12       0.620 -35.352  31.970  1.00 10.00      C    N  
ATOM   2304  OD1 ASN    12       0.847 -34.726  34.110  1.00 10.00      C    O  
ATOM   2305  HN  ASN    12       2.183 -32.735  33.846  1.00 10.00      C    H  
ATOM   2306 HD21 ASN    12       0.331 -35.080  31.073  1.00 10.00      C    H  
ATOM   2307 HD22 ASN    12       0.980 -36.241  32.177  1.00 10.00      C    H  
ATOM   2308  N   GLY    13      -0.085 -32.570  35.959  1.00 10.00      C    N  
ATOM   2309  CA  GLY    13      -0.843 -32.785  37.173  1.00 10.00      C    C  
ATOM   2310  C   GLY    13      -1.193 -34.242  37.385  1.00 10.00      C    C  
ATOM   2311  O   GLY    13      -1.941 -34.578  38.301  1.00 10.00      C    O  
ATOM   2312  HN  GLY    13       0.892 -32.679  35.968  1.00 10.00      C    H  
ATOM   2313  N   ALA    14      -0.662 -35.105  36.534  1.00 10.00      C    N  
ATOM   2314  CA  ALA    14      -0.915 -36.536  36.633  1.00 10.00      C    C  
ATOM   2315  C   ALA    14       0.298 -37.239  37.222  1.00 10.00      C    C  
ATOM   2316  O   ALA    14       1.398 -36.685  37.231  1.00 10.00      C    O  
ATOM   2317  CB  ALA    14      -1.239 -37.115  35.267  1.00 10.00      C    C  
ATOM   2318  HN  ALA    14      -0.076 -34.776  35.820  1.00 10.00      C    H  
ATOM   2319  N   PHE    15       0.106 -38.458  37.700  1.00 10.00      C    N  
ATOM   2320  CA  PHE    15       1.199 -39.212  38.292  1.00 10.00      C    C  
ATOM   2321  C   PHE    15       1.897 -40.101  37.270  1.00 10.00      C    C  
ATOM   2322  O   PHE    15       1.269 -40.943  36.626  1.00 10.00      C    O  
ATOM   2323  CB  PHE    15       0.728 -40.017  39.505  1.00 10.00      C    C  
ATOM   2324  CG  PHE    15       0.717 -39.220  40.781  1.00 10.00      C    C  
ATOM   2325  CD1 PHE    15       1.872 -39.074  41.529  1.00 10.00      C    C  
ATOM   2326  CD2 PHE    15      -0.442 -38.613  41.226  1.00 10.00      C    C  
ATOM   2327  CE1 PHE    15       1.872 -38.337  42.699  1.00 10.00      C    C  
ATOM   2328  CE2 PHE    15      -0.451 -37.877  42.397  1.00 10.00      C    C  
ATOM   2329  CZ  PHE    15       0.708 -37.738  43.133  1.00 10.00      C    C  
ATOM   2330  HN  PHE    15      -0.789 -38.862  37.647  1.00 10.00      C    H  
ATOM   2331  N   TYR    16       3.198 -39.889  37.122  1.00 10.00      C    N  
ATOM   2332  CA  TYR    16       4.013 -40.656  36.190  1.00 10.00      C    C  
ATOM   2333  C   TYR    16       4.976 -41.547  36.963  1.00 10.00      C    C  
ATOM   2334  O   TYR    16       5.300 -41.265  38.117  1.00 10.00      C    O  
ATOM   2335  CB  TYR    16       4.831 -39.716  35.295  1.00 10.00      C    C  
ATOM   2336  CG  TYR    16       4.102 -39.196  34.077  1.00 10.00      C    C  
ATOM   2337  CD1 TYR    16       3.972 -39.976  32.934  1.00 10.00      C    C  
ATOM   2338  CD2 TYR    16       3.552 -37.922  34.067  1.00 10.00      C    C  
ATOM   2339  CE1 TYR    16       3.316 -39.502  31.816  1.00 10.00      C    C  
ATOM   2340  CE2 TYR    16       2.892 -37.439  32.954  1.00 10.00      C    C  
ATOM   2341  CZ  TYR    16       2.775 -38.233  31.831  1.00 10.00      C    C  
ATOM   2342  OH  TYR    16       2.109 -37.759  30.720  1.00 10.00      C    O  
ATOM   2343  HN  TYR    16       3.632 -39.197  37.675  1.00 10.00      C    H  
ATOM   2344  HH  TYR    16       2.537 -36.947  30.395  1.00 10.00      C    H  
ATOM   2345  N   LYS    17       5.431 -42.615  36.327  1.00 10.00      C    N  
ATOM   2346  CA  LYS    17       6.370 -43.528  36.956  1.00 10.00      C    C  
ATOM   2347  C   LYS    17       7.793 -43.025  36.760  1.00 10.00      C    C  
ATOM   2348  O   LYS    17       8.263 -42.893  35.629  1.00 10.00      C    O  
ATOM   2349  CB  LYS    17       6.222 -44.944  36.391  1.00 10.00      C    C  
ATOM   2350  CG  LYS    17       5.055 -45.722  36.977  1.00 10.00      C    C  
ATOM   2351  CD  LYS    17       4.957 -47.117  36.382  1.00 10.00      C    C  
ATOM   2352  CE  LYS    17       4.294 -47.093  35.015  1.00 10.00      C    C  
ATOM   2353  NZ  LYS    17       5.141 -47.732  33.976  1.00 10.00      C    N1+
ATOM   2354  HN  LYS    17       5.136 -42.790  35.410  1.00 10.00      C    H  
ATOM   2355  HZ1 LYS    17       5.556 -48.620  34.342  1.00 10.00      C    H  
ATOM   2356  HZ2 LYS    17       5.918 -47.084  33.700  1.00 10.00      C    H  
ATOM   2357  HZ3 LYS    17       4.573 -47.947  33.132  1.00 10.00      C    H  
ATOM   2358  N   ALA    18       8.466 -42.720  37.856  1.00 10.00      C    N  
ATOM   2359  CA  ALA    18       9.827 -42.218  37.788  1.00 10.00      C    C  
ATOM   2360  C   ALA    18      10.761 -43.029  38.672  1.00 10.00      C    C  
ATOM   2361  O   ALA    18      10.337 -43.615  39.670  1.00 10.00      C    O  
ATOM   2362  CB  ALA    18       9.872 -40.746  38.166  1.00 10.00      C    C  
ATOM   2363  HN  ALA    18       8.041 -42.842  38.737  1.00 10.00      C    H  
ATOM   2364  N   PHE    19      12.025 -43.062  38.290  1.00 10.00      C    N  
ATOM   2365  CA  PHE    19      13.040 -43.790  39.032  1.00 10.00      C    C  
ATOM   2366  C   PHE    19      13.865 -42.816  39.865  1.00 10.00      C    C  
ATOM   2367  O   PHE    19      14.204 -41.727  39.396  1.00 10.00      C    O  
ATOM   2368  CB  PHE    19      13.964 -44.524  38.061  1.00 10.00      C    C  
ATOM   2369  CG  PHE    19      13.261 -45.443  37.107  1.00 10.00      C    C  
ATOM   2370  CD1 PHE    19      12.841 -46.697  37.514  1.00 10.00      C    C  
ATOM   2371  CD2 PHE    19      13.023 -45.053  35.800  1.00 10.00      C    C  
ATOM   2372  CE1 PHE    19      12.198 -47.547  36.636  1.00 10.00      C    C  
ATOM   2373  CE2 PHE    19      12.382 -45.897  34.917  1.00 10.00      C    C  
ATOM   2374  CZ  PHE    19      11.969 -47.145  35.335  1.00 10.00      C    C  
ATOM   2375  HN  PHE    19      12.286 -42.578  37.476  1.00 10.00      C    H  
ATOM   2376  N   VAL    20      14.184 -43.201  41.092  1.00 10.00      C    N  
ATOM   2377  CA  VAL    20      14.969 -42.348  41.975  1.00 10.00      C    C  
ATOM   2378  C   VAL    20      16.455 -42.442  41.637  1.00 10.00      C    C  
ATOM   2379  O   VAL    20      17.101 -43.457  41.896  1.00 10.00      C    O  
ATOM   2380  CB  VAL    20      14.754 -42.716  43.459  1.00 10.00      C    C  
ATOM   2381  CG1 VAL    20      15.462 -41.722  44.365  1.00 10.00      C    C  
ATOM   2382  CG2 VAL    20      13.271 -42.778  43.787  1.00 10.00      C    C  
ATOM   2383  HN  VAL    20      13.893 -44.085  41.410  1.00 10.00      C    H  
ATOM   2384  N   LYS    21      16.989 -41.377  41.051  1.00 10.00      C    N  
ATOM   2385  CA  LYS    21      18.395 -41.342  40.670  1.00 10.00      C    C  
ATOM   2386  C   LYS    21      19.252 -40.688  41.747  1.00 10.00      C    C  
ATOM   2387  O   LYS    21      20.400 -41.077  41.953  1.00 10.00      C    O  
ATOM   2388  CB  LYS    21      18.582 -40.620  39.334  1.00 10.00      C    C  
ATOM   2389  CG  LYS    21      18.435 -41.517  38.115  1.00 10.00      C    C  
ATOM   2390  CD  LYS    21      19.708 -42.316  37.866  1.00 10.00      C    C  
ATOM   2391  CE  LYS    21      19.521 -43.794  38.175  1.00 10.00      C    C  
ATOM   2392  NZ  LYS    21      18.568 -44.435  37.235  1.00 10.00      C    N1+
ATOM   2393  HN  LYS    21      16.424 -40.594  40.873  1.00 10.00      C    H  
ATOM   2394  HZ1 LYS    21      18.436 -45.442  37.489  1.00 10.00      C    H  
ATOM   2395  HZ2 LYS    21      18.926 -44.379  36.265  1.00 10.00      C    H  
ATOM   2396  HZ3 LYS    21      17.644 -43.961  37.285  1.00 10.00      C    H  
ATOM   2397  N   ASP    22      18.688 -39.703  42.438  1.00 10.00      C    N  
ATOM   2398  CA  ASP    22      19.409 -39.000  43.495  1.00 10.00      C    C  
ATOM   2399  C   ASP    22      18.440 -38.416  44.522  1.00 10.00      C    C  
ATOM   2400  O   ASP    22      17.273 -38.162  44.218  1.00 10.00      C    O  
ATOM   2401  CB  ASP    22      20.309 -37.899  42.915  1.00 10.00      C    C  
ATOM   2402  CG  ASP    22      21.125 -37.190  43.980  1.00 10.00      C    C  
ATOM   2403  OD1 ASP    22      21.586 -37.859  44.932  1.00 10.00      C    O  
ATOM   2404  OD2 ASP    22      21.300 -35.958  43.878  1.00 10.00      C    O1-
ATOM   2405  HN  ASP    22      17.759 -39.451  42.244  1.00 10.00      C    H  
ATOM   2406  N   VAL    23      18.933 -38.201  45.734  1.00 10.00      C    N  
ATOM   2407  CA  VAL    23      18.121 -37.662  46.816  1.00 10.00      C    C  
ATOM   2408  C   VAL    23      18.782 -36.421  47.418  1.00 10.00      C    C  
ATOM   2409  O   VAL    23      19.992 -36.404  47.656  1.00 10.00      C    O  
ATOM   2410  CB  VAL    23      17.907 -38.711  47.933  1.00 10.00      C    C  
ATOM   2411  CG1 VAL    23      17.078 -38.141  49.076  1.00 10.00      C    C  
ATOM   2412  CG2 VAL    23      17.259 -39.971  47.379  1.00 10.00      C    C  
ATOM   2413  HN  VAL    23      19.885 -38.392  45.897  1.00 10.00      C    H  
ATOM   2414  N   HIS    24      17.986 -35.383  47.640  1.00 10.00      C    N  
ATOM   2415  CA  HIS    24      18.475 -34.141  48.231  1.00 10.00      C    C  
ATOM   2416  C   HIS    24      17.714 -33.853  49.521  1.00 10.00      C    C  
ATOM   2417  O   HIS    24      16.780 -34.576  49.862  1.00 10.00      C    O  
ATOM   2418  CB  HIS    24      18.319 -32.968  47.259  1.00 10.00      C    C  
ATOM   2419  CG  HIS    24      19.235 -33.017  46.074  1.00 10.00      C    C  
ATOM   2420  CD2 HIS    24      20.573 -33.213  45.992  1.00 10.00      C    C  
ATOM   2421  ND1 HIS    24      18.799 -32.844  44.776  1.00 10.00      C    N  
ATOM   2422  CE1 HIS    24      19.827 -32.936  43.953  1.00 10.00      C    C  
ATOM   2423  NE2 HIS    24      20.914 -33.158  44.665  1.00 10.00      C    N  
ATOM   2424  HN  HIS    24      17.036 -35.458  47.411  1.00 10.00      C    H  
ATOM   2425  HD1 HIS    24      17.866 -32.677  44.495  1.00 10.00      C    H  
ATOM   2426  HE2 HIS    24      21.786 -33.421  44.292  1.00 10.00      C    H  
ATOM   2427  N   GLU    25      18.097 -32.792  50.219  1.00 10.00      C    N  
ATOM   2428  CA  GLU    25      17.451 -32.427  51.481  1.00 10.00      C    C  
ATOM   2429  C   GLU    25      16.161 -31.634  51.265  1.00 10.00      C    C  
ATOM   2430  O   GLU    25      15.572 -31.122  52.222  1.00 10.00      C    O  
ATOM   2431  CB  GLU    25      18.412 -31.625  52.360  1.00 10.00      C    C  
ATOM   2432  CG  GLU    25      19.578 -32.429  52.914  1.00 10.00      C    C  
ATOM   2433  CD  GLU    25      19.164 -33.416  53.992  1.00 10.00      C    C  
ATOM   2434  OE1 GLU    25      18.416 -33.022  54.919  1.00 10.00      C    O  
ATOM   2435  OE2 GLU    25      19.608 -34.584  53.938  1.00 10.00      C    O1-
ATOM   2436  HN  GLU    25      18.838 -32.241  49.885  1.00 10.00      C    H  
ATOM   2437  N   ASP    26      15.726 -31.533  50.018  1.00 10.00      C    N  
ATOM   2438  CA  ASP    26      14.508 -30.796  49.689  1.00 10.00      C    C  
ATOM   2439  C   ASP    26      13.729 -31.472  48.564  1.00 10.00      C    C  
ATOM   2440  O   ASP    26      12.584 -31.879  48.751  1.00 10.00      C    O  
ATOM   2441  CB  ASP    26      14.835 -29.344  49.330  1.00 10.00      C    C  
ATOM   2442  CG  ASP    26      13.728 -28.654  48.557  1.00 10.00      C    C  
ATOM   2443  OD1 ASP    26      13.908 -28.419  47.340  1.00 10.00      C    O  
ATOM   2444  OD2 ASP    26      12.683 -28.331  49.158  1.00 10.00      C    O1-
ATOM   2445  HN  ASP    26      16.232 -31.966  49.302  1.00 10.00      C    H  
ATOM   2446  N   SER    27      14.349 -31.588  47.399  1.00 10.00      C    N  
ATOM   2447  CA  SER    27      13.708 -32.222  46.255  1.00 10.00      C    C  
ATOM   2448  C   SER    27      14.568 -33.371  45.744  1.00 10.00      C    C  
ATOM   2449  O   SER    27      15.794 -33.276  45.729  1.00 10.00      C    O  
ATOM   2450  CB  SER    27      13.466 -31.197  45.143  1.00 10.00      C    C  
ATOM   2451  OG  SER    27      12.705 -30.096  45.618  1.00 10.00      C    O  
ATOM   2452  HN  SER    27      15.259 -31.240  47.301  1.00 10.00      C    H  
ATOM   2453  HG  SER    27      13.181 -29.667  46.350  1.00 10.00      C    H  
ATOM   2454  N   ILE    28      13.932 -34.452  45.322  1.00 10.00      C    N  
ATOM   2455  CA  ILE    28      14.664 -35.612  44.833  1.00 10.00      C    C  
ATOM   2456  C   ILE    28      14.814 -35.595  43.320  1.00 10.00      C    C  
ATOM   2457  O   ILE    28      13.989 -35.017  42.609  1.00 10.00      C    O  
ATOM   2458  CB  ILE    28      14.037 -36.947  45.287  1.00 10.00      C    C  
ATOM   2459  CG1 ILE    28      12.545 -37.003  44.942  1.00 10.00      C    C  
ATOM   2460  CG2 ILE    28      14.257 -37.150  46.779  1.00 10.00      C    C  
ATOM   2461  CD1 ILE    28      11.900 -38.346  45.219  1.00 10.00      C    C  
ATOM   2462  HN  ILE    28      12.948 -34.465  45.316  1.00 10.00      C    H  
ATOM   2463  N   THR    29      15.872 -36.234  42.843  1.00 10.00      C    N  
ATOM   2464  CA  THR    29      16.155 -36.310  41.422  1.00 10.00      C    C  
ATOM   2465  C   THR    29      15.567 -37.591  40.847  1.00 10.00      C    C  
ATOM   2466  O   THR    29      16.089 -38.685  41.077  1.00 10.00      C    O  
ATOM   2467  CB  THR    29      17.676 -36.302  41.178  1.00 10.00      C    C  
ATOM   2468  CG2 THR    29      17.986 -36.031  39.715  1.00 10.00      C    C  
ATOM   2469  OG1 THR    29      18.281 -35.282  41.990  1.00 10.00      C    O  
ATOM   2470  HN  THR    29      16.482 -36.685  43.468  1.00 10.00      C    H  
ATOM   2471  HG1 THR    29      19.198 -35.520  42.168  1.00 10.00      C    H  
ATOM   2472  N   VAL    30      14.472 -37.458  40.115  1.00 10.00      C    N  
ATOM   2473  CA  VAL    30      13.814 -38.610  39.522  1.00 10.00      C    C  
ATOM   2474  C   VAL    30      13.889 -38.568  38.001  1.00 10.00      C    C  
ATOM   2475  O   VAL    30      13.766 -37.504  37.387  1.00 10.00      C    O  
ATOM   2476  CB  VAL    30      12.340 -38.733  39.967  1.00 10.00      C    C  
ATOM   2477  CG1 VAL    30      12.252 -39.180  41.418  1.00 10.00      C    C  
ATOM   2478  CG2 VAL    30      11.600 -37.420  39.763  1.00 10.00      C    C  
ATOM   2479  HN  VAL    30      14.099 -36.563  39.964  1.00 10.00      C    H  
ATOM   2480  N   ALA    31      14.104 -39.728  37.406  1.00 10.00      C    N  
ATOM   2481  CA  ALA    31      14.188 -39.844  35.961  1.00 10.00      C    C  
ATOM   2482  C   ALA    31      12.964 -40.576  35.440  1.00 10.00      C    C  
ATOM   2483  O   ALA    31      12.550 -41.589  36.008  1.00 10.00      C    O  
ATOM   2484  CB  ALA    31      15.457 -40.579  35.559  1.00 10.00      C    C  
ATOM   2485  HN  ALA    31      14.198 -40.537  37.958  1.00 10.00      C    H  
ATOM   2486  N   PHE    32      12.382 -40.062  34.371  1.00 10.00      C    N  
ATOM   2487  CA  PHE    32      11.199 -40.669  33.784  1.00 10.00      C    C  
ATOM   2488  C   PHE    32      11.552 -41.936  33.015  1.00 10.00      C    C  
ATOM   2489  O   PHE    32      12.638 -42.040  32.439  1.00 10.00      C    O  
ATOM   2490  CB  PHE    32      10.485 -39.674  32.869  1.00 10.00      C    C  
ATOM   2491  CG  PHE    32       9.853 -38.524  33.602  1.00 10.00      C    C  
ATOM   2492  CD1 PHE    32       8.570 -38.636  34.116  1.00 10.00      C    C  
ATOM   2493  CD2 PHE    32      10.538 -37.331  33.774  1.00 10.00      C    C  
ATOM   2494  CE1 PHE    32       7.982 -37.579  34.785  1.00 10.00      C    C  
ATOM   2495  CE2 PHE    32       9.957 -36.272  34.443  1.00 10.00      C    C  
ATOM   2496  CZ  PHE    32       8.678 -36.396  34.949  1.00 10.00      C    C  
ATOM   2497  HN  PHE    32      12.760 -39.257  33.962  1.00 10.00      C    H  
ATOM   2498  N   GLU    33      10.635 -42.899  33.026  1.00 10.00      C    N  
ATOM   2499  CA  GLU    33      10.831 -44.162  32.322  1.00 10.00      C    C  
ATOM   2500  C   GLU    33      11.112 -43.917  30.845  1.00 10.00      C    C  
ATOM   2501  O   GLU    33      10.519 -43.026  30.233  1.00 10.00      C    O  
ATOM   2502  CB  GLU    33       9.607 -45.065  32.482  1.00 10.00      C    C  
ATOM   2503  CG  GLU    33       8.292 -44.398  32.116  1.00 10.00      C    C  
ATOM   2504  CD  GLU    33       7.149 -45.382  32.047  1.00 10.00      C    C  
ATOM   2505  OE1 GLU    33       6.684 -45.679  30.929  1.00 10.00      C    O  
ATOM   2506  OE2 GLU    33       6.712 -45.866  33.111  1.00 10.00      C    O1-
ATOM   2507  HN  GLU    33       9.802 -42.757  33.527  1.00 10.00      C    H  
ATOM   2508  N   ASN    34      12.042 -44.694  30.289  1.00 10.00      C    N  
ATOM   2509  CA  ASN    34      12.432 -44.581  28.878  1.00 10.00      C    C  
ATOM   2510  C   ASN    34      13.185 -43.283  28.602  1.00 10.00      C    C  
ATOM   2511  O   ASN    34      13.631 -43.041  27.480  1.00 10.00      C    O  
ATOM   2512  CB  ASN    34      11.229 -44.717  27.937  1.00 10.00      C    C  
ATOM   2513  CG  ASN    34      10.729 -46.143  27.821  1.00 10.00      C    C  
ATOM   2514  ND2 ASN    34       9.806 -46.523  28.691  1.00 10.00      C    N  
ATOM   2515  OD1 ASN    34      11.166 -46.896  26.954  1.00 10.00      C    O  
ATOM   2516  HN  ASN    34      12.482 -45.373  30.848  1.00 10.00      C    H  
ATOM   2517 HD21 ASN    34       9.497 -45.871  29.354  1.00 10.00      C    H  
ATOM   2518 HD22 ASN    34       9.467 -47.441  28.634  1.00 10.00      C    H  
ATOM   2519  N   ASN    35      13.326 -42.465  29.643  1.00 10.00      C    N  
ATOM   2520  CA  ASN    35      14.016 -41.181  29.566  1.00 10.00      C    C  
ATOM   2521  C   ASN    35      13.414 -40.262  28.502  1.00 10.00      C    C  
ATOM   2522  O   ASN    35      14.117 -39.749  27.630  1.00 10.00      C    O  
ATOM   2523  CB  ASN    35      15.530 -41.352  29.375  1.00 10.00      C    C  
ATOM   2524  CG  ASN    35      16.335 -40.198  29.951  1.00 10.00      C    C  
ATOM   2525  ND2 ASN    35      17.520 -40.498  30.461  1.00 10.00      C    N  
ATOM   2526  OD1 ASN    35      15.894 -39.049  29.944  1.00 10.00      C    O  
ATOM   2527  HN  ASN    35      12.945 -42.739  30.505  1.00 10.00      C    H  
ATOM   2528 HD21 ASN    35      17.810 -41.436  30.440  1.00 10.00      C    H  
ATOM   2529 HD22 ASN    35      18.060 -39.772  30.842  1.00 10.00      C    H  
ATOM   2530  N   TRP    36      12.101 -40.067  28.571  1.00 10.00      C    N  
ATOM   2531  CA  TRP    36      11.424 -39.188  27.623  1.00 10.00      C    C  
ATOM   2532  C   TRP    36      11.553 -37.732  28.065  1.00 10.00      C    C  
ATOM   2533  O   TRP    36      11.207 -36.807  27.332  1.00 10.00      C    O  
ATOM   2534  CB  TRP    36       9.960 -39.593  27.406  1.00 10.00      C    C  
ATOM   2535  CG  TRP    36       9.101 -39.551  28.634  1.00 10.00      C    C  
ATOM   2536  CD1 TRP    36       8.978 -40.523  29.582  1.00 10.00      C    C  
ATOM   2537  CD2 TRP    36       8.223 -38.491  29.031  1.00 10.00      C    C  
ATOM   2538  CE2 TRP    36       7.611 -38.887  30.237  1.00 10.00      C    C  
ATOM   2539  CE3 TRP    36       7.900 -37.245  28.488  1.00 10.00      C    C  
ATOM   2540  NE1 TRP    36       8.089 -40.130  30.551  1.00 10.00      C    N  
ATOM   2541  CZ2 TRP    36       6.692 -38.083  30.906  1.00 10.00      C    C  
ATOM   2542  CZ3 TRP    36       6.989 -36.448  29.153  1.00 10.00      C    C  
ATOM   2543  CH2 TRP    36       6.397 -36.869  30.350  1.00 10.00      C    C  
ATOM   2544  HN  TRP    36      11.581 -40.527  29.262  1.00 10.00      C    H  
ATOM   2545  HE1 TRP    36       7.837 -40.656  31.338  1.00 10.00      C    H  
ATOM   2546  N   GLN    37      12.073 -37.555  29.270  1.00 10.00      C    N  
ATOM   2547  CA  GLN    37      12.292 -36.242  29.854  1.00 10.00      C    C  
ATOM   2548  C   GLN    37      13.469 -36.337  30.816  1.00 10.00      C    C  
ATOM   2549  O   GLN    37      13.571 -37.308  31.568  1.00 10.00      C    O  
ATOM   2550  CB  GLN    37      11.047 -35.771  30.618  1.00 10.00      C    C  
ATOM   2551  CG  GLN    37      10.110 -34.869  29.825  1.00 10.00      C    C  
ATOM   2552  CD  GLN    37      10.676 -33.483  29.572  1.00 10.00      C    C  
ATOM   2553  NE2 GLN    37      10.267 -32.875  28.468  1.00 10.00      C    N  
ATOM   2554  OE1 GLN    37      11.462 -32.961  30.363  1.00 10.00      C    O  
ATOM   2555  HN  GLN    37      12.335 -38.342  29.786  1.00 10.00      C    H  
ATOM   2556 HE21 GLN    37       9.630 -33.348  27.887  1.00 10.00      C    H  
ATOM   2557 HE22 GLN    37      10.610 -31.976  28.278  1.00 10.00      C    H  
ATOM   2558  N   PRO    38      14.382 -35.353  30.784  1.00 10.00      C    N  
ATOM   2559  CA  PRO    38      15.558 -35.322  31.667  1.00 10.00      C    C  
ATOM   2560  C   PRO    38      15.171 -35.366  33.146  1.00 10.00      C    C  
ATOM   2561  O   PRO    38      14.032 -35.057  33.507  1.00 10.00      C    O  
ATOM   2562  CB  PRO    38      16.229 -33.979  31.337  1.00 10.00      C    C  
ATOM   2563  CG  PRO    38      15.198 -33.194  30.602  1.00 10.00      C    C  
ATOM   2564  CD  PRO    38      14.354 -34.198  29.877  1.00 10.00      C    C  
ATOM   2565  N   ASP    39      16.129 -35.753  33.988  1.00 10.00      C    N  
ATOM   2566  CA  ASP    39      15.913 -35.845  35.435  1.00 10.00      C    C  
ATOM   2567  C   ASP    39      15.332 -34.543  35.968  1.00 10.00      C    C  
ATOM   2568  O   ASP    39      15.821 -33.457  35.644  1.00 10.00      C    O  
ATOM   2569  CB  ASP    39      17.229 -36.146  36.167  1.00 10.00      C    C  
ATOM   2570  CG  ASP    39      18.135 -37.107  35.424  1.00 10.00      C    C  
ATOM   2571  OD1 ASP    39      18.738 -36.689  34.409  1.00 10.00      C    O  
ATOM   2572  OD2 ASP    39      18.263 -38.272  35.851  1.00 10.00      C    O1-
ATOM   2573  HN  ASP    39      17.010 -35.990  33.627  1.00 10.00      C    H  
ATOM   2574  N   ARG    40      14.296 -34.647  36.784  1.00 10.00      C    N  
ATOM   2575  CA  ARG    40      13.645 -33.470  37.340  1.00 10.00      C    C  
ATOM   2576  C   ARG    40      13.732 -33.453  38.856  1.00 10.00      C    C  
ATOM   2577  O   ARG    40      13.919 -34.495  39.487  1.00 10.00      C    O  
ATOM   2578  CB  ARG    40      12.171 -33.432  36.919  1.00 10.00      C    C  
ATOM   2579  CG  ARG    40      11.938 -33.371  35.419  1.00 10.00      C    C  
ATOM   2580  CD  ARG    40      12.299 -32.010  34.854  1.00 10.00      C    C  
ATOM   2581  NE  ARG    40      11.777 -31.839  33.499  1.00 10.00      C    N  
ATOM   2582  CZ  ARG    40      10.836 -30.957  33.167  1.00 10.00      C    C  
ATOM   2583  NH1 ARG    40      10.313 -30.156  34.086  1.00 10.00      C    N1+
ATOM   2584  NH2 ARG    40      10.412 -30.883  31.912  1.00 10.00      C    N  
ATOM   2585  HN  ARG    40      13.968 -35.540  37.033  1.00 10.00      C    H  
ATOM   2586  HE  ARG    40      12.153 -32.414  32.797  1.00 10.00      C    H  
ATOM   2587 HH11 ARG    40      10.623 -30.202  35.038  1.00 10.00      C    H  
ATOM   2588 HH12 ARG    40       9.600 -29.497  33.828  1.00 10.00      C    H  
ATOM   2589 HH21 ARG    40      10.799 -31.493  31.210  1.00 10.00      C    H  
ATOM   2590 HH22 ARG    40       9.704 -30.218  31.658  1.00 10.00      C    H  
ATOM   2591  N   GLN    41      13.601 -32.263  39.430  1.00 10.00      C    N  
ATOM   2592  CA  GLN    41      13.627 -32.090  40.873  1.00 10.00      C    C  
ATOM   2593  C   GLN    41      12.193 -32.024  41.373  1.00 10.00      C    C  
ATOM   2594  O   GLN    41      11.506 -31.017  41.186  1.00 10.00      C    O  
ATOM   2595  CB  GLN    41      14.366 -30.803  41.254  1.00 10.00      C    C  
ATOM   2596  CG  GLN    41      15.873 -30.850  41.055  1.00 10.00      C    C  
ATOM   2597  CD  GLN    41      16.521 -32.026  41.758  1.00 10.00      C    C  
ATOM   2598  NE2 GLN    41      16.730 -33.107  41.025  1.00 10.00      C    N  
ATOM   2599  OE1 GLN    41      16.846 -31.957  42.942  1.00 10.00      C    O  
ATOM   2600  HN  GLN    41      13.463 -31.475  38.863  1.00 10.00      C    H  
ATOM   2601 HE21 GLN    41      16.460 -33.088  40.079  1.00 10.00      C    H  
ATOM   2602 HE22 GLN    41      17.149 -33.888  41.455  1.00 10.00      C    H  
ATOM   2603  N   ILE    42      11.734 -33.104  41.978  1.00 10.00      C    N  
ATOM   2604  CA  ILE    42      10.372 -33.173  42.480  1.00 10.00      C    C  
ATOM   2605  C   ILE    42      10.361 -33.179  44.008  1.00 10.00      C    C  
ATOM   2606  O   ILE    42      11.110 -33.933  44.635  1.00 10.00      C    O  
ATOM   2607  CB  ILE    42       9.653 -34.434  41.942  1.00 10.00      C    C  
ATOM   2608  CG1 ILE    42       9.687 -34.466  40.409  1.00 10.00      C    C  
ATOM   2609  CG2 ILE    42       8.217 -34.511  42.439  1.00 10.00      C    C  
ATOM   2610  CD1 ILE    42       8.947 -33.323  39.744  1.00 10.00      C    C  
ATOM   2611  HN  ILE    42      12.332 -33.879  42.102  1.00 10.00      C    H  
ATOM   2612  N   PRO    43       9.540 -32.307  44.624  1.00 10.00      C    N  
ATOM   2613  CA  PRO    43       9.420 -32.215  46.080  1.00 10.00      C    C  
ATOM   2614  C   PRO    43       8.857 -33.500  46.678  1.00 10.00      C    C  
ATOM   2615  O   PRO    43       8.139 -34.243  46.009  1.00 10.00      C    O  
ATOM   2616  CB  PRO    43       8.429 -31.062  46.297  1.00 10.00      C    C  
ATOM   2617  CG  PRO    43       8.421 -30.315  45.012  1.00 10.00      C    C  
ATOM   2618  CD  PRO    43       8.668 -31.337  43.944  1.00 10.00      C    C  
ATOM   2619  N   PHE    44       9.165 -33.740  47.944  1.00 10.00      C    N  
ATOM   2620  CA  PHE    44       8.709 -34.941  48.638  1.00 10.00      C    C  
ATOM   2621  C   PHE    44       7.185 -35.058  48.659  1.00 10.00      C    C  
ATOM   2622  O   PHE    44       6.638 -36.153  48.542  1.00 10.00      C    O  
ATOM   2623  CB  PHE    44       9.253 -34.972  50.065  1.00 10.00      C    C  
ATOM   2624  CG  PHE    44      10.726 -35.248  50.158  1.00 10.00      C    C  
ATOM   2625  CD1 PHE    44      11.230 -36.498  49.842  1.00 10.00      C    C  
ATOM   2626  CD2 PHE    44      11.602 -34.262  50.574  1.00 10.00      C    C  
ATOM   2627  CE1 PHE    44      12.583 -36.759  49.939  1.00 10.00      C    C  
ATOM   2628  CE2 PHE    44      12.957 -34.515  50.672  1.00 10.00      C    C  
ATOM   2629  CZ  PHE    44      13.448 -35.765  50.354  1.00 10.00      C    C  
ATOM   2630  HN  PHE    44       9.715 -33.090  48.431  1.00 10.00      C    H  
ATOM   2631  N   HIS    45       6.500 -33.925  48.782  1.00 10.00      C    N  
ATOM   2632  CA  HIS    45       5.039 -33.926  48.829  1.00 10.00      C    C  
ATOM   2633  C   HIS    45       4.402 -34.174  47.460  1.00 10.00      C    C  
ATOM   2634  O   HIS    45       3.178 -34.243  47.344  1.00 10.00      C    O  
ATOM   2635  CB  HIS    45       4.478 -32.663  49.506  1.00 10.00      C    C  
ATOM   2636  CG  HIS    45       4.418 -31.436  48.642  1.00 10.00      C    C  
ATOM   2637  CD2 HIS    45       3.426 -30.949  47.857  1.00 10.00      C    C  
ATOM   2638  ND1 HIS    45       5.460 -30.543  48.534  1.00 10.00      C    N  
ATOM   2639  CE1 HIS    45       5.113 -29.563  47.721  1.00 10.00      C    C  
ATOM   2640  NE2 HIS    45       3.884 -29.783  47.295  1.00 10.00      C    N  
ATOM   2641  HN  HIS    45       6.986 -33.077  48.847  1.00 10.00      C    H  
ATOM   2642  HD1 HIS    45       6.325 -30.615  48.993  1.00 10.00      C    H  
ATOM   2643  HE2 HIS    45       3.470 -29.328  46.527  1.00 10.00      C    H  
ATOM   2644  N   ASP    46       5.230 -34.302  46.432  1.00 10.00      C    N  
ATOM   2645  CA  ASP    46       4.739 -34.557  45.080  1.00 10.00      C    C  
ATOM   2646  C   ASP    46       5.113 -35.970  44.652  1.00 10.00      C    C  
ATOM   2647  O   ASP    46       4.883 -36.375  43.513  1.00 10.00      C    O  
ATOM   2648  CB  ASP    46       5.310 -33.537  44.085  1.00 10.00      C    C  
ATOM   2649  CG  ASP    46       4.529 -32.235  44.042  1.00 10.00      C    C  
ATOM   2650  OD1 ASP    46       3.825 -31.986  43.039  1.00 10.00      C    O  
ATOM   2651  OD2 ASP    46       4.619 -31.452  45.010  1.00 10.00      C    O1-
ATOM   2652  HN  ASP    46       6.197 -34.234  46.581  1.00 10.00      C    H  
ATOM   2653  N   VAL    47       5.700 -36.715  45.583  1.00 10.00      C    N  
ATOM   2654  CA  VAL    47       6.121 -38.084  45.326  1.00 10.00      C    C  
ATOM   2655  C   VAL    47       5.413 -39.039  46.278  1.00 10.00      C    C  
ATOM   2656  O   VAL    47       5.502 -38.893  47.496  1.00 10.00      C    O  
ATOM   2657  CB  VAL    47       7.644 -38.248  45.512  1.00 10.00      C    C  
ATOM   2658  CG1 VAL    47       8.078 -39.664  45.174  1.00 10.00      C    C  
ATOM   2659  CG2 VAL    47       8.408 -37.242  44.668  1.00 10.00      C    C  
ATOM   2660  HN  VAL    47       5.847 -36.335  46.476  1.00 10.00      C    H  
ATOM   2661  N   ARG    48       4.708 -40.007  45.723  1.00 10.00      C    N  
ATOM   2662  CA  ARG    48       3.999 -40.982  46.535  1.00 10.00      C    C  
ATOM   2663  C   ARG    48       4.466 -42.393  46.202  1.00 10.00      C    C  
ATOM   2664  O   ARG    48       4.891 -42.671  45.075  1.00 10.00      C    O  
ATOM   2665  CB  ARG    48       2.482 -40.855  46.354  1.00 10.00      C    C  
ATOM   2666  CG  ARG    48       1.990 -41.204  44.959  1.00 10.00      C    C  
ATOM   2667  CD  ARG    48       0.479 -41.085  44.853  1.00 10.00      C    C  
ATOM   2668  NE  ARG    48      -0.005 -41.589  43.569  1.00 10.00      C    N  
ATOM   2669  CZ  ARG    48      -1.240 -41.421  43.112  1.00 10.00      C    C  
ATOM   2670  NH1 ARG    48      -2.147 -40.763  43.826  1.00 10.00      C    N1+
ATOM   2671  NH2 ARG    48      -1.564 -41.903  41.923  1.00 10.00      C    N  
ATOM   2672  HN  ARG    48       4.670 -40.075  44.743  1.00 10.00      C    H  
ATOM   2673  HE  ARG    48       0.636 -42.105  43.016  1.00 10.00      C    H  
ATOM   2674 HH11 ARG    48      -1.910 -40.381  44.720  1.00 10.00      C    H  
ATOM   2675 HH12 ARG    48      -3.080 -40.650  43.468  1.00 10.00      C    H  
ATOM   2676 HH21 ARG    48      -0.879 -42.387  41.372  1.00 10.00      C    H  
ATOM   2677 HH22 ARG    48      -2.511 -41.790  41.568  1.00 10.00      C    H  
ATOM   2678  N   PHE    49       4.403 -43.272  47.187  1.00 10.00      C    N  
ATOM   2679  CA  PHE    49       4.815 -44.654  47.000  1.00 10.00      C    C  
ATOM   2680  C   PHE    49       3.723 -45.433  46.277  1.00 10.00      C    C  
ATOM   2681  O   PHE    49       2.536 -45.195  46.503  1.00 10.00      C    O  
ATOM   2682  CB  PHE    49       5.110 -45.309  48.352  1.00 10.00      C    C  
ATOM   2683  CG  PHE    49       6.177 -44.617  49.155  1.00 10.00      C    C  
ATOM   2684  CD1 PHE    49       7.517 -44.790  48.846  1.00 10.00      C    C  
ATOM   2685  CD2 PHE    49       5.835 -43.795  50.218  1.00 10.00      C    C  
ATOM   2686  CE1 PHE    49       8.498 -44.155  49.582  1.00 10.00      C    C  
ATOM   2687  CE2 PHE    49       6.810 -43.157  50.957  1.00 10.00      C    C  
ATOM   2688  CZ  PHE    49       8.144 -43.336  50.638  1.00 10.00      C    C  
ATOM   2689  HN  PHE    49       4.068 -42.988  48.064  1.00 10.00      C    H  
ATOM   2690  N   PRO    50       4.110 -46.355  45.383  1.00 10.00      C    N  
ATOM   2691  CA  PRO    50       3.155 -47.176  44.636  1.00 10.00      C    C  
ATOM   2692  C   PRO    50       2.330 -48.044  45.582  1.00 10.00      C    C  
ATOM   2693  O   PRO    50       2.829 -48.480  46.622  1.00 10.00      C    O  
ATOM   2694  CB  PRO    50       4.044 -48.055  43.744  1.00 10.00      C    C  
ATOM   2695  CG  PRO    50       5.388 -48.025  44.390  1.00 10.00      C    C  
ATOM   2696  CD  PRO    50       5.503 -46.673  45.029  1.00 10.00      C    C  
ATOM   2697  N   PRO    51       1.053 -48.281  45.250  1.00 10.00      C    N  
ATOM   2698  CA  PRO    51       0.167 -49.102  46.077  1.00 10.00      C    C  
ATOM   2699  C   PRO    51       0.674 -50.537  46.163  1.00 10.00      C    C  
ATOM   2700  O   PRO    51       0.991 -51.146  45.139  1.00 10.00      C    O  
ATOM   2701  CB  PRO    51      -1.172 -49.068  45.328  1.00 10.00      C    C  
ATOM   2702  CG  PRO    51      -1.076 -47.893  44.416  1.00 10.00      C    C  
ATOM   2703  CD  PRO    51       0.374 -47.773  44.050  1.00 10.00      C    C  
ATOM   2704  N   PRO    52       0.772 -51.080  47.387  1.00 10.00      C    N  
ATOM   2705  CA  PRO    52       1.238 -52.454  47.604  1.00 10.00      C    C  
ATOM   2706  C   PRO    52       0.403 -53.450  46.811  1.00 10.00      C    C  
ATOM   2707  O   PRO    52      -0.829 -53.343  46.759  1.00 10.00      C    O  
ATOM   2708  CB  PRO    52       1.025 -52.669  49.105  1.00 10.00      C    C  
ATOM   2709  CG  PRO    52       1.042 -51.301  49.691  1.00 10.00      C    C  
ATOM   2710  CD  PRO    52       0.446 -50.398  48.649  1.00 10.00      C    C  
ATOM   2711  N   VAL    53       1.071 -54.402  46.179  1.00 10.00      C    N  
ATOM   2712  CA  VAL    53       0.382 -55.407  45.385  1.00 10.00      C    C  
ATOM   2713  C   VAL    53      -0.478 -56.292  46.278  1.00 10.00      C    C  
ATOM   2714  O   VAL    53       0.023 -56.953  47.187  1.00 10.00      C    O  
ATOM   2715  CB  VAL    53       1.362 -56.264  44.561  1.00 10.00      C    C  
ATOM   2716  CG1 VAL    53       0.605 -57.277  43.715  1.00 10.00      C    C  
ATOM   2717  CG2 VAL    53       2.220 -55.375  43.677  1.00 10.00      C    C  
ATOM   2718  HN  VAL    53       2.054 -54.437  46.254  1.00 10.00      C    H  
ATOM   2719  N   GLY    54      -1.774 -56.279  46.019  1.00 10.00      C    N  
ATOM   2720  CA  GLY    54      -2.708 -57.060  46.804  1.00 10.00      C    C  
ATOM   2721  C   GLY    54      -3.889 -56.216  47.229  1.00 10.00      C    C  
ATOM   2722  O   GLY    54      -4.919 -56.735  47.664  1.00 10.00      C    O  
ATOM   2723  HN  GLY    54      -2.106 -55.726  45.277  1.00 10.00      C    H  
ATOM   2724  N   TYR    55      -3.731 -54.904  47.105  1.00 10.00      C    N  
ATOM   2725  CA  TYR    55      -4.779 -53.958  47.460  1.00 10.00      C    C  
ATOM   2726  C   TYR    55      -5.664 -53.678  46.248  1.00 10.00      C    C  
ATOM   2727  O   TYR    55      -5.246 -53.005  45.302  1.00 10.00      C    O  
ATOM   2728  CB  TYR    55      -4.162 -52.660  48.001  1.00 10.00      C    C  
ATOM   2729  CG  TYR    55      -5.139 -51.513  48.167  1.00 10.00      C    C  
ATOM   2730  CD1 TYR    55      -6.273 -51.640  48.962  1.00 10.00      C    C  
ATOM   2731  CD2 TYR    55      -4.919 -50.300  47.531  1.00 10.00      C    C  
ATOM   2732  CE1 TYR    55      -7.161 -50.590  49.115  1.00 10.00      C    C  
ATOM   2733  CE2 TYR    55      -5.801 -49.245  47.678  1.00 10.00      C    C  
ATOM   2734  CZ  TYR    55      -6.920 -49.394  48.470  1.00 10.00      C    C  
ATOM   2735  OH  TYR    55      -7.799 -48.343  48.619  1.00 10.00      C    O  
ATOM   2736  HN  TYR    55      -2.879 -54.561  46.754  1.00 10.00      C    H  
ATOM   2737  HH  TYR    55      -7.657 -47.703  47.910  1.00 10.00      C    H  
ATOM   2738  N   ASN    56      -6.874 -54.223  46.271  1.00 10.00      C    N  
ATOM   2739  CA  ASN    56      -7.824 -54.042  45.179  1.00 10.00      C    C  
ATOM   2740  C   ASN    56      -9.245 -53.909  45.713  1.00 10.00      C    C  
ATOM   2741  O   ASN    56      -9.806 -54.863  46.256  1.00 10.00      C    O  
ATOM   2742  CB  ASN    56      -7.743 -55.206  44.174  1.00 10.00      C    C  
ATOM   2743  CG  ASN    56      -7.234 -56.499  44.790  1.00 10.00      C    C  
ATOM   2744  ND2 ASN    56      -8.102 -57.200  45.504  1.00 10.00      C    N  
ATOM   2745  OD1 ASN    56      -6.070 -56.863  44.621  1.00 10.00      C    O  
ATOM   2746  HN  ASN    56      -7.136 -54.770  47.045  1.00 10.00      C    H  
ATOM   2747 HD21 ASN    56      -9.015 -56.853  45.591  1.00 10.00      C    H  
ATOM   2748 HD22 ASN    56      -7.797 -58.034  45.927  1.00 10.00      C    H  
ATOM   2749  N   LYS    57      -9.815 -52.718  45.567  1.00 10.00      C    N  
ATOM   2750  CA  LYS    57     -11.170 -52.456  46.032  1.00 10.00      C    C  
ATOM   2751  C   LYS    57     -12.144 -52.458  44.863  1.00 10.00      C    C  
ATOM   2752  O   LYS    57     -11.785 -52.087  43.744  1.00 10.00      C    O  
ATOM   2753  CB  LYS    57     -11.233 -51.104  46.751  1.00 10.00      C    C  
ATOM   2754  CG  LYS    57     -11.183 -51.192  48.269  1.00 10.00      C    C  
ATOM   2755  CD  LYS    57     -11.098 -49.807  48.892  1.00 10.00      C    C  
ATOM   2756  CE  LYS    57     -11.439 -49.843  50.374  1.00 10.00      C    C  
ATOM   2757  NZ  LYS    57     -12.894 -50.040  50.597  1.00 10.00      C    N1+
ATOM   2758  HN  LYS    57      -9.314 -51.994  45.127  1.00 10.00      C    H  
ATOM   2759  HZ1 LYS    57     -13.431 -49.288  50.124  1.00 10.00      C    H  
ATOM   2760  HZ2 LYS    57     -13.109 -50.018  51.614  1.00 10.00      C    H  
ATOM   2761  HZ3 LYS    57     -13.194 -50.958  50.212  1.00 10.00      C    H  
ATOM   2762  N   ASP    58     -13.374 -52.873  45.127  1.00 10.00      C    N  
ATOM   2763  CA  ASP    58     -14.404 -52.919  44.098  1.00 10.00      C    C  
ATOM   2764  C   ASP    58     -15.026 -51.544  43.919  1.00 10.00      C    C  
ATOM   2765  O   ASP    58     -15.494 -50.936  44.886  1.00 10.00      C    O  
ATOM   2766  CB  ASP    58     -15.487 -53.941  44.447  1.00 10.00      C    C  
ATOM   2767  CG  ASP    58     -15.082 -55.366  44.130  1.00 10.00      C    C  
ATOM   2768  OD1 ASP    58     -15.187 -55.772  42.953  1.00 10.00      C    O  
ATOM   2769  OD2 ASP    58     -14.672 -56.092  45.062  1.00 10.00      C    O1-
ATOM   2770  HN  ASP    58     -13.601 -53.142  46.043  1.00 10.00      C    H  
ATOM   2771  N   ILE    59     -15.037 -51.061  42.684  1.00 10.00      C    N  
ATOM   2772  CA  ILE    59     -15.584 -49.745  42.376  1.00 10.00      C    C  
ATOM   2773  C   ILE    59     -17.109 -49.779  42.360  1.00 10.00      C    C  
ATOM   2774  O   ILE    59     -17.713 -50.741  41.889  1.00 10.00      C    O  
ATOM   2775  CB  ILE    59     -15.077 -49.228  41.015  1.00 10.00      C    C  
ATOM   2776  CG1 ILE    59     -13.625 -49.652  40.785  1.00 10.00      C    C  
ATOM   2777  CG2 ILE    59     -15.198 -47.714  40.951  1.00 10.00      C    C  
ATOM   2778  CD1 ILE    59     -13.154 -49.468  39.360  1.00 10.00      C    C  
ATOM   2779  HN  ILE    59     -14.686 -51.614  41.952  1.00 10.00      C    H  
ATOM   2780  N   ASN    60     -17.725 -48.728  42.882  1.00 10.00      C    N  
ATOM   2781  CA  ASN    60     -19.178 -48.642  42.931  1.00 10.00      C    C  
ATOM   2782  C   ASN    60     -19.689 -47.562  41.981  1.00 10.00      C    C  
ATOM   2783  O   ASN    60     -18.914 -46.719  41.522  1.00 10.00      C    O  
ATOM   2784  CB  ASN    60     -19.644 -48.348  44.361  1.00 10.00      C    C  
ATOM   2785  CG  ASN    60     -19.127 -49.351  45.379  1.00 10.00      C    C  
ATOM   2786  ND2 ASN    60     -18.009 -49.031  46.016  1.00 10.00      C    N  
ATOM   2787  OD1 ASN    60     -19.729 -50.404  45.597  1.00 10.00      C    O  
ATOM   2788  HN  ASN    60     -17.191 -47.990  43.246  1.00 10.00      C    H  
ATOM   2789 HD21 ASN    60     -17.574 -48.166  45.796  1.00 10.00      C    H  
ATOM   2790 HD22 ASN    60     -17.660 -49.657  46.682  1.00 10.00      C    H  
ATOM   2791  N   GLU    61     -20.991 -47.599  41.691  1.00 10.00      C    N  
ATOM   2792  CA  GLU    61     -21.646 -46.635  40.799  1.00 10.00      C    C  
ATOM   2793  C   GLU    61     -21.548 -45.201  41.317  1.00 10.00      C    C  
ATOM   2794  O   GLU    61     -22.403 -44.746  42.078  1.00 10.00      C    O  
ATOM   2795  CB  GLU    61     -21.142 -46.752  39.357  1.00 10.00      C    C  
ATOM   2796  CG  GLU    61     -21.496 -48.067  38.682  1.00 10.00      C    C  
ATOM   2797  CD  GLU    61     -22.938 -48.132  38.218  1.00 10.00      C    C  
ATOM   2798  OE1 GLU    61     -23.836 -47.717  38.980  1.00 10.00      C    O  
ATOM   2799  OE2 GLU    61     -23.183 -48.611  37.087  1.00 10.00      C    O1-
ATOM   2800  HN  GLU    61     -21.541 -48.306  42.093  1.00 10.00      C    H  
ATOM   2801  N   SER    62     -20.510 -44.489  40.902  1.00 10.00      C    N  
ATOM   2802  CA  SER    62     -20.313 -43.112  41.333  1.00 10.00      C    C  
ATOM   2803  C   SER    62     -18.982 -42.947  42.057  1.00 10.00      C    C  
ATOM   2804  O   SER    62     -18.607 -41.842  42.445  1.00 10.00      C    O  
ATOM   2805  CB  SER    62     -20.385 -42.163  40.132  1.00 10.00      C    C  
ATOM   2806  OG  SER    62     -21.372 -42.589  39.206  1.00 10.00      C    O  
ATOM   2807  HN  SER    62     -19.861 -44.897  40.290  1.00 10.00      C    H  
ATOM   2808  HG  SER    62     -21.076 -43.403  38.777  1.00 10.00      C    H  
ATOM   2809  N   ASP    63     -18.267 -44.049  42.241  1.00 10.00      C    N  
ATOM   2810  CA  ASP    63     -16.977 -44.010  42.923  1.00 10.00      C    C  
ATOM   2811  C   ASP    63     -15.884 -43.458  42.020  1.00 10.00      C    C  
ATOM   2812  O   ASP    63     -15.900 -43.668  40.803  1.00 10.00      C    O  
ATOM   2813  CB  ASP    63     -16.581 -45.393  43.447  1.00 10.00      C    C  
ATOM   2814  CG  ASP    63     -16.892 -45.575  44.917  1.00 10.00      C    C  
ATOM   2815  OD1 ASP    63     -17.217 -44.574  45.591  1.00 10.00      C    O  
ATOM   2816  OD2 ASP    63     -16.817 -46.721  45.409  1.00 10.00      C    O1-
ATOM   2817  HN  ASP    63     -18.613 -44.908  41.912  1.00 10.00      C    H  
ATOM   2818  N   GLU    64     -14.948 -42.740  42.620  1.00 10.00      C    N  
ATOM   2819  CA  GLU    64     -13.836 -42.163  41.883  1.00 10.00      C    C  
ATOM   2820  C   GLU    64     -12.584 -43.011  42.061  1.00 10.00      C    C  
ATOM   2821  O   GLU    64     -12.235 -43.387  43.180  1.00 10.00      C    O  
ATOM   2822  CB  GLU    64     -13.582 -40.713  42.315  1.00 10.00      C    C  
ATOM   2823  CG  GLU    64     -13.461 -40.508  43.818  1.00 10.00      C    C  
ATOM   2824  CD  GLU    64     -13.850 -39.107  44.247  1.00 10.00      C    C  
ATOM   2825  OE1 GLU    64     -15.060 -38.860  44.446  1.00 10.00      C    O  
ATOM   2826  OE2 GLU    64     -12.955 -38.243  44.382  1.00 10.00      C    O1-
ATOM   2827  HN  GLU    64     -15.001 -42.602  43.589  1.00 10.00      C    H  
ATOM   2828  N   VAL    65     -11.928 -43.329  40.959  1.00 10.00      C    N  
ATOM   2829  CA  VAL    65     -10.721 -44.140  40.993  1.00 10.00      C    C  
ATOM   2830  C   VAL    65      -9.670 -43.568  40.056  1.00 10.00      C    C  
ATOM   2831  O   VAL    65      -9.903 -42.558  39.389  1.00 10.00      C    O  
ATOM   2832  CB  VAL    65     -10.995 -45.607  40.598  1.00 10.00      C    C  
ATOM   2833  CG1 VAL    65     -11.587 -46.384  41.763  1.00 10.00      C    C  
ATOM   2834  CG2 VAL    65     -11.905 -45.682  39.381  1.00 10.00      C    C  
ATOM   2835  HN  VAL    65     -12.251 -42.992  40.091  1.00 10.00      C    H  
ATOM   2836  N   GLU    66      -8.525 -44.222  39.999  1.00 10.00      C    N  
ATOM   2837  CA  GLU    66      -7.443 -43.782  39.142  1.00 10.00      C    C  
ATOM   2838  C   GLU    66      -7.443 -44.581  37.846  1.00 10.00      C    C  
ATOM   2839  O   GLU    66      -7.373 -45.813  37.858  1.00 10.00      C    O  
ATOM   2840  CB  GLU    66      -6.100 -43.883  39.864  1.00 10.00      C    C  
ATOM   2841  CG  GLU    66      -6.074 -43.142  41.191  1.00 10.00      C    C  
ATOM   2842  CD  GLU    66      -4.673 -42.925  41.722  1.00 10.00      C    C  
ATOM   2843  OE1 GLU    66      -4.141 -43.832  42.402  1.00 10.00      C    O  
ATOM   2844  OE2 GLU    66      -4.098 -41.847  41.468  1.00 10.00      C    O1-
ATOM   2845  HN  GLU    66      -8.409 -45.034  40.537  1.00 10.00      C    H  
ATOM   2846  N   VAL    67      -7.545 -43.871  36.735  1.00 10.00      C    N  
ATOM   2847  CA  VAL    67      -7.577 -44.493  35.423  1.00 10.00      C    C  
ATOM   2848  C   VAL    67      -6.235 -44.338  34.716  1.00 10.00      C    C  
ATOM   2849  O   VAL    67      -5.586 -43.294  34.812  1.00 10.00      C    O  
ATOM   2850  CB  VAL    67      -8.711 -43.904  34.545  1.00 10.00      C    C  
ATOM   2851  CG1 VAL    67      -8.564 -42.399  34.389  1.00 10.00      C    C  
ATOM   2852  CG2 VAL    67      -8.776 -44.587  33.186  1.00 10.00      C    C  
ATOM   2853  HN  VAL    67      -7.584 -42.888  36.802  1.00 10.00      C    H  
ATOM   2854  N   TYR    68      -5.821 -45.386  34.028  1.00 10.00      C    N  
ATOM   2855  CA  TYR    68      -4.571 -45.379  33.294  1.00 10.00      C    C  
ATOM   2856  C   TYR    68      -4.816 -44.907  31.863  1.00 10.00      C    C  
ATOM   2857  O   TYR    68      -5.494 -45.581  31.084  1.00 10.00      C    O  
ATOM   2858  CB  TYR    68      -3.966 -46.785  33.295  1.00 10.00      C    C  
ATOM   2859  CG  TYR    68      -2.454 -46.819  33.277  1.00 10.00      C    C  
ATOM   2860  CD1 TYR    68      -1.705 -45.939  34.046  1.00 10.00      C    C  
ATOM   2861  CD2 TYR    68      -1.777 -47.744  32.498  1.00 10.00      C    C  
ATOM   2862  CE1 TYR    68      -0.323 -45.981  34.039  1.00 10.00      C    C  
ATOM   2863  CE2 TYR    68      -0.397 -47.793  32.483  1.00 10.00      C    C  
ATOM   2864  CZ  TYR    68       0.326 -46.911  33.254  1.00 10.00      C    C  
ATOM   2865  OH  TYR    68       1.702 -46.964  33.246  1.00 10.00      C    O  
ATOM   2866  HN  TYR    68      -6.377 -46.196  34.015  1.00 10.00      C    H  
ATOM   2867  HH  TYR    68       2.024 -46.899  32.338  1.00 10.00      C    H  
ATOM   2868  N   SER    69      -4.292 -43.735  31.534  1.00 10.00      C    N  
ATOM   2869  CA  SER    69      -4.454 -43.168  30.200  1.00 10.00      C    C  
ATOM   2870  C   SER    69      -3.242 -42.312  29.857  1.00 10.00      C    C  
ATOM   2871  O   SER    69      -2.515 -41.881  30.748  1.00 10.00      C    O  
ATOM   2872  CB  SER    69      -5.725 -42.310  30.135  1.00 10.00      C    C  
ATOM   2873  OG  SER    69      -6.841 -42.984  30.700  1.00 10.00      C    O  
ATOM   2874  HN  SER    69      -3.780 -43.231  32.210  1.00 10.00      C    H  
ATOM   2875  HG  SER    69      -7.180 -42.473  31.444  1.00 10.00      C    H  
ATOM   2876  N   ARG    70      -3.017 -42.069  28.576  1.00 10.00      C    N  
ATOM   2877  CA  ARG    70      -1.891 -41.247  28.158  1.00 10.00      C    C  
ATOM   2878  C   ARG    70      -2.366 -39.889  27.655  1.00 10.00      C    C  
ATOM   2879  O   ARG    70      -3.564 -39.673  27.481  1.00 10.00      C    O  
ATOM   2880  CB  ARG    70      -1.010 -41.960  27.120  1.00 10.00      C    C  
ATOM   2881  CG  ARG    70      -1.737 -42.525  25.906  1.00 10.00      C    C  
ATOM   2882  CD  ARG    70      -1.969 -41.459  24.845  1.00 10.00      C    C  
ATOM   2883  NE  ARG    70      -1.842 -41.984  23.486  1.00 10.00      C    N  
ATOM   2884  CZ  ARG    70      -2.861 -42.127  22.640  1.00 10.00      C    C  
ATOM   2885  NH1 ARG    70      -4.090 -41.794  23.002  1.00 10.00      C    N1+
ATOM   2886  NH2 ARG    70      -2.644 -42.600  21.426  1.00 10.00      C    N  
ATOM   2887  HN  ARG    70      -3.629 -42.430  27.901  1.00 10.00      C    H  
ATOM   2888  HE  ARG    70      -0.936 -42.230  23.179  1.00 10.00      C    H  
ATOM   2889 HH11 ARG    70      -4.265 -41.429  23.921  1.00 10.00      C    H  
ATOM   2890 HH12 ARG    70      -4.854 -41.905  22.357  1.00 10.00      C    H  
ATOM   2891 HH21 ARG    70      -3.404 -42.711  20.780  1.00 10.00      C    H  
ATOM   2892 HH22 ARG    70      -1.708 -42.850  21.145  1.00 10.00      C    H  
ATOM   2893  N   ALA    71      -1.436 -38.974  27.442  1.00 10.00      C    N  
ATOM   2894  CA  ALA    71      -1.781 -37.647  26.954  1.00 10.00      C    C  
ATOM   2895  C   ALA    71      -1.583 -37.568  25.446  1.00 10.00      C    C  
ATOM   2896  O   ALA    71      -2.328 -36.890  24.740  1.00 10.00      C    O  
ATOM   2897  CB  ALA    71      -0.950 -36.590  27.666  1.00 10.00      C    C  
ATOM   2898  HN  ALA    71      -0.497 -39.190  27.625  1.00 10.00      C    H  
ATOM   2899  N   ASN    72      -0.580 -38.286  24.961  1.00 10.00      C    N  
ATOM   2900  CA  ASN    72      -0.250 -38.313  23.540  1.00 10.00      C    C  
ATOM   2901  C   ASN    72       0.643 -39.515  23.255  1.00 10.00      C    C  
ATOM   2902  O   ASN    72       0.829 -40.361  24.128  1.00 10.00      C    O  
ATOM   2903  CB  ASN    72       0.433 -37.007  23.108  1.00 10.00      C    C  
ATOM   2904  CG  ASN    72       1.490 -36.541  24.091  1.00 10.00      C    C  
ATOM   2905  ND2 ASN    72       1.120 -35.630  24.978  1.00 10.00      C    N  
ATOM   2906  OD1 ASN    72       2.629 -36.993  24.045  1.00 10.00      C    O  
ATOM   2907  HN  ASN    72      -0.042 -38.826  25.578  1.00 10.00      C    H  
ATOM   2908 HD21 ASN    72       0.190 -35.309  24.951  1.00 10.00      C    H  
ATOM   2909 HD22 ASN    72       1.784 -35.317  25.635  1.00 10.00      C    H  
ATOM   2910  N   GLU    73       1.200 -39.596  22.054  1.00 10.00      C    N  
ATOM   2911  CA  GLU    73       2.062 -40.721  21.698  1.00 10.00      C    C  
ATOM   2912  C   GLU    73       3.491 -40.537  22.211  1.00 10.00      C    C  
ATOM   2913  O   GLU    73       4.316 -41.447  22.119  1.00 10.00      C    O  
ATOM   2914  CB  GLU    73       2.041 -40.977  20.192  1.00 10.00      C    C  
ATOM   2915  CG  GLU    73       0.687 -41.432  19.664  1.00 10.00      C    C  
ATOM   2916  CD  GLU    73       0.286 -42.813  20.159  1.00 10.00      C    C  
ATOM   2917  OE1 GLU    73       0.045 -42.977  21.375  1.00 10.00      C    O  
ATOM   2918  OE2 GLU    73       0.178 -43.738  19.327  1.00 10.00      C    O1-
ATOM   2919  HN  GLU    73       1.029 -38.890  21.390  1.00 10.00      C    H  
ATOM   2920  N   LYS    74       3.782 -39.356  22.740  1.00 10.00      C    N  
ATOM   2921  CA  LYS    74       5.102 -39.066  23.285  1.00 10.00      C    C  
ATOM   2922  C   LYS    74       5.117 -39.359  24.778  1.00 10.00      C    C  
ATOM   2923  O   LYS    74       6.054 -39.962  25.298  1.00 10.00      C    O  
ATOM   2924  CB  LYS    74       5.483 -37.601  23.030  1.00 10.00      C    C  
ATOM   2925  CG  LYS    74       5.891 -37.302  21.596  1.00 10.00      C    C  
ATOM   2926  CD  LYS    74       7.319 -37.742  21.336  1.00 10.00      C    C  
ATOM   2927  CE  LYS    74       7.733 -37.486  19.896  1.00 10.00      C    C  
ATOM   2928  NZ  LYS    74       9.140 -37.895  19.645  1.00 10.00      C    N1+
ATOM   2929  HN  LYS    74       3.091 -38.664  22.769  1.00 10.00      C    H  
ATOM   2930  HZ1 LYS    74       9.787 -37.325  20.227  1.00 10.00      C    H  
ATOM   2931  HZ2 LYS    74       9.382 -37.757  18.642  1.00 10.00      C    H  
ATOM   2932  HZ3 LYS    74       9.269 -38.901  19.884  1.00 10.00      C    H  
ATOM   2933  N   GLU    75       4.073 -38.910  25.461  1.00 10.00      C    N  
ATOM   2934  CA  GLU    75       3.937 -39.126  26.894  1.00 10.00      C    C  
ATOM   2935  C   GLU    75       3.241 -40.455  27.164  1.00 10.00      C    C  
ATOM   2936  O   GLU    75       2.143 -40.699  26.662  1.00 10.00      C    O  
ATOM   2937  CB  GLU    75       3.139 -37.989  27.531  1.00 10.00      C    C  
ATOM   2938  CG  GLU    75       3.874 -36.663  27.575  1.00 10.00      C    C  
ATOM   2939  CD  GLU    75       3.009 -35.540  28.102  1.00 10.00      C    C  
ATOM   2940  OE1 GLU    75       2.769 -35.487  29.328  1.00 10.00      C    O  
ATOM   2941  OE2 GLU    75       2.566 -34.695  27.290  1.00 10.00      C    O1-
ATOM   2942  HN  GLU    75       3.375 -38.411  24.986  1.00 10.00      C    H  
ATOM   2943  N   PRO    76       3.873 -41.330  27.955  1.00 10.00      C    N  
ATOM   2944  CA  PRO    76       3.311 -42.640  28.295  1.00 10.00      C    C  
ATOM   2945  C   PRO    76       2.057 -42.525  29.164  1.00 10.00      C    C  
ATOM   2946  O   PRO    76       1.656 -41.428  29.562  1.00 10.00      C    O  
ATOM   2947  CB  PRO    76       4.439 -43.323  29.074  1.00 10.00      C    C  
ATOM   2948  CG  PRO    76       5.256 -42.201  29.612  1.00 10.00      C    C  
ATOM   2949  CD  PRO    76       5.186 -41.113  28.581  1.00 10.00      C    C  
ATOM   2950  N   CYS    77       1.439 -43.662  29.445  1.00 10.00      C    N  
ATOM   2951  CA  CYS    77       0.234 -43.700  30.259  1.00 10.00      C    C  
ATOM   2952  C   CYS    77       0.530 -43.283  31.698  1.00 10.00      C    C  
ATOM   2953  O   CYS    77       1.523 -43.709  32.288  1.00 10.00      C    O  
ATOM   2954  CB  CYS    77      -0.380 -45.097  30.218  1.00 10.00      C    C  
ATOM   2955  SG  CYS    77      -0.138 -45.965  28.647  1.00 10.00      C    S  
ATOM   2956  HN  CYS    77       1.804 -44.502  29.098  1.00 10.00      C    H  
ATOM   2957  HG  CYS    77      -1.229 -45.806  27.911  1.00 10.00      C    H  
ATOM   2958  N   CYS    78      -0.331 -42.444  32.244  1.00 10.00      C    N  
ATOM   2959  CA  CYS    78      -0.178 -41.949  33.602  1.00 10.00      C    C  
ATOM   2960  C   CYS    78      -1.459 -42.192  34.395  1.00 10.00      C    C  
ATOM   2961  O   CYS    78      -2.446 -42.693  33.850  1.00 10.00      C    O  
ATOM   2962  CB  CYS    78       0.153 -40.457  33.563  1.00 10.00      C    C  
ATOM   2963  SG  CYS    78      -0.272 -39.651  32.001  1.00 10.00      C    S  
ATOM   2964  HN  CYS    78      -1.108 -42.147  31.718  1.00 10.00      C    H  
ATOM   2965  HG  CYS    78       0.838 -39.528  31.286  1.00 10.00      C    H  
ATOM   2966  N   TRP    79      -1.443 -41.837  35.673  1.00 10.00      C    N  
ATOM   2967  CA  TRP    79      -2.605 -42.028  36.530  1.00 10.00      C    C  
ATOM   2968  C   TRP    79      -3.448 -40.761  36.605  1.00 10.00      C    C  
ATOM   2969  O   TRP    79      -2.965 -39.708  37.032  1.00 10.00      C    O  
ATOM   2970  CB  TRP    79      -2.179 -42.447  37.940  1.00 10.00      C    C  
ATOM   2971  CG  TRP    79      -1.310 -43.666  37.974  1.00 10.00      C    C  
ATOM   2972  CD1 TRP    79       0.023 -43.716  38.268  1.00 10.00      C    C  
ATOM   2973  CD2 TRP    79      -1.710 -45.014  37.700  1.00 10.00      C    C  
ATOM   2974  CE2 TRP    79      -0.569 -45.826  37.848  1.00 10.00      C    C  
ATOM   2975  CE3 TRP    79      -2.923 -45.611  37.344  1.00 10.00      C    C  
ATOM   2976  NE1 TRP    79       0.477 -45.009  38.197  1.00 10.00      C    N  
ATOM   2977  CZ2 TRP    79      -0.606 -47.204  37.654  1.00 10.00      C    C  
ATOM   2978  CZ3 TRP    79      -2.959 -46.977  37.152  1.00 10.00      C    C  
ATOM   2979  CH2 TRP    79      -1.808 -47.760  37.306  1.00 10.00      C    C  
ATOM   2980  HN  TRP    79      -0.631 -41.434  36.050  1.00 10.00      C    H  
ATOM   2981  HE1 TRP    79       1.394 -45.298  38.370  1.00 10.00      C    H  
ATOM   2982  N   TRP    80      -4.699 -40.868  36.174  1.00 10.00      C    N  
ATOM   2983  CA  TRP    80      -5.631 -39.747  36.201  1.00 10.00      C    C  
ATOM   2984  C   TRP    80      -6.812 -40.093  37.104  1.00 10.00      C    C  
ATOM   2985  O   TRP    80      -7.068 -41.264  37.376  1.00 10.00      C    O  
ATOM   2986  CB  TRP    80      -6.149 -39.439  34.790  1.00 10.00      C    C  
ATOM   2987  CG  TRP    80      -5.078 -39.261  33.755  1.00 10.00      C    C  
ATOM   2988  CD1 TRP    80      -4.506 -40.239  32.995  1.00 10.00      C    C  
ATOM   2989  CD2 TRP    80      -4.459 -38.032  33.355  1.00 10.00      C    C  
ATOM   2990  CE2 TRP    80      -3.521 -38.343  32.353  1.00 10.00      C    C  
ATOM   2991  CE3 TRP    80      -4.606 -36.700  33.749  1.00 10.00      C    C  
ATOM   2992  NE1 TRP    80      -3.567 -39.698  32.154  1.00 10.00      C    N  
ATOM   2993  CZ2 TRP    80      -2.733 -37.371  31.736  1.00 10.00      C    C  
ATOM   2994  CZ3 TRP    80      -3.825 -35.739  33.136  1.00 10.00      C    C  
ATOM   2995  CH2 TRP    80      -2.902 -36.077  32.141  1.00 10.00      C    C  
ATOM   2996  HN  TRP    80      -5.010 -41.734  35.826  1.00 10.00      C    H  
ATOM   2997  HE1 TRP    80      -3.016 -40.202  31.513  1.00 10.00      C    H  
ATOM   2998  N   LEU    81      -7.530 -39.082  37.566  1.00 10.00      C    N  
ATOM   2999  CA  LEU    81      -8.678 -39.304  38.431  1.00 10.00      C    C  
ATOM   3000  C   LEU    81      -9.973 -39.248  37.627  1.00 10.00      C    C  
ATOM   3001  O   LEU    81     -10.231 -38.269  36.923  1.00 10.00      C    O  
ATOM   3002  CB  LEU    81      -8.708 -38.269  39.557  1.00 10.00      C    C  
ATOM   3003  CG  LEU    81      -9.807 -38.444  40.607  1.00 10.00      C    C  
ATOM   3004  CD1 LEU    81      -9.567 -39.693  41.441  1.00 10.00      C    C  
ATOM   3005  CD2 LEU    81      -9.893 -37.214  41.495  1.00 10.00      C    C  
ATOM   3006  HN  LEU    81      -7.283 -38.167  37.324  1.00 10.00      C    H  
ATOM   3007  N   ALA    82     -10.774 -40.302  37.729  1.00 10.00      C    N  
ATOM   3008  CA  ALA    82     -12.040 -40.371  37.014  1.00 10.00      C    C  
ATOM   3009  C   ALA    82     -13.099 -41.074  37.854  1.00 10.00      C    C  
ATOM   3010  O   ALA    82     -12.782 -41.880  38.727  1.00 10.00      C    O  
ATOM   3011  CB  ALA    82     -11.858 -41.083  35.683  1.00 10.00      C    C  
ATOM   3012  HN  ALA    82     -10.506 -41.055  38.303  1.00 10.00      C    H  
ATOM   3013  N   LYS    83     -14.357 -40.760  37.588  1.00 10.00      C    N  
ATOM   3014  CA  LYS    83     -15.466 -41.358  38.314  1.00 10.00      C    C  
ATOM   3015  C   LYS    83     -16.190 -42.368  37.437  1.00 10.00      C    C  
ATOM   3016  O   LYS    83     -16.495 -42.086  36.280  1.00 10.00      C    O  
ATOM   3017  CB  LYS    83     -16.457 -40.279  38.767  1.00 10.00      C    C  
ATOM   3018  CG  LYS    83     -16.319 -39.865  40.223  1.00 10.00      C    C  
ATOM   3019  CD  LYS    83     -17.544 -39.093  40.695  1.00 10.00      C    C  
ATOM   3020  CE  LYS    83     -17.497 -38.823  42.193  1.00 10.00      C    C  
ATOM   3021  NZ  LYS    83     -16.559 -37.722  42.545  1.00 10.00      C    N1+
ATOM   3022  HN  LYS    83     -14.547 -40.114  36.871  1.00 10.00      C    H  
ATOM   3023  HZ1 LYS    83     -17.091 -36.863  42.787  1.00 10.00      C    H  
ATOM   3024  HZ2 LYS    83     -15.933 -37.509  41.742  1.00 10.00      C    H  
ATOM   3025  HZ3 LYS    83     -15.973 -37.999  43.367  1.00 10.00      C    H  
ATOM   3026  N   VAL    84     -16.449 -43.550  37.977  1.00 10.00      C    N  
ATOM   3027  CA  VAL    84     -17.157 -44.581  37.227  1.00 10.00      C    C  
ATOM   3028  C   VAL    84     -18.650 -44.281  37.244  1.00 10.00      C    C  
ATOM   3029  O   VAL    84     -19.299 -44.375  38.285  1.00 10.00      C    O  
ATOM   3030  CB  VAL    84     -16.898 -45.992  37.785  1.00 10.00      C    C  
ATOM   3031  CG1 VAL    84     -17.625 -47.032  36.948  1.00 10.00      C    C  
ATOM   3032  CG2 VAL    84     -15.406 -46.280  37.814  1.00 10.00      C    C  
ATOM   3033  HN  VAL    84     -16.164 -43.732  38.902  1.00 10.00      C    H  
ATOM   3034  N   ARG    85     -19.186 -43.914  36.092  1.00 10.00      C    N  
ATOM   3035  CA  ARG    85     -20.591 -43.562  35.981  1.00 10.00      C    C  
ATOM   3036  C   ARG    85     -21.495 -44.785  35.873  1.00 10.00      C    C  
ATOM   3037  O   ARG    85     -22.493 -44.887  36.589  1.00 10.00      C    O  
ATOM   3038  CB  ARG    85     -20.817 -42.624  34.795  1.00 10.00      C    C  
ATOM   3039  CG  ARG    85     -22.179 -41.949  34.789  1.00 10.00      C    C  
ATOM   3040  CD  ARG    85     -22.361 -41.068  36.014  1.00 10.00      C    C  
ATOM   3041  NE  ARG    85     -23.640 -40.362  35.991  1.00 10.00      C    N  
ATOM   3042  CZ  ARG    85     -23.783 -39.085  35.626  1.00 10.00      C    C  
ATOM   3043  NH1 ARG    85     -22.735 -38.364  35.250  1.00 10.00      C    N1+
ATOM   3044  NH2 ARG    85     -24.984 -38.525  35.636  1.00 10.00      C    N  
ATOM   3045  HN  ARG    85     -18.622 -43.886  35.288  1.00 10.00      C    H  
ATOM   3046  HE  ARG    85     -24.435 -40.869  36.275  1.00 10.00      C    H  
ATOM   3047 HH11 ARG    85     -22.854 -37.407  34.970  1.00 10.00      C    H  
ATOM   3048 HH12 ARG    85     -21.807 -38.771  35.249  1.00 10.00      C    H  
ATOM   3049 HH21 ARG    85     -25.094 -37.566  35.361  1.00 10.00      C    H  
ATOM   3050 HH22 ARG    85     -25.788 -39.057  35.920  1.00 10.00      C    H  
ATOM   3051  N   MET    86     -21.152 -45.709  34.986  1.00 10.00      C    N  
ATOM   3052  CA  MET    86     -21.966 -46.905  34.792  1.00 10.00      C    C  
ATOM   3053  C   MET    86     -21.123 -48.132  34.462  1.00 10.00      C    C  
ATOM   3054  O   MET    86     -20.235 -48.079  33.612  1.00 10.00      C    O  
ATOM   3055  CB  MET    86     -22.997 -46.664  33.683  1.00 10.00      C    C  
ATOM   3056  CG  MET    86     -23.961 -47.819  33.462  1.00 10.00      C    C  
ATOM   3057  SD  MET    86     -25.003 -47.595  32.004  1.00 10.00      C    S  
ATOM   3058  CE  MET    86     -25.908 -46.116  32.452  1.00 10.00      C    C  
ATOM   3059  HN  MET    86     -20.334 -45.589  34.453  1.00 10.00      C    H  
ATOM   3060  N   ILE    87     -21.405 -49.234  35.144  1.00 10.00      C    N  
ATOM   3061  CA  ILE    87     -20.697 -50.489  34.916  1.00 10.00      C    C  
ATOM   3062  C   ILE    87     -21.622 -51.493  34.238  1.00 10.00      C    C  
ATOM   3063  O   ILE    87     -22.714 -51.774  34.736  1.00 10.00      C    O  
ATOM   3064  CB  ILE    87     -20.184 -51.103  36.238  1.00 10.00      C    C  
ATOM   3065  CG1 ILE    87     -19.269 -50.121  36.969  1.00 10.00      C    C  
ATOM   3066  CG2 ILE    87     -19.455 -52.415  35.975  1.00 10.00      C    C  
ATOM   3067  CD1 ILE    87     -18.887 -50.564  38.366  1.00 10.00      C    C  
ATOM   3068  HN  ILE    87     -22.108 -49.201  35.837  1.00 10.00      C    H  
ATOM   3069  N   LYS    88     -21.193 -52.008  33.096  1.00 10.00      C    N  
ATOM   3070  CA  LYS    88     -21.973 -52.991  32.354  1.00 10.00      C    C  
ATOM   3071  C   LYS    88     -21.095 -54.168  31.950  1.00 10.00      C    C  
ATOM   3072  O   LYS    88     -20.377 -54.110  30.947  1.00 10.00      C    O  
ATOM   3073  CB  LYS    88     -22.638 -52.362  31.125  1.00 10.00      C    C  
ATOM   3074  CG  LYS    88     -23.801 -51.436  31.456  1.00 10.00      C    C  
ATOM   3075  CD  LYS    88     -24.874 -52.161  32.259  1.00 10.00      C    C  
ATOM   3076  CE  LYS    88     -25.649 -51.199  33.147  1.00 10.00      C    C  
ATOM   3077  NZ  LYS    88     -26.365 -51.903  34.244  1.00 10.00      C    N1+
ATOM   3078  HN  LYS    88     -20.320 -51.723  32.740  1.00 10.00      C    H  
ATOM   3079  HZ1 LYS    88     -25.740 -52.610  34.684  1.00 10.00      C    H  
ATOM   3080  HZ2 LYS    88     -27.209 -52.387  33.876  1.00 10.00      C    H  
ATOM   3081  HZ3 LYS    88     -26.661 -51.221  34.974  1.00 10.00      C    H  
ATOM   3082  N   GLY    89     -21.138 -55.223  32.751  1.00 10.00      C    N  
ATOM   3083  CA  GLY    89     -20.342 -56.404  32.481  1.00 10.00      C    C  
ATOM   3084  C   GLY    89     -18.883 -56.157  32.801  1.00 10.00      C    C  
ATOM   3085  O   GLY    89     -18.492 -56.139  33.969  1.00 10.00      C    O  
ATOM   3086  HN  GLY    89     -21.713 -55.197  33.547  1.00 10.00      C    H  
ATOM   3087  N   GLU    90     -18.080 -55.953  31.768  1.00 10.00      C    N  
ATOM   3088  CA  GLU    90     -16.664 -55.679  31.950  1.00 10.00      C    C  
ATOM   3089  C   GLU    90     -16.344 -54.276  31.443  1.00 10.00      C    C  
ATOM   3090  O   GLU    90     -15.198 -53.826  31.485  1.00 10.00      C    O  
ATOM   3091  CB  GLU    90     -15.810 -56.726  31.232  1.00 10.00      C    C  
ATOM   3092  CG  GLU    90     -14.359 -56.760  31.686  1.00 10.00      C    C  
ATOM   3093  CD  GLU    90     -13.577 -57.892  31.063  1.00 10.00      C    C  
ATOM   3094  OE1 GLU    90     -13.338 -58.902  31.758  1.00 10.00      C    O  
ATOM   3095  OE2 GLU    90     -13.197 -57.779  29.880  1.00 10.00      C    O1-
ATOM   3096  HN  GLU    90     -18.451 -55.990  30.857  1.00 10.00      C    H  
ATOM   3097  N   PHE    91     -17.376 -53.580  30.987  1.00 10.00      C    N  
ATOM   3098  CA  PHE    91     -17.219 -52.233  30.471  1.00 10.00      C    C  
ATOM   3099  C   PHE    91     -17.558 -51.203  31.538  1.00 10.00      C    C  
ATOM   3100  O   PHE    91     -18.667 -51.189  32.078  1.00 10.00      C    O  
ATOM   3101  CB  PHE    91     -18.078 -52.018  29.223  1.00 10.00      C    C  
ATOM   3102  CG  PHE    91     -17.566 -52.744  28.009  1.00 10.00      C    C  
ATOM   3103  CD1 PHE    91     -16.264 -52.562  27.575  1.00 10.00      C    C  
ATOM   3104  CD2 PHE    91     -18.388 -53.608  27.303  1.00 10.00      C    C  
ATOM   3105  CE1 PHE    91     -15.790 -53.226  26.461  1.00 10.00      C    C  
ATOM   3106  CE2 PHE    91     -17.918 -54.277  26.188  1.00 10.00      C    C  
ATOM   3107  CZ  PHE    91     -16.617 -54.085  25.767  1.00 10.00      C    C  
ATOM   3108  HN  PHE    91     -18.273 -53.977  31.016  1.00 10.00      C    H  
ATOM   3109  N   TYR    92     -16.592 -50.352  31.837  1.00 10.00      C    N  
ATOM   3110  CA  TYR    92     -16.759 -49.316  32.841  1.00 10.00      C    C  
ATOM   3111  C   TYR    92     -16.860 -47.944  32.186  1.00 10.00      C    C  
ATOM   3112  O   TYR    92     -15.860 -47.394  31.720  1.00 10.00      C    O  
ATOM   3113  CB  TYR    92     -15.585 -49.334  33.826  1.00 10.00      C    C  
ATOM   3114  CG  TYR    92     -15.553 -50.530  34.756  1.00 10.00      C    C  
ATOM   3115  CD1 TYR    92     -15.731 -50.371  36.125  1.00 10.00      C    C  
ATOM   3116  CD2 TYR    92     -15.335 -51.813  34.270  1.00 10.00      C    C  
ATOM   3117  CE1 TYR    92     -15.692 -51.455  36.982  1.00 10.00      C    C  
ATOM   3118  CE2 TYR    92     -15.299 -52.903  35.119  1.00 10.00      C    C  
ATOM   3119  CZ  TYR    92     -15.477 -52.717  36.475  1.00 10.00      C    C  
ATOM   3120  OH  TYR    92     -15.439 -53.799  37.328  1.00 10.00      C    O  
ATOM   3121  HN  TYR    92     -15.731 -50.418  31.361  1.00 10.00      C    H  
ATOM   3122  HH  TYR    92     -14.788 -54.431  37.010  1.00 10.00      C    H  
ATOM   3123  N   VAL    93     -18.067 -47.408  32.126  1.00 10.00      C    N  
ATOM   3124  CA  VAL    93     -18.287 -46.091  31.546  1.00 10.00      C    C  
ATOM   3125  C   VAL    93     -17.916 -45.038  32.579  1.00 10.00      C    C  
ATOM   3126  O   VAL    93     -18.694 -44.743  33.489  1.00 10.00      C    O  
ATOM   3127  CB  VAL    93     -19.754 -45.886  31.105  1.00 10.00      C    C  
ATOM   3128  CG1 VAL    93     -19.894 -44.615  30.280  1.00 10.00      C    C  
ATOM   3129  CG2 VAL    93     -20.261 -47.094  30.329  1.00 10.00      C    C  
ATOM   3130  HN  VAL    93     -18.834 -47.905  32.493  1.00 10.00      C    H  
ATOM   3131  N   ILE    94     -16.716 -44.501  32.451  1.00 10.00      C    N  
ATOM   3132  CA  ILE    94     -16.221 -43.505  33.387  1.00 10.00      C    C  
ATOM   3133  C   ILE    94     -16.281 -42.099  32.810  1.00 10.00      C    C  
ATOM   3134  O   ILE    94     -16.324 -41.909  31.592  1.00 10.00      C    O  
ATOM   3135  CB  ILE    94     -14.775 -43.808  33.836  1.00 10.00      C    C  
ATOM   3136  CG1 ILE    94     -13.808 -43.711  32.651  1.00 10.00      C    C  
ATOM   3137  CG2 ILE    94     -14.694 -45.185  34.478  1.00 10.00      C    C  
ATOM   3138  CD1 ILE    94     -12.353 -43.866  33.032  1.00 10.00      C    C  
ATOM   3139  HN  ILE    94     -16.146 -44.773  31.695  1.00 10.00      C    H  
ATOM   3140  N   GLU    95     -16.288 -41.122  33.700  1.00 10.00      C    N  
ATOM   3141  CA  GLU    95     -16.326 -39.726  33.311  1.00 10.00      C    C  
ATOM   3142  C   GLU    95     -15.143 -38.986  33.920  1.00 10.00      C    C  
ATOM   3143  O   GLU    95     -14.799 -39.187  35.089  1.00 10.00      C    O  
ATOM   3144  CB  GLU    95     -17.640 -39.073  33.748  1.00 10.00      C    C  
ATOM   3145  CG  GLU    95     -17.955 -39.245  35.225  1.00 10.00      C    C  
ATOM   3146  CD  GLU    95     -19.101 -38.374  35.683  1.00 10.00      C    C  
ATOM   3147  OE1 GLU    95     -18.876 -37.172  35.937  1.00 10.00      C    O  
ATOM   3148  OE2 GLU    95     -20.230 -38.888  35.805  1.00 10.00      C    O1-
ATOM   3149  HN  GLU    95     -16.273 -41.349  34.657  1.00 10.00      C    H  
ATOM   3150  N   TYR    96     -14.508 -38.155  33.119  1.00 10.00      C    N  
ATOM   3151  CA  TYR    96     -13.369 -37.379  33.571  1.00 10.00      C    C  
ATOM   3152  C   TYR    96     -13.830 -35.977  33.950  1.00 10.00      C    C  
ATOM   3153  O   TYR    96     -14.346 -35.238  33.106  1.00 10.00      C    O  
ATOM   3154  CB  TYR    96     -12.300 -37.309  32.474  1.00 10.00      C    C  
ATOM   3155  CG  TYR    96     -11.812 -38.657  31.974  1.00 10.00      C    C  
ATOM   3156  CD1 TYR    96     -10.575 -39.158  32.358  1.00 10.00      C    C  
ATOM   3157  CD2 TYR    96     -12.579 -39.418  31.101  1.00 10.00      C    C  
ATOM   3158  CE1 TYR    96     -10.120 -40.378  31.884  1.00 10.00      C    C  
ATOM   3159  CE2 TYR    96     -12.136 -40.636  30.629  1.00 10.00      C    C  
ATOM   3160  CZ  TYR    96     -10.906 -41.112  31.019  1.00 10.00      C    C  
ATOM   3161  OH  TYR    96     -10.458 -42.321  30.535  1.00 10.00      C    O  
ATOM   3162  HN  TYR    96     -14.817 -38.060  32.187  1.00 10.00      C    H  
ATOM   3163  HH  TYR    96     -10.637 -42.372  29.581  1.00 10.00      C    H  
ATOM   3164  N   ALA    97     -13.648 -35.617  35.217  1.00 10.00      C    N  
ATOM   3165  CA  ALA    97     -14.064 -34.308  35.711  1.00 10.00      C    C  
ATOM   3166  C   ALA    97     -13.074 -33.214  35.316  1.00 10.00      C    C  
ATOM   3167  O   ALA    97     -12.469 -32.567  36.170  1.00 10.00      C    O  
ATOM   3168  CB  ALA    97     -14.271 -34.342  37.220  1.00 10.00      C    C  
ATOM   3169  HN  ALA    97     -13.215 -36.242  35.832  1.00 10.00      C    H  
ATOM   3170  N   ALA    98     -12.923 -33.021  34.012  1.00 10.00      C    N  
ATOM   3171  CA  ALA    98     -12.020 -32.016  33.472  1.00 10.00      C    C  
ATOM   3172  C   ALA    98     -12.234 -31.880  31.971  1.00 10.00      C    C  
ATOM   3173  O   ALA    98     -13.222 -32.388  31.436  1.00 10.00      C    O  
ATOM   3174  CB  ALA    98     -10.573 -32.384  33.769  1.00 10.00      C    C  
ATOM   3175  HN  ALA    98     -13.437 -33.578  33.387  1.00 10.00      C    H  
ATOM   3176  N   CYS    99     -11.308 -31.199  31.301  1.00 10.00      C    N  
ATOM   3177  CA  CYS    99     -11.383 -30.988  29.852  1.00 10.00      C    C  
ATOM   3178  C   CYS    99     -12.635 -30.205  29.460  1.00 10.00      C    C  
ATOM   3179  O   CYS    99     -12.989 -29.215  30.111  1.00 10.00      C    O  
ATOM   3180  CB  CYS    99     -11.315 -32.315  29.087  1.00 10.00      C    C  
ATOM   3181  SG  CYS    99      -9.814 -33.280  29.386  1.00 10.00      C    S  
ATOM   3182  HN  CYS    99     -10.556 -30.815  31.798  1.00 10.00      C    H  
ATOM   3183  HG  CYS    99      -9.445 -33.083  30.646  1.00 10.00      C    H  
TER    3184      CYS    99 
ATOM   3185  N   THR   102     -17.597 -32.499  30.556  1.00 10.00      C    N  
ATOM   3186  CA  THR   102     -16.924 -33.683  31.064  1.00 10.00      C    C  
ATOM   3187  C   THR   102     -16.785 -34.742  29.973  1.00 10.00      C    C  
ATOM   3188  O   THR   102     -17.744 -35.036  29.257  1.00 10.00      C    O  
ATOM   3189  CB  THR   102     -17.670 -34.281  32.275  1.00 10.00      C    C  
ATOM   3190  CG2 THR   102     -17.180 -33.643  33.566  1.00 10.00      C    C  
ATOM   3191  OG1 THR   102     -19.086 -34.057  32.144  1.00 10.00      C    O  
ATOM   3192  HN  THR   102     -18.391 -32.615  29.991  1.00 10.00      C    H  
ATOM   3193  HG1 THR   102     -19.559 -34.644  32.753  1.00 10.00      C    H  
ATOM   3194  N   TYR   103     -15.584 -35.292  29.837  1.00 10.00      C    N  
ATOM   3195  CA  TYR   103     -15.315 -36.321  28.838  1.00 10.00      C    C  
ATOM   3196  C   TYR   103     -15.705 -37.695  29.382  1.00 10.00      C    C  
ATOM   3197  O   TYR   103     -15.314 -38.064  30.488  1.00 10.00      C    O  
ATOM   3198  CB  TYR   103     -13.833 -36.283  28.431  1.00 10.00      C    C  
ATOM   3199  CG  TYR   103     -13.336 -37.483  27.646  1.00 10.00      C    C  
ATOM   3200  CD1 TYR   103     -13.968 -37.903  26.480  1.00 10.00      C    C  
ATOM   3201  CD2 TYR   103     -12.221 -38.190  28.073  1.00 10.00      C    C  
ATOM   3202  CE1 TYR   103     -13.502 -38.997  25.770  1.00 10.00      C    C  
ATOM   3203  CE2 TYR   103     -11.750 -39.282  27.372  1.00 10.00      C    C  
ATOM   3204  CZ  TYR   103     -12.392 -39.682  26.221  1.00 10.00      C    C  
ATOM   3205  OH  TYR   103     -11.922 -40.771  25.522  1.00 10.00      C    O  
ATOM   3206  HN  TYR   103     -14.858 -35.003  30.431  1.00 10.00      C    H  
ATOM   3207  HH  TYR   103     -11.491 -41.380  26.138  1.00 10.00      C    H  
ATOM   3208  N   ASN   104     -16.483 -38.439  28.608  1.00 10.00      C    N  
ATOM   3209  CA  ASN   104     -16.933 -39.764  29.022  1.00 10.00      C    C  
ATOM   3210  C   ASN   104     -16.280 -40.828  28.157  1.00 10.00      C    C  
ATOM   3211  O   ASN   104     -16.197 -40.679  26.938  1.00 10.00      C    O  
ATOM   3212  CB  ASN   104     -18.458 -39.882  28.900  1.00 10.00      C    C  
ATOM   3213  CG  ASN   104     -19.196 -38.675  29.445  1.00 10.00      C    C  
ATOM   3214  ND2 ASN   104     -19.483 -37.720  28.576  1.00 10.00      C    N  
ATOM   3215  OD1 ASN   104     -19.518 -38.610  30.626  1.00 10.00      C    O  
ATOM   3216  HN  ASN   104     -16.757 -38.095  27.731  1.00 10.00      C    H  
ATOM   3217 HD21 ASN   104     -19.208 -37.844  27.640  1.00 10.00      C    H  
ATOM   3218 HD22 ASN   104     -19.953 -36.924  28.902  1.00 10.00      C    H  
ATOM   3219  N   GLU   105     -15.830 -41.906  28.778  1.00 10.00      C    N  
ATOM   3220  CA  GLU   105     -15.182 -42.984  28.048  1.00 10.00      C    C  
ATOM   3221  C   GLU   105     -15.500 -44.341  28.659  1.00 10.00      C    C  
ATOM   3222  O   GLU   105     -15.588 -44.482  29.878  1.00 10.00      C    O  
ATOM   3223  CB  GLU   105     -13.667 -42.775  28.014  1.00 10.00      C    C  
ATOM   3224  CG  GLU   105     -12.942 -43.671  27.023  1.00 10.00      C    C  
ATOM   3225  CD  GLU   105     -11.436 -43.649  27.202  1.00 10.00      C    C  
ATOM   3226  OE1 GLU   105     -10.899 -42.632  27.689  1.00 10.00      C    O  
ATOM   3227  OE2 GLU   105     -10.779 -44.649  26.843  1.00 10.00      C    O1-
ATOM   3228  HN  GLU   105     -15.939 -41.983  29.756  1.00 10.00      C    H  
ATOM   3229  N   ILE   106     -15.685 -45.332  27.802  1.00 10.00      C    N  
ATOM   3230  CA  ILE   106     -15.973 -46.686  28.246  1.00 10.00      C    C  
ATOM   3231  C   ILE   106     -14.677 -47.493  28.249  1.00 10.00      C    C  
ATOM   3232  O   ILE   106     -14.196 -47.920  27.199  1.00 10.00      C    O  
ATOM   3233  CB  ILE   106     -17.010 -47.376  27.336  1.00 10.00      C    C  
ATOM   3234  CG1 ILE   106     -18.266 -46.504  27.206  1.00 10.00      C    C  
ATOM   3235  CG2 ILE   106     -17.364 -48.748  27.893  1.00 10.00      C    C  
ATOM   3236  CD1 ILE   106     -19.309 -47.056  26.260  1.00 10.00      C    C  
ATOM   3237  HN  ILE   106     -15.619 -45.152  26.843  1.00 10.00      C    H  
ATOM   3238  N   VAL   107     -14.111 -47.674  29.427  1.00 10.00      C    N  
ATOM   3239  CA  VAL   107     -12.860 -48.402  29.571  1.00 10.00      C    C  
ATOM   3240  C   VAL   107     -13.107 -49.799  30.128  1.00 10.00      C    C  
ATOM   3241  O   VAL   107     -14.223 -50.125  30.531  1.00 10.00      C    O  
ATOM   3242  CB  VAL   107     -11.878 -47.644  30.497  1.00 10.00      C    C  
ATOM   3243  CG1 VAL   107     -11.707 -46.206  30.035  1.00 10.00      C    C  
ATOM   3244  CG2 VAL   107     -12.350 -47.684  31.943  1.00 10.00      C    C  
ATOM   3245  HN  VAL   107     -14.556 -47.324  30.231  1.00 10.00      C    H  
ATOM   3246  N   THR   108     -12.074 -50.622  30.132  1.00 10.00      C    N  
ATOM   3247  CA  THR   108     -12.187 -51.967  30.663  1.00 10.00      C    C  
ATOM   3248  C   THR   108     -11.680 -52.005  32.103  1.00 10.00      C    C  
ATOM   3249  O   THR   108     -11.111 -51.025  32.593  1.00 10.00      C    O  
ATOM   3250  CB  THR   108     -11.399 -52.971  29.805  1.00 10.00      C    C  
ATOM   3251  CG2 THR   108     -12.242 -53.442  28.629  1.00 10.00      C    C  
ATOM   3252  OG1 THR   108     -10.203 -52.347  29.313  1.00 10.00      C    O  
ATOM   3253  HN  THR   108     -11.216 -50.324  29.765  1.00 10.00      C    H  
ATOM   3254  HG1 THR   108      -9.749 -52.955  28.718  1.00 10.00      C    H  
ATOM   3255  N   ILE   109     -11.878 -53.131  32.776  1.00 10.00      C    N  
ATOM   3256  CA  ILE   109     -11.440 -53.283  34.161  1.00 10.00      C    C  
ATOM   3257  C   ILE   109      -9.911 -53.218  34.289  1.00 10.00      C    C  
ATOM   3258  O   ILE   109      -9.379 -52.879  35.343  1.00 10.00      C    O  
ATOM   3259  CB  ILE   109     -11.978 -54.594  34.784  1.00 10.00      C    C  
ATOM   3260  CG1 ILE   109     -11.727 -54.621  36.296  1.00 10.00      C    C  
ATOM   3261  CG2 ILE   109     -11.373 -55.818  34.107  1.00 10.00      C    C  
ATOM   3262  CD1 ILE   109     -12.389 -55.783  37.006  1.00 10.00      C    C  
ATOM   3263  HN  ILE   109     -12.342 -53.876  32.337  1.00 10.00      C    H  
ATOM   3264  N   GLU   110      -9.217 -53.501  33.193  1.00 10.00      C    N  
ATOM   3265  CA  GLU   110      -7.757 -53.491  33.181  1.00 10.00      C    C  
ATOM   3266  C   GLU   110      -7.183 -52.084  32.981  1.00 10.00      C    C  
ATOM   3267  O   GLU   110      -5.995 -51.926  32.698  1.00 10.00      C    O  
ATOM   3268  CB  GLU   110      -7.234 -54.438  32.100  1.00 10.00      C    C  
ATOM   3269  CG  GLU   110      -6.683 -55.752  32.633  1.00 10.00      C    C  
ATOM   3270  CD  GLU   110      -5.358 -55.576  33.345  1.00 10.00      C    C  
ATOM   3271  OE1 GLU   110      -5.341 -55.554  34.592  1.00 10.00      C    O  
ATOM   3272  OE2 GLU   110      -4.322 -55.445  32.662  1.00 10.00      C    O1-
ATOM   3273  HN  GLU   110      -9.698 -53.718  32.370  1.00 10.00      C    H  
ATOM   3274  N   ARG   111      -8.018 -51.064  33.121  1.00 10.00      C    N  
ATOM   3275  CA  ARG   111      -7.563 -49.687  32.960  1.00 10.00      C    C  
ATOM   3276  C   ARG   111      -7.911 -48.836  34.171  1.00 10.00      C    C  
ATOM   3277  O   ARG   111      -7.743 -47.618  34.149  1.00 10.00      C    O  
ATOM   3278  CB  ARG   111      -8.134 -49.057  31.689  1.00 10.00      C    C  
ATOM   3279  CG  ARG   111      -7.317 -49.352  30.442  1.00 10.00      C    C  
ATOM   3280  CD  ARG   111      -7.769 -48.513  29.261  1.00 10.00      C    C  
ATOM   3281  NE  ARG   111      -7.647 -47.075  29.510  1.00 10.00      C    N  
ATOM   3282  CZ  ARG   111      -8.353 -46.149  28.862  1.00 10.00      C    C  
ATOM   3283  NH1 ARG   111      -9.219 -46.514  27.920  1.00 10.00      C    N1+
ATOM   3284  NH2 ARG   111      -8.202 -44.862  29.155  1.00 10.00      C    N  
ATOM   3285  HN  ARG   111      -8.961 -51.238  33.334  1.00 10.00      C    H  
ATOM   3286  HE  ARG   111      -6.998 -46.787  30.196  1.00 10.00      C    H  
ATOM   3287 HH11 ARG   111      -9.347 -47.484  27.697  1.00 10.00      C    H  
ATOM   3288 HH12 ARG   111      -9.761 -45.813  27.427  1.00 10.00      C    H  
ATOM   3289 HH21 ARG   111      -8.733 -44.166  28.666  1.00 10.00      C    H  
ATOM   3290 HH22 ARG   111      -7.553 -44.576  29.873  1.00 10.00      C    H  
ATOM   3291  N   LEU   112      -8.378 -49.484  35.230  1.00 10.00      C    N  
ATOM   3292  CA  LEU   112      -8.756 -48.781  36.448  1.00 10.00      C    C  
ATOM   3293  C   LEU   112      -8.097 -49.412  37.667  1.00 10.00      C    C  
ATOM   3294  O   LEU   112      -7.877 -50.622  37.708  1.00 10.00      C    O  
ATOM   3295  CB  LEU   112     -10.277 -48.797  36.622  1.00 10.00      C    C  
ATOM   3296  CG  LEU   112     -11.087 -47.978  35.619  1.00 10.00      C    C  
ATOM   3297  CD1 LEU   112     -12.564 -48.310  35.739  1.00 10.00      C    C  
ATOM   3298  CD2 LEU   112     -10.858 -46.492  35.833  1.00 10.00      C    C  
ATOM   3299  HN  LEU   112      -8.453 -50.460  35.199  1.00 10.00      C    H  
ATOM   3300  N   ARG   113      -7.771 -48.587  38.650  1.00 10.00      C    N  
ATOM   3301  CA  ARG   113      -7.157 -49.068  39.877  1.00 10.00      C    C  
ATOM   3302  C   ARG   113      -7.672 -48.267  41.061  1.00 10.00      C    C  
ATOM   3303  O   ARG   113      -8.157 -47.144  40.894  1.00 10.00      C    O  
ATOM   3304  CB  ARG   113      -5.625 -48.970  39.807  1.00 10.00      C    C  
ATOM   3305  CG  ARG   113      -5.073 -47.579  40.095  1.00 10.00      C    C  
ATOM   3306  CD  ARG   113      -3.676 -47.652  40.689  1.00 10.00      C    C  
ATOM   3307  NE  ARG   113      -3.246 -46.370  41.245  1.00 10.00      C    N  
ATOM   3308  CZ  ARG   113      -1.971 -46.001  41.372  1.00 10.00      C    C  
ATOM   3309  NH1 ARG   113      -0.996 -46.808  40.981  1.00 10.00      C    N1+
ATOM   3310  NH2 ARG   113      -1.676 -44.821  41.891  1.00 10.00      C    N  
ATOM   3311  HN  ARG   113      -7.940 -47.623  38.547  1.00 10.00      C    H  
ATOM   3312  HE  ARG   113      -3.949 -45.744  41.551  1.00 10.00      C    H  
ATOM   3313 HH11 ARG   113      -0.027 -46.515  41.081  1.00 10.00      C    H  
ATOM   3314 HH12 ARG   113      -1.206 -47.701  40.590  1.00 10.00      C    H  
ATOM   3315 HH21 ARG   113      -0.711 -44.535  41.987  1.00 10.00      C    H  
ATOM   3316 HH22 ARG   113      -2.419 -44.204  42.194  1.00 10.00      C    H  
ATOM   3317  N   SER   114      -7.577 -48.848  42.248  1.00 10.00      C    N  
ATOM   3318  CA  SER   114      -8.009 -48.173  43.457  1.00 10.00      C    C  
ATOM   3319  C   SER   114      -7.094 -46.983  43.724  1.00 10.00      C    C  
ATOM   3320  O   SER   114      -5.885 -47.061  43.483  1.00 10.00      C    O  
ATOM   3321  CB  SER   114      -7.976 -49.149  44.636  1.00 10.00      C    C  
ATOM   3322  OG  SER   114      -8.547 -50.400  44.275  1.00 10.00      C    O  
ATOM   3323  HN  SER   114      -7.207 -49.753  42.311  1.00 10.00      C    H  
ATOM   3324  HG  SER   114      -9.059 -50.293  43.463  1.00 10.00      C    H  
ATOM   3325  N   VAL   115      -7.677 -45.881  44.183  1.00 10.00      C    N  
ATOM   3326  CA  VAL   115      -6.914 -44.671  44.475  1.00 10.00      C    C  
ATOM   3327  C   VAL   115      -5.784 -44.967  45.455  1.00 10.00      C    C  
ATOM   3328  O   VAL   115      -6.008 -45.577  46.502  1.00 10.00      C    O  
ATOM   3329  CB  VAL   115      -7.812 -43.553  45.052  1.00 10.00      C    C  
ATOM   3330  CG1 VAL   115      -7.014 -42.275  45.269  1.00 10.00      C    C  
ATOM   3331  CG2 VAL   115      -8.994 -43.289  44.134  1.00 10.00      C    C  
ATOM   3332  HN  VAL   115      -8.645 -45.879  44.329  1.00 10.00      C    H  
ATOM   3333  N   ASN   116      -4.575 -44.557  45.085  1.00 10.00      C    N  
ATOM   3334  CA  ASN   116      -3.391 -44.761  45.918  1.00 10.00      C    C  
ATOM   3335  C   ASN   116      -3.581 -44.118  47.291  1.00 10.00      C    C  
ATOM   3336  O   ASN   116      -3.685 -42.897  47.403  1.00 10.00      C    O  
ATOM   3337  CB  ASN   116      -2.155 -44.166  45.234  1.00 10.00      C    C  
ATOM   3338  CG  ASN   116      -0.848 -44.625  45.857  1.00 10.00      C    C  
ATOM   3339  ND2 ASN   116       0.236 -44.541  45.100  1.00 10.00      C    N  
ATOM   3340  OD1 ASN   116      -0.809 -45.051  47.008  1.00 10.00      C    O  
ATOM   3341  HN  ASN   116      -4.471 -44.107  44.212  1.00 10.00      C    H  
ATOM   3342 HD21 ASN   116       0.142 -44.193  44.186  1.00 10.00      C    H  
ATOM   3343 HD22 ASN   116       1.094 -44.830  45.488  1.00 10.00      C    H  
ATOM   3344  N   PRO   117      -3.632 -44.939  48.354  1.00 10.00      C    N  
ATOM   3345  CA  PRO   117      -3.819 -44.461  49.721  1.00 10.00      C    C  
ATOM   3346  C   PRO   117      -2.493 -44.181  50.425  1.00 10.00      C    C  
ATOM   3347  O   PRO   117      -2.461 -43.936  51.633  1.00 10.00      C    O  
ATOM   3348  CB  PRO   117      -4.513 -45.653  50.375  1.00 10.00      C    C  
ATOM   3349  CG  PRO   117      -3.914 -46.843  49.699  1.00 10.00      C    C  
ATOM   3350  CD  PRO   117      -3.530 -46.408  48.305  1.00 10.00      C    C  
ATOM   3351  N   ASN   118      -1.404 -44.234  49.675  1.00 10.00      C    N  
ATOM   3352  CA  ASN   118      -0.083 -43.981  50.234  1.00 10.00      C    C  
ATOM   3353  C   ASN   118       0.211 -42.491  50.287  1.00 10.00      C    C  
ATOM   3354  O   ASN   118       0.149 -41.794  49.273  1.00 10.00      C    O  
ATOM   3355  CB  ASN   118       1.015 -44.713  49.453  1.00 10.00      C    C  
ATOM   3356  CG  ASN   118       1.278 -46.117  49.969  1.00 10.00      C    C  
ATOM   3357  ND2 ASN   118       1.788 -46.981  49.102  1.00 10.00      C    N  
ATOM   3358  OD1 ASN   118       1.029 -46.421  51.138  1.00 10.00      C    O  
ATOM   3359  HN  ASN   118      -1.490 -44.441  48.716  1.00 10.00      C    H  
ATOM   3360 HD21 ASN   118       1.962 -46.671  48.184  1.00 10.00      C    H  
ATOM   3361 HD22 ASN   118       1.980 -47.891  49.411  1.00 10.00      C    H  
ATOM   3362  N   LYS   119       0.518 -42.009  51.480  1.00 10.00      C    N  
ATOM   3363  CA  LYS   119       0.826 -40.603  51.680  1.00 10.00      C    C  
ATOM   3364  C   LYS   119       2.196 -40.263  51.103  1.00 10.00      C    C  
ATOM   3365  O   LYS   119       3.073 -41.129  51.023  1.00 10.00      C    O  
ATOM   3366  CB  LYS   119       0.777 -40.254  53.172  1.00 10.00      C    C  
ATOM   3367  CG  LYS   119      -0.611 -40.334  53.791  1.00 10.00      C    C  
ATOM   3368  CD  LYS   119      -1.582 -39.378  53.114  1.00 10.00      C    C  
ATOM   3369  CE  LYS   119      -2.909 -39.312  53.855  1.00 10.00      C    C  
ATOM   3370  NZ  LYS   119      -2.801 -38.562  55.134  1.00 10.00      C    N1+
ATOM   3371  HN  LYS   119       0.548 -42.615  52.245  1.00 10.00      C    H  
ATOM   3372  HZ1 LYS   119      -2.449 -37.597  54.955  1.00 10.00      C    H  
ATOM   3373  HZ2 LYS   119      -2.143 -39.043  55.781  1.00 10.00      C    H  
ATOM   3374  HZ3 LYS   119      -3.733 -38.497  55.592  1.00 10.00      C    H  
ATOM   3375  N   PRO   120       2.381 -39.005  50.670  1.00 10.00      C    N  
ATOM   3376  CA  PRO   120       3.652 -38.532  50.104  1.00 10.00      C    C  
ATOM   3377  C   PRO   120       4.814 -38.715  51.073  1.00 10.00      C    C  
ATOM   3378  O   PRO   120       4.630 -38.756  52.296  1.00 10.00      C    O  
ATOM   3379  CB  PRO   120       3.406 -37.043  49.852  1.00 10.00      C    C  
ATOM   3380  CG  PRO   120       1.927 -36.927  49.731  1.00 10.00      C    C  
ATOM   3381  CD  PRO   120       1.357 -37.947  50.672  1.00 10.00      C    C  
ATOM   3382  N   ALA   121       6.009 -38.815  50.519  1.00 10.00      C    N  
ATOM   3383  CA  ALA   121       7.207 -39.004  51.317  1.00 10.00      C    C  
ATOM   3384  C   ALA   121       7.670 -37.694  51.946  1.00 10.00      C    C  
ATOM   3385  O   ALA   121       7.148 -36.619  51.640  1.00 10.00      C    O  
ATOM   3386  CB  ALA   121       8.316 -39.606  50.465  1.00 10.00      C    C  
ATOM   3387  HN  ALA   121       6.089 -38.749  49.540  1.00 10.00      C    H  
ATOM   3388  N   THR   122       8.645 -37.792  52.835  1.00 10.00      C    N  
ATOM   3389  CA  THR   122       9.197 -36.626  53.503  1.00 10.00      C    C  
ATOM   3390  C   THR   122      10.710 -36.773  53.607  1.00 10.00      C    C  
ATOM   3391  O   THR   122      11.252 -37.830  53.278  1.00 10.00      C    O  
ATOM   3392  CB  THR   122       8.606 -36.467  54.919  1.00 10.00      C    C  
ATOM   3393  CG2 THR   122       7.240 -35.801  54.864  1.00 10.00      C    C  
ATOM   3394  OG1 THR   122       8.483 -37.757  55.536  1.00 10.00      C    O  
ATOM   3395  HN  THR   122       9.009 -38.680  53.052  1.00 10.00      C    H  
ATOM   3396  HG1 THR   122       8.045 -38.364  54.923  1.00 10.00      C    H  
ATOM   3397  N   LYS   123      11.388 -35.728  54.065  1.00 10.00      C    N  
ATOM   3398  CA  LYS   123      12.845 -35.771  54.214  1.00 10.00      C    C  
ATOM   3399  C   LYS   123      13.263 -36.734  55.327  1.00 10.00      C    C  
ATOM   3400  O   LYS   123      14.441 -37.042  55.492  1.00 10.00      C    O  
ATOM   3401  CB  LYS   123      13.431 -34.373  54.447  1.00 10.00      C    C  
ATOM   3402  CG  LYS   123      12.492 -33.393  55.135  1.00 10.00      C    C  
ATOM   3403  CD  LYS   123      12.366 -33.671  56.623  1.00 10.00      C    C  
ATOM   3404  CE  LYS   123      11.246 -32.848  57.236  1.00 10.00      C    C  
ATOM   3405  NZ  LYS   123      11.086 -33.117  58.684  1.00 10.00      C    N1+
ATOM   3406  HN  LYS   123      10.903 -34.905  54.298  1.00 10.00      C    H  
ATOM   3407  HZ1 LYS   123      11.864 -32.683  59.218  1.00 10.00      C    H  
ATOM   3408  HZ2 LYS   123      11.090 -34.146  58.866  1.00 10.00      C    H  
ATOM   3409  HZ3 LYS   123      10.185 -32.721  59.023  1.00 10.00      C    H  
ATOM   3410  N   ASP   124      12.281 -37.203  56.090  1.00 10.00      C    N  
ATOM   3411  CA  ASP   124      12.537 -38.143  57.176  1.00 10.00      C    C  
ATOM   3412  C   ASP   124      12.473 -39.572  56.651  1.00 10.00      C    C  
ATOM   3413  O   ASP   124      12.932 -40.513  57.304  1.00 10.00      C    O  
ATOM   3414  CB  ASP   124      11.514 -37.965  58.304  1.00 10.00      C    C  
ATOM   3415  CG  ASP   124      11.837 -36.816  59.239  1.00 10.00      C    C  
ATOM   3416  OD1 ASP   124      12.696 -36.990  60.130  1.00 10.00      C    O  
ATOM   3417  OD2 ASP   124      11.216 -35.738  59.106  1.00 10.00      C    O1-
ATOM   3418  HN  ASP   124      11.364 -36.909  55.916  1.00 10.00      C    H  
ATOM   3419  N   THR   125      11.903 -39.718  55.461  1.00 10.00      C    N  
ATOM   3420  CA  THR   125      11.751 -41.019  54.834  1.00 10.00      C    C  
ATOM   3421  C   THR   125      13.020 -41.426  54.090  1.00 10.00      C    C  
ATOM   3422  O   THR   125      13.580 -42.490  54.344  1.00 10.00      C    O  
ATOM   3423  CB  THR   125      10.565 -41.020  53.849  1.00 10.00      C    C  
ATOM   3424  CG2 THR   125      10.038 -42.435  53.660  1.00 10.00      C    C  
ATOM   3425  OG1 THR   125       9.514 -40.189  54.365  1.00 10.00      C    O  
ATOM   3426  HN  THR   125      11.587 -38.924  54.984  1.00 10.00      C    H  
ATOM   3427  HG1 THR   125       9.492 -40.268  55.329  1.00 10.00      C    H  
ATOM   3428  N   PHE   126      13.474 -40.570  53.185  1.00 10.00      C    N  
ATOM   3429  CA  PHE   126      14.670 -40.854  52.402  1.00 10.00      C    C  
ATOM   3430  C   PHE   126      15.932 -40.577  53.212  1.00 10.00      C    C  
ATOM   3431  O   PHE   126      16.051 -39.540  53.858  1.00 10.00      C    O  
ATOM   3432  CB  PHE   126      14.677 -40.048  51.101  1.00 10.00      C    C  
ATOM   3433  CG  PHE   126      13.798 -40.619  50.023  1.00 10.00      C    C  
ATOM   3434  CD1 PHE   126      14.320 -41.475  49.066  1.00 10.00      C    C  
ATOM   3435  CD2 PHE   126      12.451 -40.300  49.966  1.00 10.00      C    C  
ATOM   3436  CE1 PHE   126      13.517 -42.003  48.074  1.00 10.00      C    C  
ATOM   3437  CE2 PHE   126      11.641 -40.823  48.978  1.00 10.00      C    C  
ATOM   3438  CZ  PHE   126      12.175 -41.676  48.031  1.00 10.00      C    C  
ATOM   3439  HN  PHE   126      13.004 -39.720  53.047  1.00 10.00      C    H  
ATOM   3440  N   HIS   127      16.863 -41.517  53.189  1.00 10.00      C    N  
ATOM   3441  CA  HIS   127      18.114 -41.376  53.922  1.00 10.00      C    C  
ATOM   3442  C   HIS   127      19.304 -41.540  52.988  1.00 10.00      C    C  
ATOM   3443  O   HIS   127      19.391 -42.521  52.243  1.00 10.00      C    O  
ATOM   3444  CB  HIS   127      18.197 -42.384  55.076  1.00 10.00      C    C  
ATOM   3445  CG  HIS   127      17.254 -42.102  56.208  1.00 10.00      C    C  
ATOM   3446  CD2 HIS   127      15.902 -42.158  56.267  1.00 10.00      C    C  
ATOM   3447  ND1 HIS   127      17.670 -41.684  57.457  1.00 10.00      C    N  
ATOM   3448  CE1 HIS   127      16.613 -41.501  58.229  1.00 10.00      C    C  
ATOM   3449  NE2 HIS   127      15.527 -41.779  57.531  1.00 10.00      C    N  
ATOM   3450  HN  HIS   127      16.709 -42.333  52.659  1.00 10.00      C    H  
ATOM   3451  HD1 HIS   127      18.601 -41.557  57.740  1.00 10.00      C    H  
ATOM   3452  HE2 HIS   127      14.611 -41.526  57.791  1.00 10.00      C    H  
ATOM   3453  N   LYS   128      20.206 -40.570  53.023  1.00 10.00      C    N  
ATOM   3454  CA  LYS   128      21.401 -40.592  52.191  1.00 10.00      C    C  
ATOM   3455  C   LYS   128      22.627 -40.872  53.054  1.00 10.00      C    C  
ATOM   3456  O   LYS   128      22.936 -40.117  53.978  1.00 10.00      C    O  
ATOM   3457  CB  LYS   128      21.559 -39.250  51.471  1.00 10.00      C    C  
ATOM   3458  CG  LYS   128      22.511 -39.274  50.285  1.00 10.00      C    C  
ATOM   3459  CD  LYS   128      22.401 -37.994  49.472  1.00 10.00      C    C  
ATOM   3460  CE  LYS   128      23.023 -38.153  48.096  1.00 10.00      C    C  
ATOM   3461  NZ  LYS   128      22.584 -37.080  47.166  1.00 10.00      C    N1+
ATOM   3462  HN  LYS   128      20.065 -39.813  53.628  1.00 10.00      C    H  
ATOM   3463  HZ1 LYS   128      21.676 -36.675  47.488  1.00 10.00      C    H  
ATOM   3464  HZ2 LYS   128      22.446 -37.471  46.203  1.00 10.00      C    H  
ATOM   3465  HZ3 LYS   128      23.292 -36.324  47.116  1.00 10.00      C    H  
ATOM   3466  N   ILE   129      23.316 -41.960  52.758  1.00 10.00      C    N  
ATOM   3467  CA  ILE   129      24.495 -42.346  53.520  1.00 10.00      C    C  
ATOM   3468  C   ILE   129      25.767 -42.187  52.691  1.00 10.00      C    C  
ATOM   3469  O   ILE   129      25.784 -42.491  51.497  1.00 10.00      C    O  
ATOM   3470  CB  ILE   129      24.387 -43.808  54.000  1.00 10.00      C    C  
ATOM   3471  CG1 ILE   129      23.006 -44.067  54.611  1.00 10.00      C    C  
ATOM   3472  CG2 ILE   129      25.479 -44.119  55.015  1.00 10.00      C    C  
ATOM   3473  CD1 ILE   129      22.655 -45.533  54.732  1.00 10.00      C    C  
ATOM   3474  HN  ILE   129      23.024 -42.526  52.006  1.00 10.00      C    H  
ATOM   3475  N   LYS   130      26.819 -41.699  53.338  1.00 10.00      C    N  
ATOM   3476  CA  LYS   130      28.112 -41.505  52.692  1.00 10.00      C    C  
ATOM   3477  C   LYS   130      29.164 -42.377  53.375  1.00 10.00      C    C  
ATOM   3478  O   LYS   130      29.120 -42.565  54.596  1.00 10.00      C    O  
ATOM   3479  CB  LYS   130      28.547 -40.040  52.799  1.00 10.00      C    C  
ATOM   3480  CG  LYS   130      27.603 -39.031  52.169  1.00 10.00      C    C  
ATOM   3481  CD  LYS   130      28.050 -37.616  52.494  1.00 10.00      C    C  
ATOM   3482  CE  LYS   130      27.174 -36.570  51.824  1.00 10.00      C    C  
ATOM   3483  NZ  LYS   130      27.587 -35.193  52.204  1.00 10.00      C    N1+
ATOM   3484  HN  LYS   130      26.725 -41.466  54.281  1.00 10.00      C    H  
ATOM   3485  HZ1 LYS   130      27.520 -35.075  53.247  1.00 10.00      C    H  
ATOM   3486  HZ2 LYS   130      26.970 -34.491  51.753  1.00 10.00      C    H  
ATOM   3487  HZ3 LYS   130      28.568 -35.017  51.911  1.00 10.00      C    H  
ATOM   3488  N   LEU   131      30.100 -42.905  52.593  1.00 10.00      C    N  
ATOM   3489  CA  LEU   131      31.171 -43.748  53.126  1.00 10.00      C    C  
ATOM   3490  C   LEU   131      32.477 -43.504  52.372  1.00 10.00      C    C  
ATOM   3491  O   LEU   131      32.508 -43.564  51.145  1.00 10.00      C    O  
ATOM   3492  CB  LEU   131      30.784 -45.227  53.037  1.00 10.00      C    C  
ATOM   3493  CG  LEU   131      29.703 -45.705  54.011  1.00 10.00      C    C  
ATOM   3494  CD1 LEU   131      29.159 -47.058  53.582  1.00 10.00      C    C  
ATOM   3495  CD2 LEU   131      30.253 -45.772  55.427  1.00 10.00      C    C  
ATOM   3496  HN  LEU   131      30.069 -42.728  51.628  1.00 10.00      C    H  
ATOM   3497  N   ASP   132      33.547 -43.224  53.109  1.00 10.00      C    N  
ATOM   3498  CA  ASP   132      34.856 -42.967  52.505  1.00 10.00      C    C  
ATOM   3499  C   ASP   132      35.472 -44.247  51.954  1.00 10.00      C    C  
ATOM   3500  O   ASP   132      35.556 -45.258  52.652  1.00 10.00      C    O  
ATOM   3501  CB  ASP   132      35.817 -42.344  53.523  1.00 10.00      C    C  
ATOM   3502  CG  ASP   132      35.286 -41.071  54.146  1.00 10.00      C    C  
ATOM   3503  OD1 ASP   132      35.416 -39.994  53.515  1.00 10.00      C    O  
ATOM   3504  OD2 ASP   132      34.745 -41.148  55.269  1.00 10.00      C    O1-
ATOM   3505  HN  ASP   132      33.459 -43.184  54.082  1.00 10.00      C    H  
ATOM   3506  N   VAL   133      35.908 -44.198  50.702  1.00 10.00      C    N  
ATOM   3507  CA  VAL   133      36.519 -45.355  50.064  1.00 10.00      C    C  
ATOM   3508  C   VAL   133      38.029 -45.149  49.918  1.00 10.00      C    C  
ATOM   3509  O   VAL   133      38.470 -44.128  49.385  1.00 10.00      C    O  
ATOM   3510  CB  VAL   133      35.899 -45.623  48.673  1.00 10.00      C    C  
ATOM   3511  CG1 VAL   133      36.400 -46.938  48.100  1.00 10.00      C    C  
ATOM   3512  CG2 VAL   133      34.380 -45.618  48.750  1.00 10.00      C    C  
ATOM   3513  HN  VAL   133      35.820 -43.362  50.192  1.00 10.00      C    H  
ATOM   3514  N   PRO   134      38.839 -46.106  50.410  1.00 10.00      C    N  
ATOM   3515  CA  PRO   134      40.304 -46.032  50.321  1.00 10.00      C    C  
ATOM   3516  C   PRO   134      40.800 -46.031  48.872  1.00 10.00      C    C  
ATOM   3517  O   PRO   134      40.114 -46.513  47.972  1.00 10.00      C    O  
ATOM   3518  CB  PRO   134      40.782 -47.289  51.055  1.00 10.00      C    C  
ATOM   3519  CG  PRO   134      39.605 -48.202  51.068  1.00 10.00      C    C  
ATOM   3520  CD  PRO   134      38.389 -47.323  51.102  1.00 10.00      C    C  
ATOM   3521  N   GLU   135      42.008 -45.509  48.676  1.00 10.00      C    N  
ATOM   3522  CA  GLU   135      42.626 -45.394  47.352  1.00 10.00      C    C  
ATOM   3523  C   GLU   135      42.587 -46.690  46.541  1.00 10.00      C    C  
ATOM   3524  O   GLU   135      42.148 -46.696  45.389  1.00 10.00      C    O  
ATOM   3525  CB  GLU   135      44.082 -44.938  47.480  1.00 10.00      C    C  
ATOM   3526  CG  GLU   135      44.340 -43.912  48.569  1.00 10.00      C    C  
ATOM   3527  CD  GLU   135      45.819 -43.751  48.852  1.00 10.00      C    C  
ATOM   3528  OE1 GLU   135      46.365 -44.541  49.652  1.00 10.00      C    O  
ATOM   3529  OE2 GLU   135      46.446 -42.845  48.263  1.00 10.00      C    O1-
ATOM   3530  HN  GLU   135      42.508 -45.184  49.455  1.00 10.00      C    H  
ATOM   3531  N   ASP   136      43.044 -47.782  47.142  1.00 10.00      C    N  
ATOM   3532  CA  ASP   136      43.097 -49.073  46.460  1.00 10.00      C    C  
ATOM   3533  C   ASP   136      41.720 -49.679  46.196  1.00 10.00      C    C  
ATOM   3534  O   ASP   136      41.441 -50.147  45.091  1.00 10.00      C    O  
ATOM   3535  CB  ASP   136      44.028 -50.072  47.169  1.00 10.00      C    C  
ATOM   3536  CG  ASP   136      43.776 -50.235  48.662  1.00 10.00      C    C  
ATOM   3537  OD1 ASP   136      42.737 -49.751  49.165  1.00 10.00      C    O  
ATOM   3538  OD2 ASP   136      44.623 -50.856  49.344  1.00 10.00      C    O1-
ATOM   3539  HN  ASP   136      43.345 -47.723  48.075  1.00 10.00      C    H  
ATOM   3540  N   LEU   137      40.853 -49.655  47.195  1.00 10.00      C    N  
ATOM   3541  CA  LEU   137      39.513 -50.219  47.055  1.00 10.00      C    C  
ATOM   3542  C   LEU   137      38.612 -49.400  46.137  1.00 10.00      C    C  
ATOM   3543  O   LEU   137      37.557 -49.878  45.719  1.00 10.00      C    O  
ATOM   3544  CB  LEU   137      38.846 -50.440  48.413  1.00 10.00      C    C  
ATOM   3545  CG  LEU   137      39.397 -51.595  49.252  1.00 10.00      C    C  
ATOM   3546  CD1 LEU   137      38.572 -51.780  50.515  1.00 10.00      C    C  
ATOM   3547  CD2 LEU   137      39.437 -52.883  48.444  1.00 10.00      C    C  
ATOM   3548  HN  LEU   137      41.129 -49.265  48.055  1.00 10.00      C    H  
ATOM   3549  N   GLN   138      39.026 -48.177  45.820  1.00 10.00      C    N  
ATOM   3550  CA  GLN   138      38.251 -47.304  44.941  1.00 10.00      C    C  
ATOM   3551  C   GLN   138      38.030 -47.956  43.581  1.00 10.00      C    C  
ATOM   3552  O   GLN   138      36.950 -47.855  43.003  1.00 10.00      C    O  
ATOM   3553  CB  GLN   138      38.950 -45.955  44.769  1.00 10.00      C    C  
ATOM   3554  CG  GLN   138      38.544 -44.903  45.790  1.00 10.00      C    C  
ATOM   3555  CD  GLN   138      39.502 -43.728  45.833  1.00 10.00      C    C  
ATOM   3556  NE2 GLN   138      39.608 -43.094  46.993  1.00 10.00      C    N  
ATOM   3557  OE1 GLN   138      40.143 -43.396  44.838  1.00 10.00      C    O  
ATOM   3558  HN  GLN   138      39.873 -47.845  46.193  1.00 10.00      C    H  
ATOM   3559 HE21 GLN   138      39.065 -43.416  47.750  1.00 10.00      C    H  
ATOM   3560 HE22 GLN   138      40.219 -42.333  47.049  1.00 10.00      C    H  
ATOM   3561  N   GLN   139      39.057 -48.644  43.095  1.00 10.00      C    N  
ATOM   3562  CA  GLN   139      38.994 -49.318  41.805  1.00 10.00      C    C  
ATOM   3563  C   GLN   139      38.011 -50.489  41.844  1.00 10.00      C    C  
ATOM   3564  O   GLN   139      37.318 -50.771  40.868  1.00 10.00      C    O  
ATOM   3565  CB  GLN   139      40.391 -49.807  41.408  1.00 10.00      C    C  
ATOM   3566  CG  GLN   139      40.476 -50.416  40.017  1.00 10.00      C    C  
ATOM   3567  CD  GLN   139      40.075 -49.445  38.923  1.00 10.00      C    C  
ATOM   3568  NE2 GLN   139      39.501 -49.969  37.852  1.00 10.00      C    N  
ATOM   3569  OE1 GLN   139      40.281 -48.235  39.042  1.00 10.00      C    O  
ATOM   3570  HN  GLN   139      39.884 -48.699  43.619  1.00 10.00      C    H  
ATOM   3571 HE21 GLN   139      39.371 -50.943  37.826  1.00 10.00      C    H  
ATOM   3572 HE22 GLN   139      39.221 -49.364  37.132  1.00 10.00      C    H  
ATOM   3573  N   MET   140      37.942 -51.156  42.989  1.00 10.00      C    N  
ATOM   3574  CA  MET   140      37.049 -52.295  43.159  1.00 10.00      C    C  
ATOM   3575  C   MET   140      35.606 -51.835  43.335  1.00 10.00      C    C  
ATOM   3576  O   MET   140      34.665 -52.525  42.944  1.00 10.00      C    O  
ATOM   3577  CB  MET   140      37.486 -53.131  44.369  1.00 10.00      C    C  
ATOM   3578  CG  MET   140      36.592 -54.328  44.671  1.00 10.00      C    C  
ATOM   3579  SD  MET   140      36.666 -55.609  43.401  1.00 10.00      C    S  
ATOM   3580  CE  MET   140      38.376 -56.125  43.536  1.00 10.00      C    C  
ATOM   3581  HN  MET   140      38.501 -50.873  43.739  1.00 10.00      C    H  
ATOM   3582  N   CYS   141      35.439 -50.655  43.906  1.00 10.00      C    N  
ATOM   3583  CA  CYS   141      34.116 -50.107  44.150  1.00 10.00      C    C  
ATOM   3584  C   CYS   141      33.562 -49.365  42.936  1.00 10.00      C    C  
ATOM   3585  O   CYS   141      32.444 -48.852  42.976  1.00 10.00      C    O  
ATOM   3586  CB  CYS   141      34.136 -49.187  45.370  1.00 10.00      C    C  
ATOM   3587  SG  CYS   141      34.802 -49.954  46.863  1.00 10.00      C    S  
ATOM   3588  HN  CYS   141      36.229 -50.136  44.175  1.00 10.00      C    H  
ATOM   3589  HG  CYS   141      36.101 -50.140  46.674  1.00 10.00      C    H  
ATOM   3590  N   ALA   142      34.336 -49.321  41.858  1.00 10.00      C    N  
ATOM   3591  CA  ALA   142      33.914 -48.636  40.639  1.00 10.00      C    C  
ATOM   3592  C   ALA   142      32.708 -49.321  40.003  1.00 10.00      C    C  
ATOM   3593  O   ALA   142      31.886 -48.674  39.355  1.00 10.00      C    O  
ATOM   3594  CB  ALA   142      35.067 -48.549  39.645  1.00 10.00      C    C  
ATOM   3595  HN  ALA   142      35.215 -49.755  41.884  1.00 10.00      C    H  
ATOM   3596  N   LYS   143      32.601 -50.626  40.203  1.00 10.00      C    N  
ATOM   3597  CA  LYS   143      31.496 -51.394  39.646  1.00 10.00      C    C  
ATOM   3598  C   LYS   143      30.327 -51.483  40.627  1.00 10.00      C    C  
ATOM   3599  O   LYS   143      30.493 -51.897  41.778  1.00 10.00      C    O  
ATOM   3600  CB  LYS   143      31.967 -52.787  39.221  1.00 10.00      C    C  
ATOM   3601  CG  LYS   143      32.870 -53.480  40.227  1.00 10.00      C    C  
ATOM   3602  CD  LYS   143      33.657 -54.601  39.573  1.00 10.00      C    C  
ATOM   3603  CE  LYS   143      34.557 -55.306  40.573  1.00 10.00      C    C  
ATOM   3604  NZ  LYS   143      35.364 -56.376  39.929  1.00 10.00      C    N1+
ATOM   3605  HN  LYS   143      33.278 -51.082  40.744  1.00 10.00      C    H  
ATOM   3606  HZ1 LYS   143      36.139 -55.956  39.378  1.00 10.00      C    H  
ATOM   3607  HZ2 LYS   143      34.767 -56.940  39.290  1.00 10.00      C    H  
ATOM   3608  HZ3 LYS   143      35.768 -57.005  40.651  1.00 10.00      C    H  
ATOM   3609  N   GLU   144      29.146 -51.084  40.160  1.00 10.00      C    N  
ATOM   3610  CA  GLU   144      27.936 -51.098  40.975  1.00 10.00      C    C  
ATOM   3611  C   GLU   144      27.513 -52.523  41.321  1.00 10.00      C    C  
ATOM   3612  O   GLU   144      26.857 -52.753  42.335  1.00 10.00      C    O  
ATOM   3613  CB  GLU   144      26.803 -50.362  40.251  1.00 10.00      C    C  
ATOM   3614  CG  GLU   144      25.691 -49.868  41.160  1.00 10.00      C    C  
ATOM   3615  CD  GLU   144      24.369 -50.551  40.885  1.00 10.00      C    C  
ATOM   3616  OE1 GLU   144      23.992 -51.455  41.659  1.00 10.00      C    O  
ATOM   3617  OE2 GLU   144      23.703 -50.192  39.887  1.00 10.00      C    O1-
ATOM   3618  HN  GLU   144      29.088 -50.749  39.234  1.00 10.00      C    H  
ATOM   3619  N   ALA   145      27.918 -53.479  40.490  1.00 10.00      C    N  
ATOM   3620  CA  ALA   145      27.580 -54.887  40.704  1.00 10.00      C    C  
ATOM   3621  C   ALA   145      28.031 -55.380  42.081  1.00 10.00      C    C  
ATOM   3622  O   ALA   145      27.360 -56.196  42.708  1.00 10.00      C    O  
ATOM   3623  CB  ALA   145      28.184 -55.748  39.607  1.00 10.00      C    C  
ATOM   3624  HN  ALA   145      28.449 -53.231  39.705  1.00 10.00      C    H  
ATOM   3625  N   ALA   146      29.158 -54.865  42.559  1.00 10.00      C    N  
ATOM   3626  CA  ALA   146      29.697 -55.266  43.857  1.00 10.00      C    C  
ATOM   3627  C   ALA   146      29.065 -54.469  45.000  1.00 10.00      C    C  
ATOM   3628  O   ALA   146      29.460 -54.600  46.163  1.00 10.00      C    O  
ATOM   3629  CB  ALA   146      31.211 -55.115  43.870  1.00 10.00      C    C  
ATOM   3630  HN  ALA   146      29.641 -54.199  42.027  1.00 10.00      C    H  
ATOM   3631  N   HIS   147      28.084 -53.639  44.669  1.00 10.00      C    N  
ATOM   3632  CA  HIS   147      27.405 -52.825  45.671  1.00 10.00      C    C  
ATOM   3633  C   HIS   147      26.115 -53.497  46.114  1.00 10.00      C    C  
ATOM   3634  O   HIS   147      25.699 -53.361  47.263  1.00 10.00      C    O  
ATOM   3635  CB  HIS   147      27.071 -51.433  45.128  1.00 10.00      C    C  
ATOM   3636  CG  HIS   147      28.239 -50.609  44.678  1.00 10.00      C    C  
ATOM   3637  CD2 HIS   147      29.574 -50.822  44.756  1.00 10.00      C    C  
ATOM   3638  ND1 HIS   147      28.084 -49.402  44.035  1.00 10.00      C    N  
ATOM   3639  CE1 HIS   147      29.266 -48.908  43.738  1.00 10.00      C    C  
ATOM   3640  NE2 HIS   147      30.190 -49.747  44.161  1.00 10.00      C    N  
ATOM   3641  HN  HIS   147      27.809 -53.570  43.724  1.00 10.00      C    H  
ATOM   3642  HD1 HIS   147      27.219 -48.967  43.830  1.00 10.00      C    H  
ATOM   3643  HE2 HIS   147      31.135 -49.718  43.884  1.00 10.00      C    H  
ATOM   3644  N   LYS   148      25.494 -54.229  45.196  1.00 10.00      C    N  
ATOM   3645  CA  LYS   148      24.237 -54.917  45.474  1.00 10.00      C    C  
ATOM   3646  C   LYS   148      24.378 -55.961  46.579  1.00 10.00      C    C  
ATOM   3647  O   LYS   148      23.413 -56.270  47.283  1.00 10.00      C    O  
ATOM   3648  CB  LYS   148      23.657 -55.530  44.201  1.00 10.00      C    C  
ATOM   3649  CG  LYS   148      23.140 -54.497  43.211  1.00 10.00      C    C  
ATOM   3650  CD  LYS   148      22.426 -55.155  42.044  1.00 10.00      C    C  
ATOM   3651  CE  LYS   148      21.660 -54.136  41.210  1.00 10.00      C    C  
ATOM   3652  NZ  LYS   148      22.563 -53.246  40.433  1.00 10.00      C    N1+
ATOM   3653  HN  LYS   148      25.890 -54.309  44.300  1.00 10.00      C    H  
ATOM   3654  HZ1 LYS   148      22.012 -52.663  39.776  1.00 10.00      C    H  
ATOM   3655  HZ2 LYS   148      23.244 -53.806  39.889  1.00 10.00      C    H  
ATOM   3656  HZ3 LYS   148      23.090 -52.608  41.080  1.00 10.00      C    H  
ATOM   3657  N   ASP   149      25.587 -56.490  46.733  1.00 10.00      C    N  
ATOM   3658  CA  ASP   149      25.867 -57.479  47.769  1.00 10.00      C    C  
ATOM   3659  C   ASP   149      25.726 -56.827  49.144  1.00 10.00      C    C  
ATOM   3660  O   ASP   149      25.296 -57.455  50.110  1.00 10.00      C    O  
ATOM   3661  CB  ASP   149      27.287 -58.028  47.589  1.00 10.00      C    C  
ATOM   3662  CG  ASP   149      27.615 -59.178  48.522  1.00 10.00      C    C  
ATOM   3663  OD1 ASP   149      28.096 -58.922  49.648  1.00 10.00      C    O  
ATOM   3664  OD2 ASP   149      27.415 -60.350  48.129  1.00 10.00      C    O1-
ATOM   3665  HN  ASP   149      26.308 -56.212  46.133  1.00 10.00      C    H  
ATOM   3666  N   PHE   150      26.065 -55.544  49.204  1.00 10.00      C    N  
ATOM   3667  CA  PHE   150      25.984 -54.770  50.434  1.00 10.00      C    C  
ATOM   3668  C   PHE   150      24.596 -54.151  50.563  1.00 10.00      C    C  
ATOM   3669  O   PHE   150      24.069 -53.997  51.664  1.00 10.00      C    O  
ATOM   3670  CB  PHE   150      27.040 -53.662  50.405  1.00 10.00      C    C  
ATOM   3671  CG  PHE   150      27.356 -53.052  51.740  1.00 10.00      C    C  
ATOM   3672  CD1 PHE   150      27.586 -53.852  52.847  1.00 10.00      C    C  
ATOM   3673  CD2 PHE   150      27.440 -51.677  51.883  1.00 10.00      C    C  
ATOM   3674  CE1 PHE   150      27.896 -53.290  54.072  1.00 10.00      C    C  
ATOM   3675  CE2 PHE   150      27.747 -51.108  53.105  1.00 10.00      C    C  
ATOM   3676  CZ  PHE   150      27.976 -51.917  54.201  1.00 10.00      C    C  
ATOM   3677  HN  PHE   150      26.367 -55.100  48.387  1.00 10.00      C    H  
ATOM   3678  N   LYS   151      24.012 -53.817  49.416  1.00 10.00      C    N  
ATOM   3679  CA  LYS   151      22.683 -53.213  49.348  1.00 10.00      C    C  
ATOM   3680  C   LYS   151      21.646 -54.084  50.050  1.00 10.00      C    C  
ATOM   3681  O   LYS   151      20.807 -53.588  50.805  1.00 10.00      C    O  
ATOM   3682  CB  LYS   151      22.285 -53.013  47.881  1.00 10.00      C    C  
ATOM   3683  CG  LYS   151      21.066 -52.129  47.670  1.00 10.00      C    C  
ATOM   3684  CD  LYS   151      20.594 -52.156  46.224  1.00 10.00      C    C  
ATOM   3685  CE  LYS   151      19.578 -53.264  45.981  1.00 10.00      C    C  
ATOM   3686  NZ  LYS   151      18.197 -52.861  46.365  1.00 10.00      C    N1+
ATOM   3687  HN  LYS   151      24.504 -53.970  48.579  1.00 10.00      C    H  
ATOM   3688  HZ1 LYS   151      17.544 -53.667  46.253  1.00 10.00      C    H  
ATOM   3689  HZ2 LYS   151      17.866 -52.083  45.755  1.00 10.00      C    H  
ATOM   3690  HZ3 LYS   151      18.172 -52.544  47.356  1.00 10.00      C    H  
ATOM   3691  N   LYS   152      21.725 -55.388  49.810  1.00 10.00      C    N  
ATOM   3692  CA  LYS   152      20.793 -56.334  50.411  1.00 10.00      C    C  
ATOM   3693  C   LYS   152      21.220 -56.731  51.823  1.00 10.00      C    C  
ATOM   3694  O   LYS   152      20.508 -57.461  52.514  1.00 10.00      C    O  
ATOM   3695  CB  LYS   152      20.647 -57.579  49.533  1.00 10.00      C    C  
ATOM   3696  CG  LYS   152      20.030 -57.325  48.167  1.00 10.00      C    C  
ATOM   3697  CD  LYS   152      19.763 -58.634  47.437  1.00 10.00      C    C  
ATOM   3698  CE  LYS   152      19.099 -58.399  46.088  1.00 10.00      C    C  
ATOM   3699  NZ  LYS   152      18.685 -59.673  45.441  1.00 10.00      C    N1+
ATOM   3700  HN  LYS   152      22.426 -55.722  49.210  1.00 10.00      C    H  
ATOM   3701  HZ1 LYS   152      17.978 -60.160  46.028  1.00 10.00      C    H  
ATOM   3702  HZ2 LYS   152      19.505 -60.299  45.318  1.00 10.00      C    H  
ATOM   3703  HZ3 LYS   152      18.268 -59.484  44.507  1.00 10.00      C    H  
ATOM   3704  N   ALA   153      22.386 -56.261  52.240  1.00 10.00      C    N  
ATOM   3705  CA  ALA   153      22.903 -56.567  53.568  1.00 10.00      C    C  
ATOM   3706  C   ALA   153      22.520 -55.474  54.562  1.00 10.00      C    C  
ATOM   3707  O   ALA   153      22.161 -55.759  55.706  1.00 10.00      C    O  
ATOM   3708  CB  ALA   153      24.413 -56.755  53.531  1.00 10.00      C    C  
ATOM   3709  HN  ALA   153      22.913 -55.692  51.642  1.00 10.00      C    H  
ATOM   3710  N   VAL   154      22.600 -54.224  54.122  1.00 10.00      C    N  
ATOM   3711  CA  VAL   154      22.255 -53.095  54.978  1.00 10.00      C    C  
ATOM   3712  C   VAL   154      20.777 -52.736  54.870  1.00 10.00      C    C  
ATOM   3713  O   VAL   154      20.184 -52.222  55.819  1.00 10.00      C    O  
ATOM   3714  CB  VAL   154      23.117 -51.847  54.686  1.00 10.00      C    C  
ATOM   3715  CG1 VAL   154      24.563 -52.096  55.078  1.00 10.00      C    C  
ATOM   3716  CG2 VAL   154      23.017 -51.440  53.223  1.00 10.00      C    C  
ATOM   3717  HN  VAL   154      22.908 -54.058  53.206  1.00 10.00      C    H  
ATOM   3718  N   GLY   155      20.187 -53.017  53.717  1.00 10.00      C    N  
ATOM   3719  CA  GLY   155      18.789 -52.707  53.511  1.00 10.00      C    C  
ATOM   3720  C   GLY   155      18.613 -51.373  52.816  1.00 10.00      C    C  
ATOM   3721  O   GLY   155      18.148 -50.404  53.420  1.00 10.00      C    O  
ATOM   3722  HN  GLY   155      20.705 -53.432  52.996  1.00 10.00      C    H  
ATOM   3723  N   ALA   156      19.015 -51.316  51.555  1.00 10.00      C    N  
ATOM   3724  CA  ALA   156      18.903 -50.097  50.764  1.00 10.00      C    C  
ATOM   3725  C   ALA   156      18.348 -50.416  49.383  1.00 10.00      C    C  
ATOM   3726  O   ALA   156      18.283 -51.582  48.989  1.00 10.00      C    O  
ATOM   3727  CB  ALA   156      20.265 -49.432  50.639  1.00 10.00      C    C  
ATOM   3728  HN  ALA   156      19.396 -52.120  51.139  1.00 10.00      C    H  
ATOM   3729  N   PHE   157      17.962 -49.388  48.640  1.00 10.00      C    N  
ATOM   3730  CA  PHE   157      17.422 -49.601  47.306  1.00 10.00      C    C  
ATOM   3731  C   PHE   157      18.449 -49.297  46.218  1.00 10.00      C    C  
ATOM   3732  O   PHE   157      18.387 -49.858  45.127  1.00 10.00      C    O  
ATOM   3733  CB  PHE   157      16.093 -48.859  47.082  1.00 10.00      C    C  
ATOM   3734  CG  PHE   157      16.163 -47.356  47.137  1.00 10.00      C    C  
ATOM   3735  CD1 PHE   157      16.561 -46.626  46.029  1.00 10.00      C    C  
ATOM   3736  CD2 PHE   157      15.813 -46.673  48.291  1.00 10.00      C    C  
ATOM   3737  CE1 PHE   157      16.612 -45.245  46.069  1.00 10.00      C    C  
ATOM   3738  CE2 PHE   157      15.864 -45.290  48.338  1.00 10.00      C    C  
ATOM   3739  CZ  PHE   157      16.262 -44.575  47.225  1.00 10.00      C    C  
ATOM   3740  HN  PHE   157      18.049 -48.474  48.989  1.00 10.00      C    H  
ATOM   3741  N   SER   158      19.410 -48.432  46.522  1.00 10.00      C    N  
ATOM   3742  CA  SER   158      20.440 -48.085  45.556  1.00 10.00      C    C  
ATOM   3743  C   SER   158      21.743 -47.717  46.252  1.00 10.00      C    C  
ATOM   3744  O   SER   158      21.738 -47.051  47.286  1.00 10.00      C    O  
ATOM   3745  CB  SER   158      19.970 -46.935  44.656  1.00 10.00      C    C  
ATOM   3746  OG  SER   158      20.786 -46.823  43.505  1.00 10.00      C    O  
ATOM   3747  HN  SER   158      19.426 -48.014  47.409  1.00 10.00      C    H  
ATOM   3748  HG  SER   158      20.228 -46.795  42.722  1.00 10.00      C    H  
ATOM   3749  N   VAL   159      22.852 -48.185  45.692  1.00 10.00      C    N  
ATOM   3750  CA  VAL   159      24.177 -47.908  46.228  1.00 10.00      C    C  
ATOM   3751  C   VAL   159      25.118 -47.605  45.068  1.00 10.00      C    C  
ATOM   3752  O   VAL   159      25.562 -48.509  44.361  1.00 10.00      C    O  
ATOM   3753  CB  VAL   159      24.744 -49.096  47.042  1.00 10.00      C    C  
ATOM   3754  CG1 VAL   159      26.117 -48.757  47.608  1.00 10.00      C    C  
ATOM   3755  CG2 VAL   159      23.796 -49.506  48.158  1.00 10.00      C    C  
ATOM   3756  HN  VAL   159      22.779 -48.723  44.875  1.00 10.00      C    H  
ATOM   3757  N   THR   160      25.408 -46.334  44.866  1.00 10.00      C    N  
ATOM   3758  CA  THR   160      26.272 -45.914  43.778  1.00 10.00      C    C  
ATOM   3759  C   THR   160      27.657 -45.512  44.280  1.00 10.00      C    C  
ATOM   3760  O   THR   160      27.927 -45.530  45.482  1.00 10.00      C    O  
ATOM   3761  CB  THR   160      25.636 -44.740  43.011  1.00 10.00      C    C  
ATOM   3762  CG2 THR   160      25.096 -45.215  41.669  1.00 10.00      C    C  
ATOM   3763  OG1 THR   160      24.561 -44.194  43.789  1.00 10.00      C    O  
ATOM   3764  HN  THR   160      25.039 -45.654  45.475  1.00 10.00      C    H  
ATOM   3765  HG1 THR   160      23.735 -44.625  43.544  1.00 10.00      C    H  
ATOM   3766  N   TYR   161      28.532 -45.165  43.348  1.00 10.00      C    N  
ATOM   3767  CA  TYR   161      29.885 -44.750  43.676  1.00 10.00      C    C  
ATOM   3768  C   TYR   161      30.151 -43.379  43.074  1.00 10.00      C    C  
ATOM   3769  O   TYR   161      29.922 -43.164  41.883  1.00 10.00      C    O  
ATOM   3770  CB  TYR   161      30.899 -45.778  43.155  1.00 10.00      C    C  
ATOM   3771  CG  TYR   161      32.335 -45.299  43.122  1.00 10.00      C    C  
ATOM   3772  CD1 TYR   161      33.083 -45.176  44.286  1.00 10.00      C    C  
ATOM   3773  CD2 TYR   161      32.944 -44.972  41.916  1.00 10.00      C    C  
ATOM   3774  CE1 TYR   161      34.396 -44.741  44.249  1.00 10.00      C    C  
ATOM   3775  CE2 TYR   161      34.254 -44.536  41.868  1.00 10.00      C    C  
ATOM   3776  CZ  TYR   161      34.976 -44.422  43.038  1.00 10.00      C    C  
ATOM   3777  OH  TYR   161      36.280 -43.988  42.996  1.00 10.00      C    O  
ATOM   3778  HN  TYR   161      28.255 -45.168  42.406  1.00 10.00      C    H  
ATOM   3779  HH  TYR   161      36.863 -44.701  43.269  1.00 10.00      C    H  
ATOM   3780  N   ASP   162      30.613 -42.453  43.898  1.00 10.00      C    N  
ATOM   3781  CA  ASP   162      30.896 -41.104  43.433  1.00 10.00      C    C  
ATOM   3782  C   ASP   162      32.394 -40.925  43.187  1.00 10.00      C    C  
ATOM   3783  O   ASP   162      33.195 -40.962  44.121  1.00 10.00      C    O  
ATOM   3784  CB  ASP   162      30.379 -40.068  44.429  1.00 10.00      C    C  
ATOM   3785  CG  ASP   162      30.398 -38.676  43.849  1.00 10.00      C    C  
ATOM   3786  OD1 ASP   162      29.371 -38.245  43.279  1.00 10.00      C    O  
ATOM   3787  OD2 ASP   162      31.441 -38.011  43.952  1.00 10.00      C    O1-
ATOM   3788  HN  ASP   162      30.778 -42.681  44.841  1.00 10.00      C    H  
ATOM   3789  N   PRO   163      32.790 -40.726  41.919  1.00 10.00      C    N  
ATOM   3790  CA  PRO   163      34.199 -40.577  41.537  1.00 10.00      C    C  
ATOM   3791  C   PRO   163      34.830 -39.236  41.923  1.00 10.00      C    C  
ATOM   3792  O   PRO   163      36.048 -39.148  42.074  1.00 10.00      C    O  
ATOM   3793  CB  PRO   163      34.171 -40.736  40.016  1.00 10.00      C    C  
ATOM   3794  CG  PRO   163      32.811 -40.280  39.617  1.00 10.00      C    C  
ATOM   3795  CD  PRO   163      31.891 -40.649  40.750  1.00 10.00      C    C  
ATOM   3796  N   GLU   164      34.021 -38.194  42.087  1.00 10.00      C    N  
ATOM   3797  CA  GLU   164      34.562 -36.884  42.442  1.00 10.00      C    C  
ATOM   3798  C   GLU   164      34.768 -36.747  43.950  1.00 10.00      C    C  
ATOM   3799  O   GLU   164      35.677 -36.050  44.401  1.00 10.00      C    O  
ATOM   3800  CB  GLU   164      33.717 -35.734  41.879  1.00 10.00      C    C  
ATOM   3801  CG  GLU   164      32.284 -35.689  42.387  1.00 10.00      C    C  
ATOM   3802  CD  GLU   164      31.615 -34.352  42.157  1.00 10.00      C    C  
ATOM   3803  OE1 GLU   164      30.534 -34.321  41.531  1.00 10.00      C    O  
ATOM   3804  OE2 GLU   164      32.160 -33.324  42.607  1.00 10.00      C    O1-
ATOM   3805  HN  GLU   164      33.053 -38.307  41.979  1.00 10.00      C    H  
ATOM   3806  N   ASN   165      33.922 -37.410  44.726  1.00 10.00      C    N  
ATOM   3807  CA  ASN   165      34.021 -37.367  46.181  1.00 10.00      C    C  
ATOM   3808  C   ASN   165      34.823 -38.544  46.716  1.00 10.00      C    C  
ATOM   3809  O   ASN   165      35.251 -38.533  47.871  1.00 10.00      C    O  
ATOM   3810  CB  ASN   165      32.630 -37.379  46.823  1.00 10.00      C    C  
ATOM   3811  CG  ASN   165      31.913 -36.050  46.720  1.00 10.00      C    C  
ATOM   3812  ND2 ASN   165      31.198 -35.850  45.621  1.00 10.00      C    N  
ATOM   3813  OD1 ASN   165      32.000 -35.213  47.621  1.00 10.00      C    O  
ATOM   3814  HN  ASN   165      33.188 -37.924  44.310  1.00 10.00      C    H  
ATOM   3815 HD21 ASN   165      31.178 -36.571  44.940  1.00 10.00      C    H  
ATOM   3816 HD22 ASN   165      30.715 -35.005  45.528  1.00 10.00      C    H  
ATOM   3817  N   TYR   166      35.020 -39.556  45.868  1.00 10.00      C    N  
ATOM   3818  CA  TYR   166      35.757 -40.764  46.243  1.00 10.00      C    C  
ATOM   3819  C   TYR   166      35.056 -41.453  47.410  1.00 10.00      C    C  
ATOM   3820  O   TYR   166      35.692 -42.072  48.268  1.00 10.00      C    O  
ATOM   3821  CB  TYR   166      37.216 -40.445  46.606  1.00 10.00      C    C  
ATOM   3822  CG  TYR   166      37.940 -39.570  45.605  1.00 10.00      C    C  
ATOM   3823  CD1 TYR   166      38.444 -40.096  44.422  1.00 10.00      C    C  
ATOM   3824  CD2 TYR   166      38.123 -38.216  45.850  1.00 10.00      C    C  
ATOM   3825  CE1 TYR   166      39.108 -39.295  43.512  1.00 10.00      C    C  
ATOM   3826  CE2 TYR   166      38.783 -37.409  44.947  1.00 10.00      C    C  
ATOM   3827  CZ  TYR   166      39.276 -37.951  43.780  1.00 10.00      C    C  
ATOM   3828  OH  TYR   166      39.939 -37.145  42.882  1.00 10.00      C    O  
ATOM   3829  HN  TYR   166      34.649 -39.493  44.963  1.00 10.00      C    H  
ATOM   3830  HH  TYR   166      40.462 -36.494  43.367  1.00 10.00      C    H  
ATOM   3831  N   GLN   167      33.734 -41.344  47.422  1.00 10.00      C    N  
ATOM   3832  CA  GLN   167      32.926 -41.924  48.480  1.00 10.00      C    C  
ATOM   3833  C   GLN   167      31.775 -42.743  47.912  1.00 10.00      C    C  
ATOM   3834  O   GLN   167      31.384 -42.574  46.754  1.00 10.00      C    O  
ATOM   3835  CB  GLN   167      32.386 -40.820  49.399  1.00 10.00      C    C  
ATOM   3836  CG  GLN   167      33.434 -40.197  50.315  1.00 10.00      C    C  
ATOM   3837  CD  GLN   167      32.958 -38.912  50.970  1.00 10.00      C    C  
ATOM   3838  NE2 GLN   167      33.415 -38.656  52.185  1.00 10.00      C    N  
ATOM   3839  OE1 GLN   167      32.184 -38.149  50.387  1.00 10.00      C    O  
ATOM   3840  HN  GLN   167      33.288 -40.874  46.685  1.00 10.00      C    H  
ATOM   3841 HE21 GLN   167      34.037 -39.306  52.604  1.00 10.00      C    H  
ATOM   3842 HE22 GLN   167      33.119 -37.834  52.626  1.00 10.00      C    H  
ATOM   3843  N   LEU   168      31.245 -43.631  48.734  1.00 10.00      C    N  
ATOM   3844  CA  LEU   168      30.130 -44.474  48.342  1.00 10.00      C    C  
ATOM   3845  C   LEU   168      28.823 -43.784  48.710  1.00 10.00      C    C  
ATOM   3846  O   LEU   168      28.715 -43.184  49.782  1.00 10.00      C    O  
ATOM   3847  CB  LEU   168      30.227 -45.828  49.051  1.00 10.00      C    C  
ATOM   3848  CG  LEU   168      29.634 -47.030  48.311  1.00 10.00      C    C  
ATOM   3849  CD1 LEU   168      30.415 -47.311  47.037  1.00 10.00      C    C  
ATOM   3850  CD2 LEU   168      29.617 -48.256  49.212  1.00 10.00      C    C  
ATOM   3851  HN  LEU   168      31.618 -43.721  49.641  1.00 10.00      C    H  
ATOM   3852  N   VAL   169      27.841 -43.865  47.825  1.00 10.00      C    N  
ATOM   3853  CA  VAL   169      26.549 -43.235  48.057  1.00 10.00      C    C  
ATOM   3854  C   VAL   169      25.458 -44.286  48.240  1.00 10.00      C    C  
ATOM   3855  O   VAL   169      25.113 -45.006  47.302  1.00 10.00      C    O  
ATOM   3856  CB  VAL   169      26.161 -42.298  46.893  1.00 10.00      C    C  
ATOM   3857  CG1 VAL   169      24.879 -41.544  47.214  1.00 10.00      C    C  
ATOM   3858  CG2 VAL   169      27.290 -41.328  46.574  1.00 10.00      C    C  
ATOM   3859  HN  VAL   169      27.983 -44.371  46.995  1.00 10.00      C    H  
ATOM   3860  N   ILE   170      24.927 -44.375  49.449  1.00 10.00      C    N  
ATOM   3861  CA  ILE   170      23.874 -45.334  49.751  1.00 10.00      C    C  
ATOM   3862  C   ILE   170      22.539 -44.624  49.944  1.00 10.00      C    C  
ATOM   3863  O   ILE   170      22.420 -43.714  50.769  1.00 10.00      C    O  
ATOM   3864  CB  ILE   170      24.205 -46.170  51.007  1.00 10.00      C    C  
ATOM   3865  CG1 ILE   170      25.552 -46.876  50.826  1.00 10.00      C    C  
ATOM   3866  CG2 ILE   170      23.103 -47.184  51.281  1.00 10.00      C    C  
ATOM   3867  CD1 ILE   170      25.972 -47.712  52.012  1.00 10.00      C    C  
ATOM   3868  HN  ILE   170      25.251 -43.778  50.161  1.00 10.00      C    H  
ATOM   3869  N   LEU   171      21.545 -45.037  49.170  1.00 10.00      C    N  
ATOM   3870  CA  LEU   171      20.216 -44.453  49.244  1.00 10.00      C    C  
ATOM   3871  C   LEU   171      19.208 -45.480  49.747  1.00 10.00      C    C  
ATOM   3872  O   LEU   171      19.088 -46.579  49.190  1.00 10.00      C    O  
ATOM   3873  CB  LEU   171      19.787 -43.940  47.866  1.00 10.00      C    C  
ATOM   3874  CG  LEU   171      20.722 -42.930  47.193  1.00 10.00      C    C  
ATOM   3875  CD1 LEU   171      20.301 -42.690  45.753  1.00 10.00      C    C  
ATOM   3876  CD2 LEU   171      20.749 -41.623  47.972  1.00 10.00      C    C  
ATOM   3877  HN  LEU   171      21.711 -45.762  48.528  1.00 10.00      C    H  
ATOM   3878  N   SER   172      18.495 -45.127  50.805  1.00 10.00      C    N  
ATOM   3879  CA  SER   172      17.494 -46.009  51.376  1.00 10.00      C    C  
ATOM   3880  C   SER   172      16.342 -45.204  51.964  1.00 10.00      C    C  
ATOM   3881  O   SER   172      16.445 -43.990  52.133  1.00 10.00      C    O  
ATOM   3882  CB  SER   172      18.121 -46.898  52.453  1.00 10.00      C    C  
ATOM   3883  OG  SER   172      17.206 -47.892  52.882  1.00 10.00      C    O  
ATOM   3884  HN  SER   172      18.649 -44.249  51.219  1.00 10.00      C    H  
ATOM   3885  HG  SER   172      17.693 -48.675  53.171  1.00 10.00      C    H  
ATOM   3886  N   ILE   173      15.249 -45.891  52.270  1.00 10.00      C    N  
ATOM   3887  CA  ILE   173      14.073 -45.254  52.854  1.00 10.00      C    C  
ATOM   3888  C   ILE   173      13.905 -45.714  54.298  1.00 10.00      C    C  
ATOM   3889  O   ILE   173      12.874 -45.483  54.927  1.00 10.00      C    O  
ATOM   3890  CB  ILE   173      12.787 -45.565  52.058  1.00 10.00      C    C  
ATOM   3891  CG1 ILE   173      12.638 -47.074  51.825  1.00 10.00      C    C  
ATOM   3892  CG2 ILE   173      12.787 -44.810  50.736  1.00 10.00      C    C  
ATOM   3893  CD1 ILE   173      11.296 -47.478  51.251  1.00 10.00      C    C  
ATOM   3894  HN  ILE   173      15.234 -46.859  52.109  1.00 10.00      C    H  
ATOM   3895  N   ASN   174      14.937 -46.375  54.806  1.00 10.00      C    N  
ATOM   3896  CA  ASN   174      14.937 -46.876  56.173  1.00 10.00      C    C  
ATOM   3897  C   ASN   174      15.877 -46.050  57.039  1.00 10.00      C    C  
ATOM   3898  O   ASN   174      16.759 -45.359  56.526  1.00 10.00      C    O  
ATOM   3899  CB  ASN   174      15.380 -48.341  56.203  1.00 10.00      C    C  
ATOM   3900  CG  ASN   174      14.234 -49.314  56.381  1.00 10.00      C    C  
ATOM   3901  ND2 ASN   174      14.400 -50.517  55.849  1.00 10.00      C    N  
ATOM   3902  OD1 ASN   174      13.216 -48.996  56.994  1.00 10.00      C    O  
ATOM   3903  HN  ASN   174      15.724 -46.526  54.244  1.00 10.00      C    H  
ATOM   3904 HD21 ASN   174      15.240 -50.702  55.381  1.00 10.00      C    H  
ATOM   3905 HD22 ASN   174      13.676 -51.174  55.947  1.00 10.00      C    H  
ATOM   3906  N   GLU   175      15.699 -46.125  58.349  1.00 10.00      C    N  
ATOM   3907  CA  GLU   175      16.538 -45.380  59.271  1.00 10.00      C    C  
ATOM   3908  C   GLU   175      17.645 -46.263  59.836  1.00 10.00      C    C  
ATOM   3909  O   GLU   175      18.752 -45.796  60.101  1.00 10.00      C    O  
ATOM   3910  CB  GLU   175      15.707 -44.743  60.398  1.00 10.00      C    C  
ATOM   3911  CG  GLU   175      15.060 -45.726  61.369  1.00 10.00      C    C  
ATOM   3912  CD  GLU   175      13.878 -46.458  60.769  1.00 10.00      C    C  
ATOM   3913  OE1 GLU   175      12.727 -46.039  61.016  1.00 10.00      C    O  
ATOM   3914  OE2 GLU   175      14.099 -47.453  60.044  1.00 10.00      C    O1-
ATOM   3915  HN  GLU   175      14.979 -46.702  58.711  1.00 10.00      C    H  
ATOM   3916  N   VAL   176      17.348 -47.549  59.987  1.00 10.00      C    N  
ATOM   3917  CA  VAL   176      18.310 -48.508  60.525  1.00 10.00      C    C  
ATOM   3918  C   VAL   176      19.506 -48.706  59.595  1.00 10.00      C    C  
ATOM   3919  O   VAL   176      20.586 -49.100  60.035  1.00 10.00      C    O  
ATOM   3920  CB  VAL   176      17.661 -49.873  60.838  1.00 10.00      C    C  
ATOM   3921  CG1 VAL   176      16.732 -49.754  62.037  1.00 10.00      C    C  
ATOM   3922  CG2 VAL   176      16.912 -50.411  59.627  1.00 10.00      C    C  
ATOM   3923  HN  VAL   176      16.447 -47.859  59.745  1.00 10.00      C    H  
ATOM   3924  N   THR   177      19.307 -48.417  58.318  1.00 10.00      C    N  
ATOM   3925  CA  THR   177      20.359 -48.561  57.321  1.00 10.00      C    C  
ATOM   3926  C   THR   177      21.523 -47.609  57.602  1.00 10.00      C    C  
ATOM   3927  O   THR   177      22.683 -47.939  57.343  1.00 10.00      C    O  
ATOM   3928  CB  THR   177      19.803 -48.288  55.912  1.00 10.00      C    C  
ATOM   3929  CG2 THR   177      20.727 -48.852  54.846  1.00 10.00      C    C  
ATOM   3930  OG1 THR   177      18.517 -48.906  55.789  1.00 10.00      C    O  
ATOM   3931  HN  THR   177      18.423 -48.105  58.031  1.00 10.00      C    H  
ATOM   3932  HG1 THR   177      18.554 -49.586  55.104  1.00 10.00      C    H  
ATOM   3933  N   SER   178      21.207 -46.442  58.157  1.00 10.00      C    N  
ATOM   3934  CA  SER   178      22.214 -45.438  58.471  1.00 10.00      C    C  
ATOM   3935  C   SER   178      23.275 -45.998  59.417  1.00 10.00      C    C  
ATOM   3936  O   SER   178      24.476 -45.782  59.223  1.00 10.00      C    O  
ATOM   3937  CB  SER   178      21.546 -44.207  59.085  1.00 10.00      C    C  
ATOM   3938  OG  SER   178      20.207 -44.075  58.623  1.00 10.00      C    O  
ATOM   3939  HN  SER   178      20.269 -46.249  58.362  1.00 10.00      C    H  
ATOM   3940  HG  SER   178      19.603 -44.379  59.316  1.00 10.00      C    H  
ATOM   3941  N   LYS   179      22.829 -46.733  60.428  1.00 10.00      C    N  
ATOM   3942  CA  LYS   179      23.736 -47.327  61.400  1.00 10.00      C    C  
ATOM   3943  C   LYS   179      24.445 -48.539  60.806  1.00 10.00      C    C  
ATOM   3944  O   LYS   179      25.654 -48.706  60.974  1.00 10.00      C    O  
ATOM   3945  CB  LYS   179      22.980 -47.729  62.670  1.00 10.00      C    C  
ATOM   3946  CG  LYS   179      23.870 -48.235  63.797  1.00 10.00      C    C  
ATOM   3947  CD  LYS   179      23.043 -48.768  64.957  1.00 10.00      C    C  
ATOM   3948  CE  LYS   179      23.925 -49.315  66.071  1.00 10.00      C    C  
ATOM   3949  NZ  LYS   179      24.704 -48.243  66.742  1.00 10.00      C    N1+
ATOM   3950  HN  LYS   179      21.865 -46.879  60.521  1.00 10.00      C    H  
ATOM   3951  HZ1 LYS   179      24.065 -47.474  67.041  1.00 10.00      C    H  
ATOM   3952  HZ2 LYS   179      25.419 -47.855  66.097  1.00 10.00      C    H  
ATOM   3953  HZ3 LYS   179      25.181 -48.621  67.585  1.00 10.00      C    H  
ATOM   3954  N   ARG   180      23.684 -49.365  60.091  1.00 10.00      C    N  
ATOM   3955  CA  ARG   180      24.221 -50.573  59.471  1.00 10.00      C    C  
ATOM   3956  C   ARG   180      25.378 -50.272  58.529  1.00 10.00      C    C  
ATOM   3957  O   ARG   180      26.416 -50.927  58.587  1.00 10.00      C    O  
ATOM   3958  CB  ARG   180      23.130 -51.323  58.709  1.00 10.00      C    C  
ATOM   3959  CG  ARG   180      22.186 -52.131  59.581  1.00 10.00      C    C  
ATOM   3960  CD  ARG   180      21.259 -52.977  58.723  1.00 10.00      C    C  
ATOM   3961  NE  ARG   180      20.269 -53.698  59.516  1.00 10.00      C    N  
ATOM   3962  CZ  ARG   180      19.080 -54.082  59.048  1.00 10.00      C    C  
ATOM   3963  NH1 ARG   180      18.735 -53.813  57.790  1.00 10.00      C    N1+
ATOM   3964  NH2 ARG   180      18.238 -54.731  59.841  1.00 10.00      C    N  
ATOM   3965  HN  ARG   180      22.730 -49.158  59.979  1.00 10.00      C    H  
ATOM   3966  HE  ARG   180      20.505 -53.909  60.451  1.00 10.00      C    H  
ATOM   3967 HH11 ARG   180      19.365 -53.316  57.185  1.00 10.00      C    H  
ATOM   3968 HH12 ARG   180      17.840 -54.108  57.436  1.00 10.00      C    H  
ATOM   3969 HH21 ARG   180      17.340 -55.021  59.497  1.00 10.00      C    H  
ATOM   3970 HH22 ARG   180      18.492 -54.933  60.791  1.00 10.00      C    H  
ATOM   3971  N   ALA   181      25.203 -49.268  57.682  1.00 10.00      C    N  
ATOM   3972  CA  ALA   181      26.226 -48.892  56.708  1.00 10.00      C    C  
ATOM   3973  C   ALA   181      27.525 -48.423  57.366  1.00 10.00      C    C  
ATOM   3974  O   ALA   181      28.575 -48.403  56.733  1.00 10.00      C    O  
ATOM   3975  CB  ALA   181      25.694 -47.828  55.764  1.00 10.00      C    C  
ATOM   3976  HN  ALA   181      24.358 -48.763  57.706  1.00 10.00      C    H  
ATOM   3977  N   HIS   182      27.459 -48.061  58.639  1.00 10.00      C    N  
ATOM   3978  CA  HIS   182      28.639 -47.589  59.348  1.00 10.00      C    C  
ATOM   3979  C   HIS   182      29.269 -48.682  60.199  1.00 10.00      C    C  
ATOM   3980  O   HIS   182      30.352 -48.501  60.749  1.00 10.00      C    O  
ATOM   3981  CB  HIS   182      28.317 -46.352  60.192  1.00 10.00      C    C  
ATOM   3982  CG  HIS   182      28.162 -45.107  59.377  1.00 10.00      C    C  
ATOM   3983  CD2 HIS   182      29.078 -44.370  58.706  1.00 10.00      C    C  
ATOM   3984  ND1 HIS   182      26.949 -44.498  59.151  1.00 10.00      C    N  
ATOM   3985  CE1 HIS   182      27.123 -43.448  58.372  1.00 10.00      C    C  
ATOM   3986  NE2 HIS   182      28.408 -43.343  58.086  1.00 10.00      C    N  
ATOM   3987  HN  HIS   182      26.603 -48.124  59.114  1.00 10.00      C    H  
ATOM   3988  HD1 HIS   182      26.077 -44.794  59.514  1.00 10.00      C    H  
ATOM   3989  HE2 HIS   182      28.773 -42.789  57.361  1.00 10.00      C    H  
ATOM   3990  N   MET   183      28.598 -49.821  60.291  1.00 10.00      C    N  
ATOM   3991  CA  MET   183      29.102 -50.937  61.080  1.00 10.00      C    C  
ATOM   3992  C   MET   183      29.466 -52.121  60.192  1.00 10.00      C    C  
ATOM   3993  O   MET   183      30.453 -52.814  60.437  1.00 10.00      C    O  
ATOM   3994  CB  MET   183      28.080 -51.360  62.138  1.00 10.00      C    C  
ATOM   3995  CG  MET   183      27.826 -50.313  63.213  1.00 10.00      C    C  
ATOM   3996  SD  MET   183      26.606 -50.846  64.430  1.00 10.00      C    S  
ATOM   3997  CE  MET   183      27.474 -52.208  65.206  1.00 10.00      C    C  
ATOM   3998  HN  MET   183      27.741 -49.912  59.823  1.00 10.00      C    H  
ATOM   3999  N   LEU   184      28.676 -52.338  59.148  1.00 10.00      C    N  
ATOM   4000  CA  LEU   184      28.910 -53.446  58.229  1.00 10.00      C    C  
ATOM   4001  C   LEU   184      29.901 -53.068  57.131  1.00 10.00      C    C  
ATOM   4002  O   LEU   184      30.345 -53.928  56.364  1.00 10.00      C    O  
ATOM   4003  CB  LEU   184      27.593 -53.915  57.600  1.00 10.00      C    C  
ATOM   4004  CG  LEU   184      26.453 -54.255  58.567  1.00 10.00      C    C  
ATOM   4005  CD1 LEU   184      25.205 -54.662  57.797  1.00 10.00      C    C  
ATOM   4006  CD2 LEU   184      26.872 -55.362  59.521  1.00 10.00      C    C  
ATOM   4007  HN  LEU   184      27.908 -51.740  58.993  1.00 10.00      C    H  
ATOM   4008  N   ILE   185      30.249 -51.781  57.057  1.00 10.00      C    N  
ATOM   4009  CA  ILE   185      31.184 -51.299  56.046  1.00 10.00      C    C  
ATOM   4010  C   ILE   185      32.530 -52.019  56.138  1.00 10.00      C    C  
ATOM   4011  O   ILE   185      33.129 -52.367  55.119  1.00 10.00      C    O  
ATOM   4012  CB  ILE   185      31.377 -49.764  56.100  1.00 10.00      C    C  
ATOM   4013  CG1 ILE   185      32.279 -49.280  54.959  1.00 10.00      C    C  
ATOM   4014  CG2 ILE   185      31.914 -49.312  57.452  1.00 10.00      C    C  
ATOM   4015  CD1 ILE   185      31.717 -49.554  53.579  1.00 10.00      C    C  
ATOM   4016  HN  ILE   185      29.866 -51.145  57.694  1.00 10.00      C    H  
ATOM   4017  N   ASP   186      32.983 -52.269  57.361  1.00 10.00      C    N  
ATOM   4018  CA  ASP   186      34.251 -52.955  57.582  1.00 10.00      C    C  
ATOM   4019  C   ASP   186      34.230 -54.348  56.967  1.00 10.00      C    C  
ATOM   4020  O   ASP   186      35.159 -54.740  56.261  1.00 10.00      C    O  
ATOM   4021  CB  ASP   186      34.570 -53.037  59.078  1.00 10.00      C    C  
ATOM   4022  CG  ASP   186      35.519 -54.171  59.421  1.00 10.00      C    C  
ATOM   4023  OD1 ASP   186      36.630 -54.224  58.849  1.00 10.00      C    O  
ATOM   4024  OD2 ASP   186      35.159 -55.012  60.271  1.00 10.00      C    O1-
ATOM   4025  HN  ASP   186      32.453 -51.983  58.135  1.00 10.00      C    H  
ATOM   4026  N   MET   187      33.149 -55.078  57.209  1.00 10.00      C    N  
ATOM   4027  CA  MET   187      33.004 -56.427  56.685  1.00 10.00      C    C  
ATOM   4028  C   MET   187      33.029 -56.435  55.158  1.00 10.00      C    C  
ATOM   4029  O   MET   187      33.674 -57.288  54.542  1.00 10.00      C    O  
ATOM   4030  CB  MET   187      31.726 -57.085  57.212  1.00 10.00      C    C  
ATOM   4031  CG  MET   187      31.611 -58.563  56.878  1.00 10.00      C    C  
ATOM   4032  SD  MET   187      33.115 -59.488  57.264  1.00 10.00      C    S  
ATOM   4033  CE  MET   187      33.247 -59.210  59.030  1.00 10.00      C    C  
ATOM   4034  HN  MET   187      32.430 -54.701  57.756  1.00 10.00      C    H  
ATOM   4035  N   HIS   188      32.346 -55.473  54.544  1.00 10.00      C    N  
ATOM   4036  CA  HIS   188      32.318 -55.394  53.090  1.00 10.00      C    C  
ATOM   4037  C   HIS   188      33.680 -54.980  52.544  1.00 10.00      C    C  
ATOM   4038  O   HIS   188      34.151 -55.537  51.556  1.00 10.00      C    O  
ATOM   4039  CB  HIS   188      31.222 -54.456  52.583  1.00 10.00      C    C  
ATOM   4040  CG  HIS   188      30.808 -54.744  51.170  1.00 10.00      C    C  
ATOM   4041  CD2 HIS   188      31.186 -54.179  49.997  1.00 10.00      C    C  
ATOM   4042  ND1 HIS   188      29.895 -55.722  50.842  1.00 10.00      C    N  
ATOM   4043  CE1 HIS   188      29.735 -55.751  49.536  1.00 10.00      C    C  
ATOM   4044  NE2 HIS   188      30.502 -54.826  48.994  1.00 10.00      C    N  
ATOM   4045  HN  HIS   188      31.852 -54.811  55.079  1.00 10.00      C    H  
ATOM   4046  HD1 HIS   188      29.434 -56.315  51.478  1.00 10.00      C    H  
ATOM   4047  HE2 HIS   188      30.722 -54.777  48.035  1.00 10.00      C    H  
ATOM   4048  N   PHE   189      34.314 -54.014  53.198  1.00 10.00      C    N  
ATOM   4049  CA  PHE   189      35.634 -53.548  52.778  1.00 10.00      C    C  
ATOM   4050  C   PHE   189      36.666 -54.656  52.951  1.00 10.00      C    C  
ATOM   4051  O   PHE   189      37.619 -54.763  52.179  1.00 10.00      C    O  
ATOM   4052  CB  PHE   189      36.057 -52.302  53.554  1.00 10.00      C    C  
ATOM   4053  CG  PHE   189      35.642 -51.004  52.916  1.00 10.00      C    C  
ATOM   4054  CD1 PHE   189      35.024 -50.982  51.675  1.00 10.00      C    C  
ATOM   4055  CD2 PHE   189      35.870 -49.802  53.564  1.00 10.00      C    C  
ATOM   4056  CE1 PHE   189      34.648 -49.788  51.091  1.00 10.00      C    C  
ATOM   4057  CE2 PHE   189      35.497 -48.604  52.988  1.00 10.00      C    C  
ATOM   4058  CZ  PHE   189      34.882 -48.597  51.751  1.00 10.00      C    C  
ATOM   4059  HN  PHE   189      33.884 -53.601  53.984  1.00 10.00      C    H  
ATOM   4060  N   ARG   190      36.470 -55.470  53.978  1.00 10.00      C    N  
ATOM   4061  CA  ARG   190      37.352 -56.590  54.251  1.00 10.00      C    C  
ATOM   4062  C   ARG   190      37.210 -57.626  53.142  1.00 10.00      C    C  
ATOM   4063  O   ARG   190      38.199 -58.170  52.658  1.00 10.00      C    O  
ATOM   4064  CB  ARG   190      36.997 -57.220  55.602  1.00 10.00      C    C  
ATOM   4065  CG  ARG   190      38.129 -57.211  56.617  1.00 10.00      C    C  
ATOM   4066  CD  ARG   190      37.594 -57.340  58.034  1.00 10.00      C    C  
ATOM   4067  NE  ARG   190      38.643 -57.687  58.994  1.00 10.00      C    N  
ATOM   4068  CZ  ARG   190      38.922 -56.976  60.087  1.00 10.00      C    C  
ATOM   4069  NH1 ARG   190      38.238 -55.868  60.359  1.00 10.00      C    N1+
ATOM   4070  NH2 ARG   190      39.885 -57.378  60.916  1.00 10.00      C    N  
ATOM   4071  HN  ARG   190      35.709 -55.304  54.581  1.00 10.00      C    H  
ATOM   4072  HE  ARG   190      39.171 -58.500  58.812  1.00 10.00      C    H  
ATOM   4073 HH11 ARG   190      38.446 -55.333  61.179  1.00 10.00      C    H  
ATOM   4074 HH12 ARG   190      37.502 -55.556  59.738  1.00 10.00      C    H  
ATOM   4075 HH21 ARG   190      40.400 -58.217  60.720  1.00 10.00      C    H  
ATOM   4076 HH22 ARG   190      40.095 -56.850  61.741  1.00 10.00      C    H  
ATOM   4077  N   SER   191      35.969 -57.860  52.730  1.00 10.00      C    N  
ATOM   4078  CA  SER   191      35.676 -58.817  51.672  1.00 10.00      C    C  
ATOM   4079  C   SER   191      36.189 -58.313  50.322  1.00 10.00      C    C  
ATOM   4080  O   SER   191      36.703 -59.088  49.513  1.00 10.00      C    O  
ATOM   4081  CB  SER   191      34.171 -59.084  51.609  1.00 10.00      C    C  
ATOM   4082  OG  SER   191      33.681 -59.522  52.870  1.00 10.00      C    O  
ATOM   4083  HN  SER   191      35.228 -57.374  53.148  1.00 10.00      C    H  
ATOM   4084  HG  SER   191      33.788 -58.812  53.522  1.00 10.00      C    H  
ATOM   4085  N   LEU   192      36.054 -57.008  50.090  1.00 10.00      C    N  
ATOM   4086  CA  LEU   192      36.515 -56.404  48.844  1.00 10.00      C    C  
ATOM   4087  C   LEU   192      38.022 -56.535  48.709  1.00 10.00      C    C  
ATOM   4088  O   LEU   192      38.542 -56.711  47.608  1.00 10.00      C    O  
ATOM   4089  CB  LEU   192      36.114 -54.931  48.764  1.00 10.00      C    C  
ATOM   4090  CG  LEU   192      34.624 -54.642  48.577  1.00 10.00      C    C  
ATOM   4091  CD1 LEU   192      34.378 -53.143  48.537  1.00 10.00      C    C  
ATOM   4092  CD2 LEU   192      34.092 -55.310  47.315  1.00 10.00      C    C  
ATOM   4093  HN  LEU   192      35.624 -56.442  50.769  1.00 10.00      C    H  
ATOM   4094  N   ARG   193      38.718 -56.458  49.837  1.00 10.00      C    N  
ATOM   4095  CA  ARG   193      40.166 -56.584  49.844  1.00 10.00      C    C  
ATOM   4096  C   ARG   193      40.573 -57.988  49.418  1.00 10.00      C    C  
ATOM   4097  O   ARG   193      41.539 -58.165  48.677  1.00 10.00      C    O  
ATOM   4098  CB  ARG   193      40.739 -56.246  51.221  1.00 10.00      C    C  
ATOM   4099  CG  ARG   193      42.255 -56.147  51.248  1.00 10.00      C    C  
ATOM   4100  CD  ARG   193      42.729 -55.070  52.209  1.00 10.00      C    C  
ATOM   4101  NE  ARG   193      42.131 -53.769  51.904  1.00 10.00      C    N  
ATOM   4102  CZ  ARG   193      42.732 -52.818  51.186  1.00 10.00      C    C  
ATOM   4103  NH1 ARG   193      43.948 -53.011  50.695  1.00 10.00      C    N1+
ATOM   4104  NH2 ARG   193      42.113 -51.669  50.958  1.00 10.00      C    N  
ATOM   4105  HN  ARG   193      38.245 -56.314  50.683  1.00 10.00      C    H  
ATOM   4106  HE  ARG   193      41.225 -53.606  52.237  1.00 10.00      C    H  
ATOM   4107 HH11 ARG   193      44.428 -53.872  50.857  1.00 10.00      C    H  
ATOM   4108 HH12 ARG   193      44.394 -52.278  50.147  1.00 10.00      C    H  
ATOM   4109 HH21 ARG   193      41.199 -51.509  51.317  1.00 10.00      C    H  
ATOM   4110 HH22 ARG   193      42.568 -50.943  50.405  1.00 10.00      C    H  
ATOM   4111  N   THR   194      39.821 -58.981  49.880  1.00 10.00      C    N  
ATOM   4112  CA  THR   194      40.086 -60.367  49.532  1.00 10.00      C    C  
ATOM   4113  C   THR   194      39.899 -60.566  48.031  1.00 10.00      C    C  
ATOM   4114  O   THR   194      40.690 -61.249  47.376  1.00 10.00      C    O  
ATOM   4115  CB  THR   194      39.144 -61.315  50.294  1.00 10.00      C    C  
ATOM   4116  CG2 THR   194      39.734 -62.714  50.357  1.00 10.00      C    C  
ATOM   4117  OG1 THR   194      38.956 -60.821  51.626  1.00 10.00      C    O  
ATOM   4118  HN  THR   194      39.070 -58.777  50.480  1.00 10.00      C    H  
ATOM   4119  HG1 THR   194      38.219 -61.285  52.038  1.00 10.00      C    H  
ATOM   4120  N   LYS   195      38.861 -59.932  47.490  1.00 10.00      C    N  
ATOM   4121  CA  LYS   195      38.562 -60.017  46.068  1.00 10.00      C    C  
ATOM   4122  C   LYS   195      39.683 -59.376  45.258  1.00 10.00      C    C  
ATOM   4123  O   LYS   195      39.976 -59.800  44.141  1.00 10.00      C    O  
ATOM   4124  CB  LYS   195      37.226 -59.334  45.761  1.00 10.00      C    C  
ATOM   4125  CG  LYS   195      36.019 -60.055  46.343  1.00 10.00      C    C  
ATOM   4126  CD  LYS   195      34.818 -59.130  46.475  1.00 10.00      C    C  
ATOM   4127  CE  LYS   195      34.192 -58.815  45.126  1.00 10.00      C    C  
ATOM   4128  NZ  LYS   195      33.575 -60.015  44.502  1.00 10.00      C    N1+
ATOM   4129  HN  LYS   195      38.279 -59.392  48.070  1.00 10.00      C    H  
ATOM   4130  HZ1 LYS   195      32.968 -60.505  45.188  1.00 10.00      C    H  
ATOM   4131  HZ2 LYS   195      34.311 -60.673  44.176  1.00 10.00      C    H  
ATOM   4132  HZ3 LYS   195      32.997 -59.734  43.684  1.00 10.00      C    H  
ATOM   4133  N   LEU   196      40.313 -58.359  45.841  1.00 10.00      C    N  
ATOM   4134  CA  LEU   196      41.413 -57.657  45.190  1.00 10.00      C    C  
ATOM   4135  C   LEU   196      42.641 -58.561  45.106  1.00 10.00      C    C  
ATOM   4136  O   LEU   196      43.266 -58.687  44.052  1.00 10.00      C    O  
ATOM   4137  CB  LEU   196      41.750 -56.368  45.949  1.00 10.00      C    C  
ATOM   4138  CG  LEU   196      42.839 -55.478  45.343  1.00 10.00      C    C  
ATOM   4139  CD1 LEU   196      42.389 -54.902  44.008  1.00 10.00      C    C  
ATOM   4140  CD2 LEU   196      43.223 -54.370  46.310  1.00 10.00      C    C  
ATOM   4141  HN  LEU   196      40.023 -58.068  46.733  1.00 10.00      C    H  
ATOM   4142  N   SER   197      42.971 -59.208  46.220  1.00 10.00      C    N  
ATOM   4143  CA  SER   197      44.116 -60.109  46.270  1.00 10.00      C    C  
ATOM   4144  C   SER   197      43.877 -61.341  45.403  1.00 10.00      C    C  
ATOM   4145  O   SER   197      44.817 -62.020  44.994  1.00 10.00      C    O  
ATOM   4146  CB  SER   197      44.400 -60.524  47.713  1.00 10.00      C    C  
ATOM   4147  OG  SER   197      43.218 -60.475  48.496  1.00 10.00      C    O  
ATOM   4148  HN  SER   197      42.435 -59.069  47.033  1.00 10.00      C    H  
ATOM   4149  HG  SER   197      42.561 -61.080  48.127  1.00 10.00      C    H  
ATOM   4150  N   LEU   198      42.613 -61.612  45.117  1.00 10.00      C    N  
ATOM   4151  CA  LEU   198      42.234 -62.752  44.300  1.00 10.00      C    C  
ATOM   4152  C   LEU   198      42.596 -62.514  42.835  1.00 10.00      C    C  
ATOM   4153  O   LEU   198      42.696 -63.455  42.048  1.00 10.00      C    O  
ATOM   4154  CB  LEU   198      40.731 -63.009  44.434  1.00 10.00      C    C  
ATOM   4155  CG  LEU   198      40.229 -64.389  44.008  1.00 10.00      C    C  
ATOM   4156  CD1 LEU   198      40.863 -65.477  44.861  1.00 10.00      C    C  
ATOM   4157  CD2 LEU   198      38.714 -64.448  44.109  1.00 10.00      C    C  
ATOM   4158  HN  LEU   198      41.911 -61.025  45.472  1.00 10.00      C    H  
ATOM   4159  N   ILE   199      42.792 -61.249  42.473  1.00 10.00      C    N  
ATOM   4160  CA  ILE   199      43.142 -60.891  41.101  1.00 10.00      C    C  
ATOM   4161  C   ILE   199      44.658 -60.826  40.931  1.00 10.00      C    C  
ATOM   4162  O   ILE   199      45.174 -60.807  39.811  1.00 10.00      C    O  
ATOM   4163  CB  ILE   199      42.531 -59.533  40.687  1.00 10.00      C    C  
ATOM   4164  CG1 ILE   199      41.109 -59.392  41.234  1.00 10.00      C    C  
ATOM   4165  CG2 ILE   199      42.524 -59.391  39.169  1.00 10.00      C    C  
ATOM   4166  CD1 ILE   199      40.515 -58.013  41.050  1.00 10.00      C    C  
ATOM   4167  HN  ILE   199      42.701 -60.539  43.145  1.00 10.00      C    H  
ATOM   4168  N   MET   200      45.374 -60.794  42.046  1.00 10.00      C    N  
ATOM   4169  CA  MET   200      46.830 -60.727  42.009  1.00 10.00      C    C  
ATOM   4170  C   MET   200      47.445 -62.112  42.196  1.00 10.00      C    C  
ATOM   4171  O   MET   200      46.735 -63.093  42.425  1.00 10.00      C    O  
ATOM   4172  CB  MET   200      47.371 -59.744  43.055  1.00 10.00      C    C  
ATOM   4173  CG  MET   200      47.314 -60.244  44.490  1.00 10.00      C    C  
ATOM   4174  SD  MET   200      48.148 -59.144  45.653  1.00 10.00      C    S  
ATOM   4175  CE  MET   200      47.172 -57.650  45.479  1.00 10.00      C    C  
ATOM   4176  HN  MET   200      44.917 -60.837  42.910  1.00 10.00      C    H  
ATOM   4177  N   ARG   201      48.761 -62.181  42.088  1.00 10.00      C    N  
ATOM   4178  CA  ARG   201      49.482 -63.436  42.242  1.00 10.00      C    C  
ATOM   4179  C   ARG   201      49.890 -63.649  43.695  1.00 10.00      C    C  
ATOM   4180  O   ARG   201      49.961 -62.700  44.480  1.00 10.00      C    O  
ATOM   4181  CB  ARG   201      50.718 -63.444  41.345  1.00 10.00      C    C  
ATOM   4182  CG  ARG   201      50.400 -63.439  39.860  1.00 10.00      C    C  
ATOM   4183  CD  ARG   201      50.855 -64.727  39.195  1.00 10.00      C    C  
ATOM   4184  NE  ARG   201      50.386 -65.915  39.911  1.00 10.00      C    N  
ATOM   4185  CZ  ARG   201      49.571 -66.827  39.387  1.00 10.00      C    C  
ATOM   4186  NH1 ARG   201      49.126 -66.697  38.143  1.00 10.00      C    N1+
ATOM   4187  NH2 ARG   201      49.194 -67.873  40.110  1.00 10.00      C    N  
ATOM   4188  HN  ARG   201      49.271 -61.361  41.910  1.00 10.00      C    H  
ATOM   4189  HE  ARG   201      50.706 -66.042  40.834  1.00 10.00      C    H  
ATOM   4190 HH11 ARG   201      49.399 -65.909  37.584  1.00 10.00      C    H  
ATOM   4191 HH12 ARG   201      48.511 -67.391  37.753  1.00 10.00      C    H  
ATOM   4192 HH21 ARG   201      49.522 -67.982  41.052  1.00 10.00      C    H  
ATOM   4193 HH22 ARG   201      48.580 -68.564  39.715  1.00 10.00      C    H  
TER    4194      ARG   201 
ATOM   4195  N   PRO     2       8.161 -46.331  57.687  1.00 10.00      D    N  
ATOM   4196  CA  PRO     2       7.630 -45.826  56.403  1.00 10.00      D    C  
ATOM   4197  C   PRO     2       6.448 -46.674  55.952  1.00 10.00      D    C  
ATOM   4198  O   PRO     2       6.010 -47.574  56.672  1.00 10.00      D    O  
ATOM   4199  CB  PRO     2       8.740 -45.867  55.358  1.00 10.00      D    C  
ATOM   4200  CG  PRO     2       9.843 -46.586  56.056  1.00 10.00      D    C  
ATOM   4201  CD  PRO     2       9.624 -46.367  57.534  1.00 10.00      D    C  
ATOM   4202  HT1 PRO     2       7.678 -47.234  57.848  1.00 10.00      D    H  
ATOM   4203  HT2 PRO     2       7.738 -45.703  58.413  1.00 10.00      D    H  
ATOM   4204  N   LYS     3       5.935 -46.389  54.761  1.00 10.00      D    N  
ATOM   4205  CA  LYS     3       4.804 -47.130  54.221  1.00 10.00      D    C  
ATOM   4206  C   LYS     3       5.279 -48.414  53.550  1.00 10.00      D    C  
ATOM   4207  O   LYS     3       6.481 -48.631  53.402  1.00 10.00      D    O  
ATOM   4208  CB  LYS     3       4.018 -46.269  53.226  1.00 10.00      D    C  
ATOM   4209  CG  LYS     3       3.277 -45.098  53.854  1.00 10.00      D    C  
ATOM   4210  CD  LYS     3       2.377 -45.559  54.991  1.00 10.00      D    C  
ATOM   4211  CE  LYS     3       1.528 -44.421  55.535  1.00 10.00      D    C  
ATOM   4212  NZ  LYS     3       0.774 -44.828  56.750  1.00 10.00      D    N1+
ATOM   4213  HN  LYS     3       6.338 -45.673  54.226  1.00 10.00      D    H  
ATOM   4214  HZ1 LYS     3       0.354 -45.770  56.614  1.00 10.00      D    H  
ATOM   4215  HZ2 LYS     3       0.013 -44.149  56.949  1.00 10.00      D    H  
ATOM   4216  HZ3 LYS     3       1.412 -44.866  57.573  1.00 10.00      D    H  
ATOM   4217  N   ILE     4       4.334 -49.253  53.154  1.00 10.00      D    N  
ATOM   4218  CA  ILE     4       4.651 -50.518  52.500  1.00 10.00      D    C  
ATOM   4219  C   ILE     4       4.933 -50.294  51.016  1.00 10.00      D    C  
ATOM   4220  O   ILE     4       4.051 -49.866  50.270  1.00 10.00      D    O  
ATOM   4221  CB  ILE     4       3.495 -51.539  52.631  1.00 10.00      D    C  
ATOM   4222  CG1 ILE     4       2.967 -51.597  54.066  1.00 10.00      D    C  
ATOM   4223  CG2 ILE     4       3.940 -52.922  52.175  1.00 10.00      D    C  
ATOM   4224  CD1 ILE     4       1.708 -50.786  54.285  1.00 10.00      D    C  
ATOM   4225  HN  ILE     4       3.397 -49.017  53.297  1.00 10.00      D    H  
ATOM   4226  N   PRO     5       6.167 -50.562  50.576  1.00 10.00      D    N  
ATOM   4227  CA  PRO     5       6.565 -50.403  49.182  1.00 10.00      D    C  
ATOM   4228  C   PRO     5       6.357 -51.691  48.384  1.00 10.00      D    C  
ATOM   4229  O   PRO     5       6.270 -52.780  48.958  1.00 10.00      D    O  
ATOM   4230  CB  PRO     5       8.057 -50.100  49.311  1.00 10.00      D    C  
ATOM   4231  CG  PRO     5       8.497 -50.851  50.528  1.00 10.00      D    C  
ATOM   4232  CD  PRO     5       7.285 -51.032  51.409  1.00 10.00      D    C  
ATOM   4233  N   SEP     6       6.279 -51.556  47.068  1.00 10.00      D    N  
ATOM   4234  CA  SEP     6       6.090 -52.693  46.177  1.00 10.00      D    C  
ATOM   4235  C   SEP     6       6.722 -52.398  44.822  1.00 10.00      D    C  
ATOM   4236  O   SEP     6       7.031 -51.244  44.512  1.00 10.00      D    O  
ATOM   4237  CB  SEP     6       4.597 -52.993  45.987  1.00 10.00      D    C  
ATOM   4238  OG  SEP     6       4.194 -54.164  46.689  1.00 10.00      D    O  
ATOM   4239  P   SEP     6       4.952 -55.562  46.466  1.00 10.00      D    P  
ATOM   4240  O1P SEP     6       6.222 -55.682  47.205  1.00 10.00      D    O  
ATOM   4241  O2P SEP     6       4.077 -56.740  46.614  1.00 10.00      D    O  
ATOM   4242  O3P SEP     6       5.390 -55.578  44.924  1.00 10.00      D    O  
ATOM   4243  HN  SEP     6       6.352 -50.663  46.676  1.00 10.00      D    H  
ATOM   4244  N   SEP     7       6.900 -53.434  44.025  1.00 10.00      D    N  
ATOM   4245  CA  SEP     7       7.484 -53.292  42.700  1.00 10.00      D    C  
ATOM   4246  C   SEP     7       6.549 -53.900  41.648  1.00 10.00      D    C  
ATOM   4247  O   SEP     7       6.746 -55.035  41.216  1.00 10.00      D    O  
ATOM   4248  CB  SEP     7       8.857 -53.971  42.646  1.00 10.00      D    C  
ATOM   4249  OG  SEP     7       9.695 -53.560  43.724  1.00 10.00      D    O  
ATOM   4250  P   SEP     7      10.567 -54.641  44.519  1.00 10.00      D    P  
ATOM   4251  O1P SEP     7       9.793 -55.773  45.054  1.00 10.00      D    O  
ATOM   4252  O2P SEP     7      11.511 -54.060  45.492  1.00 10.00      D    O  
ATOM   4253  O3P SEP     7      11.508 -55.297  43.409  1.00 10.00      D    O  
ATOM   4254  HN  SEP     7       6.618 -54.329  44.333  1.00 10.00      D    H  
ATOM   4255  N   PRO     8       5.501 -53.156  41.240  1.00 10.00      D    N  
ATOM   4256  CA  PRO     8       4.528 -53.623  40.255  1.00 10.00      D    C  
ATOM   4257  C   PRO     8       4.978 -53.373  38.810  1.00 10.00      D    C  
ATOM   4258  O   PRO     8       5.656 -54.210  38.216  1.00 10.00      D    O  
ATOM   4259  CB  PRO     8       3.266 -52.803  40.581  1.00 10.00      D    C  
ATOM   4260  CG  PRO     8       3.666 -51.810  41.634  1.00 10.00      D    C  
ATOM   4261  CD  PRO     8       5.167 -51.813  41.710  1.00 10.00      D    C  
ATOM   4262  N   ASP     9       4.592 -52.216  38.260  1.00 10.00      D    N  
ATOM   4263  CA  ASP     9       4.942 -51.832  36.883  1.00 10.00      D    C  
ATOM   4264  C   ASP     9       4.436 -52.856  35.864  1.00 10.00      D    C  
ATOM   4265  O   ASP     9       5.212 -53.436  35.107  1.00 10.00      D    O  
ATOM   4266  CB  ASP     9       6.451 -51.592  36.726  1.00 10.00      D    C  
ATOM   4267  CG  ASP     9       6.813 -50.944  35.399  1.00 10.00      D    C  
ATOM   4268  OD1 ASP     9       6.134 -49.969  35.001  1.00 10.00      D    O  
ATOM   4269  OD2 ASP     9       7.791 -51.397  34.757  1.00 10.00      D    O1-
ATOM   4270  HN  ASP     9       4.051 -51.600  38.793  1.00 10.00      D    H  
ATOM   4271  N   LEU    10       3.126 -53.075  35.863  1.00 10.00      D    N  
ATOM   4272  CA  LEU    10       2.502 -54.027  34.948  1.00 10.00      D    C  
ATOM   4273  C   LEU    10       1.116 -53.542  34.535  1.00 10.00      D    C  
ATOM   4274  O   LEU    10       0.108 -53.932  35.128  1.00 10.00      D    O  
ATOM   4275  CB  LEU    10       2.396 -55.410  35.603  1.00 10.00      D    C  
ATOM   4276  CG  LEU    10       3.701 -56.194  35.750  1.00 10.00      D    C  
ATOM   4277  CD1 LEU    10       3.480 -57.446  36.581  1.00 10.00      D    C  
ATOM   4278  CD2 LEU    10       4.261 -56.552  34.381  1.00 10.00      D    C  
ATOM   4279  HN  LEU    10       2.563 -52.586  36.491  1.00 10.00      D    H  
ATOM   4280  N   LYS    11       1.075 -52.676  33.529  1.00 10.00      D    N  
ATOM   4281  CA  LYS    11      -0.180 -52.125  33.032  1.00 10.00      D    C  
ATOM   4282  C   LYS    11       0.060 -51.255  31.804  1.00 10.00      D    C  
ATOM   4283  O   LYS    11       0.996 -50.456  31.771  1.00 10.00      D    O  
ATOM   4284  CB  LYS    11      -0.884 -51.301  34.118  1.00 10.00      D    C  
ATOM   4285  CG  LYS    11      -2.374 -51.117  33.891  1.00 10.00      D    C  
ATOM   4286  CD  LYS    11      -3.151 -51.291  35.185  1.00 10.00      D    C  
ATOM   4287  CE  LYS    11      -4.052 -52.514  35.137  1.00 10.00      D    C  
ATOM   4288  NZ  LYS    11      -3.295 -53.764  34.856  1.00 10.00      D    N1+
ATOM   4289  HN  LYS    11       1.913 -52.407  33.096  1.00 10.00      D    H  
ATOM   4290  HZ1 LYS    11      -3.957 -54.565  34.739  1.00 10.00      D    H  
ATOM   4291  HZ2 LYS    11      -2.646 -53.978  35.642  1.00 10.00      D    H  
ATOM   4292  HZ3 LYS    11      -2.742 -53.658  33.982  1.00 10.00      D    H  
ATOM   4293  N   LYS    12      -0.783 -51.420  30.796  1.00 10.00      D    N  
ATOM   4294  CA  LYS    12      -0.689 -50.646  29.566  1.00 10.00      D    C  
ATOM   4295  C   LYS    12      -2.066 -50.112  29.204  1.00 10.00      D    C  
ATOM   4296  O   LYS    12      -3.074 -50.761  29.474  1.00 10.00      D    O  
ATOM   4297  CB  LYS    12      -0.154 -51.510  28.422  1.00 10.00      D    C  
ATOM   4298  CG  LYS    12       1.276 -51.988  28.614  1.00 10.00      D    C  
ATOM   4299  CD  LYS    12       1.708 -52.898  27.477  1.00 10.00      D    C  
ATOM   4300  CE  LYS    12       0.823 -54.130  27.396  1.00 10.00      D    C  
ATOM   4301  NZ  LYS    12       1.321 -55.114  26.403  1.00 10.00      D    N1+
ATOM   4302  HN  LYS    12      -1.500 -52.086  30.882  1.00 10.00      D    H  
ATOM   4303  HZ1 LYS    12       1.468 -54.655  25.485  1.00 10.00      D    H  
ATOM   4304  HZ2 LYS    12       0.629 -55.882  26.285  1.00 10.00      D    H  
ATOM   4305  HZ3 LYS    12       2.222 -55.524  26.723  1.00 10.00      D    H  
ATOM   4306  N   SER    13      -2.122 -48.931  28.606  1.00 10.00      D    N  
ATOM   4307  CA  SER    13      -3.401 -48.343  28.237  1.00 10.00      D    C  
ATOM   4308  C   SER    13      -3.279 -47.391  27.048  1.00 10.00      D    C  
ATOM   4309  O   SER    13      -2.179 -47.103  26.572  1.00 10.00      D    O  
ATOM   4310  CB  SER    13      -4.012 -47.617  29.436  1.00 10.00      D    C  
ATOM   4311  OG  SER    13      -4.255 -48.512  30.510  1.00 10.00      D    O  
ATOM   4312  HN  SER    13      -1.293 -48.444  28.413  1.00 10.00      D    H  
ATOM   4313  HG  SER    13      -3.967 -49.402  30.262  1.00 10.00      D    H  
ATOM   4314  N   ARG    14      -4.422 -46.913  26.574  1.00 10.00      D    N  
ATOM   4315  CA  ARG    14      -4.478 -45.994  25.447  1.00 10.00      D    C  
ATOM   4316  C   ARG    14      -5.314 -44.773  25.828  1.00 10.00      D    C  
ATOM   4317  O   ARG    14      -5.368 -44.409  27.004  1.00 10.00      D    O  
ATOM   4318  CB  ARG    14      -5.093 -46.697  24.231  1.00 10.00      D    C  
ATOM   4319  CG  ARG    14      -4.249 -47.826  23.660  1.00 10.00      D    C  
ATOM   4320  CD  ARG    14      -3.287 -47.325  22.595  1.00 10.00      D    C  
ATOM   4321  NE  ARG    14      -2.160 -46.585  23.159  1.00 10.00      D    N  
ATOM   4322  CZ  ARG    14      -1.387 -45.759  22.447  1.00 10.00      D    C  
ATOM   4323  NH1 ARG    14      -1.616 -45.576  21.152  1.00 10.00      D    N1+
ATOM   4324  NH2 ARG    14      -0.383 -45.115  23.026  1.00 10.00      D    N  
ATOM   4325  HN  ARG    14      -5.261 -47.182  26.999  1.00 10.00      D    H  
ATOM   4326  HE  ARG    14      -1.963 -46.721  24.111  1.00 10.00      D    H  
ATOM   4327 HH11 ARG    14      -2.371 -46.059  20.697  1.00 10.00      D    H  
ATOM   4328 HH12 ARG    14      -1.030 -44.955  20.619  1.00 10.00      D    H  
ATOM   4329 HH21 ARG    14      -0.189 -45.243  23.997  1.00 10.00      D    H  
ATOM   4330 HH22 ARG    14       0.189 -44.485  22.479  1.00 10.00      D    H  
ATOM   4331  N   SER    15      -5.953 -44.151  24.833  1.00 10.00      D    N  
ATOM   4332  CA  SER    15      -6.800 -42.975  25.051  1.00 10.00      D    C  
ATOM   4333  C   SER    15      -5.992 -41.746  25.464  1.00 10.00      D    C  
ATOM   4334  O   SER    15      -4.804 -41.840  25.769  1.00 10.00      D    O  
ATOM   4335  CB  SER    15      -7.922 -43.260  26.053  1.00 10.00      D    C  
ATOM   4336  OG  SER    15      -8.911 -42.243  26.020  1.00 10.00      D    O  
ATOM   4337  HN  SER    15      -5.854 -44.494  23.917  1.00 10.00      D    H  
ATOM   4338  HG  SER    15      -9.600 -42.442  26.680  1.00 10.00      D    H  
ATOM   4339  N   ALA    16      -6.644 -40.594  25.459  1.00 10.00      D    N  
ATOM   4340  CA  ALA    16      -6.000 -39.344  25.823  1.00 10.00      D    C  
ATOM   4341  C   ALA    16      -6.962 -38.467  26.606  1.00 10.00      D    C  
ATOM   4342  O   ALA    16      -8.146 -38.388  26.276  1.00 10.00      D    O  
ATOM   4343  CB  ALA    16      -5.511 -38.615  24.581  1.00 10.00      D    C  
ATOM   4344  HN  ALA    16      -7.599 -40.587  25.225  1.00 10.00      D    H  
ATOM   4345  N   THR    17      -6.453 -37.808  27.638  1.00 10.00      D    N  
ATOM   4346  CA  THR    17      -7.273 -36.939  28.461  1.00 10.00      D    C  
ATOM   4347  C   THR    17      -6.397 -36.043  29.334  1.00 10.00      D    C  
ATOM   4348  O   THR    17      -5.197 -36.288  29.478  1.00 10.00      D    O  
ATOM   4349  CB  THR    17      -8.253 -37.755  29.336  1.00 10.00      D    C  
ATOM   4350  CG2 THR    17      -7.536 -38.401  30.514  1.00 10.00      D    C  
ATOM   4351  OG1 THR    17      -9.304 -36.905  29.812  1.00 10.00      D    O  
ATOM   4352  HN  THR    17      -5.500 -37.909  27.852  1.00 10.00      D    H  
ATOM   4353  HG1 THR    17     -10.017 -36.887  29.165  1.00 10.00      D    H  
ATOM   4354  N   ILE    18      -6.997 -35.001  29.896  1.00 10.00      D    N  
ATOM   4355  CA  ILE    18      -6.281 -34.068  30.755  1.00 10.00      D    C  
ATOM   4356  C   ILE    18      -7.086 -33.813  32.025  1.00 10.00      D    C  
ATOM   4357  O   ILE    18      -8.244 -33.401  31.961  1.00 10.00      D    O  
ATOM   4358  CB  ILE    18      -6.012 -32.719  30.043  1.00 10.00      D    C  
ATOM   4359  CG1 ILE    18      -5.203 -32.930  28.763  1.00 10.00      D    C  
ATOM   4360  CG2 ILE    18      -5.292 -31.748  30.969  1.00 10.00      D    C  
ATOM   4361  CD1 ILE    18      -5.935 -32.503  27.512  1.00 10.00      D    C  
ATOM   4362  HN  ILE    18      -7.957 -34.863  29.743  1.00 10.00      D    H  
ATOM   4363  N   SER    19      -6.482 -34.092  33.173  1.00 10.00      D    N  
ATOM   4364  CA  SER    19      -7.127 -33.894  34.466  1.00 10.00      D    C  
ATOM   4365  C   SER    19      -6.071 -33.575  35.528  1.00 10.00      D    C  
ATOM   4366  O   SER    19      -4.962 -33.145  35.199  1.00 10.00      D    O  
ATOM   4367  CB  SER    19      -7.922 -35.145  34.858  1.00 10.00      D    C  
ATOM   4368  OG  SER    19      -8.811 -35.535  33.823  1.00 10.00      D    O  
ATOM   4369  HN  SER    19      -5.567 -34.441  33.154  1.00 10.00      D    H  
ATOM   4370  HG  SER    19      -8.757 -34.900  33.100  1.00 10.00      D    H  
ATOM   4371  N   LYS    20      -6.416 -33.773  36.796  1.00 10.00      D    N  
ATOM   4372  CA  LYS    20      -5.491 -33.517  37.897  1.00 10.00      D    C  
ATOM   4373  C   LYS    20      -5.479 -34.687  38.874  1.00 10.00      D    C  
ATOM   4374  O   LYS    20      -6.248 -35.639  38.724  1.00 10.00      D    O  
ATOM   4375  CB  LYS    20      -5.855 -32.222  38.629  1.00 10.00      D    C  
ATOM   4376  CG  LYS    20      -5.523 -30.958  37.855  1.00 10.00      D    C  
ATOM   4377  CD  LYS    20      -4.024 -30.792  37.674  1.00 10.00      D    C  
ATOM   4378  CE  LYS    20      -3.708 -29.790  36.575  1.00 10.00      D    C  
ATOM   4379  NZ  LYS    20      -4.078 -30.306  35.230  1.00 10.00      D    N1+
ATOM   4380  HN  LYS    20      -7.314 -34.106  37.002  1.00 10.00      D    H  
ATOM   4381  HZ1 LYS    20      -5.068 -30.619  35.224  1.00 10.00      D    H  
ATOM   4382  HZ2 LYS    20      -3.469 -31.113  34.975  1.00 10.00      D    H  
ATOM   4383  HZ3 LYS    20      -3.956 -29.559  34.518  1.00 10.00      D    H  
ATOM   4384  N   SER    21      -4.616 -34.610  39.873  1.00 10.00      D    N  
ATOM   4385  CA  SER    21      -4.507 -35.663  40.862  1.00 10.00      D    C  
ATOM   4386  C   SER    21      -4.857 -35.131  42.243  1.00 10.00      D    C  
ATOM   4387  O   SER    21      -4.827 -33.919  42.474  1.00 10.00      D    O  
ATOM   4388  CB  SER    21      -3.080 -36.229  40.873  1.00 10.00      D    C  
ATOM   4389  OG  SER    21      -2.177 -35.341  41.522  1.00 10.00      D    O  
ATOM   4390  HN  SER    21      -4.040 -33.825  39.952  1.00 10.00      D    H  
ATOM   4391  HG  SER    21      -2.261 -35.448  42.484  1.00 10.00      D    H  
ATOM   4392  N   ASP    22      -5.194 -36.051  43.145  1.00 10.00      D    N  
ATOM   4393  CA  ASP    22      -5.533 -35.717  44.527  1.00 10.00      D    C  
ATOM   4394  C   ASP    22      -6.716 -34.764  44.604  1.00 10.00      D    C  
ATOM   4395  O   ASP    22      -7.686 -34.955  43.840  1.00 10.00      D    O  
ATOM   4396  CB  ASP    22      -4.326 -35.126  45.265  1.00 10.00      D    C  
ATOM   4397  CG  ASP    22      -3.084 -35.978  45.134  1.00 10.00      D    C  
ATOM   4398  OD1 ASP    22      -2.945 -36.952  45.908  1.00 10.00      D    O  
ATOM   4399  OD2 ASP    22      -2.237 -35.670  44.258  1.00 10.00      D    O1-
ATOM   4400  OXT ASP    22      -6.679 -33.833  45.434  1.00 10.00      D    O1-
ATOM   4401  HN  ASP    22      -5.219 -36.987  42.872  1.00 10.00      D    H  
END
