# Supplementary material for: Identification of a molecular locus for normalizing dysregulated GABA release from interneurons in the Fragile X brain
Source: Mol Psychiatry. 2018 Sep 17;25(9):2017–35. doi: 10.1038/s41380-018-0240-0 (PMC7473840; doi:10.1038/s41380-018-0240-0)
Supplement: Supplementary file 3 — 3. Lowest Overall Dimer [file 41380_2018_240_MOESM3_ESM.txt]

ATOM      1  N   GLU     2     -56.039 -36.444  28.860  1.00 10.00      A    N  
ATOM      2  CA  GLU     2     -56.936 -35.425  28.272  1.00 10.00      A    C  
ATOM      3  C   GLU     2     -56.140 -34.262  27.687  1.00 10.00      A    C  
ATOM      4  O   GLU     2     -56.156 -34.039  26.476  1.00 10.00      A    O  
ATOM      5  CB  GLU     2     -57.930 -34.913  29.317  1.00 10.00      A    C  
ATOM      6  CG  GLU     2     -58.614 -36.016  30.108  1.00 10.00      A    C  
ATOM      7  CD  GLU     2     -59.815 -35.520  30.881  1.00 10.00      A    C  
ATOM      8  OE1 GLU     2     -59.672 -35.190  32.077  1.00 10.00      A    O  
ATOM      9  OE2 GLU     2     -60.912 -35.456  30.295  1.00 10.00      A    O1-
ATOM     10  HT1 GLU     2     -55.754 -36.162  29.828  1.00 10.00      A    H  
ATOM     11  HT2 GLU     2     -55.182 -36.546  28.276  1.00 10.00      A    H  
ATOM     12  HT3 GLU     2     -56.521 -37.361  28.907  1.00 10.00      A    H  
ATOM     13  N   GLU     3     -55.448 -33.529  28.554  1.00 10.00      A    N  
ATOM     14  CA  GLU     3     -54.642 -32.383  28.140  1.00 10.00      A    C  
ATOM     15  C   GLU     3     -53.598 -32.774  27.095  1.00 10.00      A    C  
ATOM     16  O   GLU     3     -52.901 -33.777  27.243  1.00 10.00      A    O  
ATOM     17  CB  GLU     3     -53.964 -31.732  29.351  1.00 10.00      A    C  
ATOM     18  CG  GLU     3     -54.916 -30.994  30.285  1.00 10.00      A    C  
ATOM     19  CD  GLU     3     -55.911 -31.916  30.959  1.00 10.00      A    C  
ATOM     20  OE1 GLU     3     -55.546 -33.078  31.248  1.00 10.00      A    O  
ATOM     21  OE2 GLU     3     -57.061 -31.481  31.195  1.00 10.00      A    O1-
ATOM     22  HN  GLU     3     -55.486 -33.757  29.514  1.00 10.00      A    H  
ATOM     23  N   LEU     4     -53.507 -31.980  26.039  1.00 10.00      A    N  
ATOM     24  CA  LEU     4     -52.560 -32.236  24.966  1.00 10.00      A    C  
ATOM     25  C   LEU     4     -51.159 -31.757  25.331  1.00 10.00      A    C  
ATOM     26  O   LEU     4     -50.930 -30.562  25.543  1.00 10.00      A    O  
ATOM     27  CB  LEU     4     -53.032 -31.562  23.675  1.00 10.00      A    C  
ATOM     28  CG  LEU     4     -52.196 -31.828  22.420  1.00 10.00      A    C  
ATOM     29  CD1 LEU     4     -52.270 -33.295  22.020  1.00 10.00      A    C  
ATOM     30  CD2 LEU     4     -52.655 -30.933  21.278  1.00 10.00      A    C  
ATOM     31  HN  LEU     4     -54.092 -31.197  25.980  1.00 10.00      A    H  
ATOM     32  N   VAL     5     -50.231 -32.701  25.409  1.00 10.00      A    N  
ATOM     33  CA  VAL     5     -48.845 -32.398  25.735  1.00 10.00      A    C  
ATOM     34  C   VAL     5     -48.002 -32.425  24.464  1.00 10.00      A    C  
ATOM     35  O   VAL     5     -47.933 -33.445  23.776  1.00 10.00      A    O  
ATOM     36  CB  VAL     5     -48.264 -33.409  26.748  1.00 10.00      A    C  
ATOM     37  CG1 VAL     5     -46.869 -32.989  27.189  1.00 10.00      A    C  
ATOM     38  CG2 VAL     5     -49.185 -33.567  27.951  1.00 10.00      A    C  
ATOM     39  HN  VAL     5     -50.486 -33.629  25.234  1.00 10.00      A    H  
ATOM     40  N   VAL     6     -47.379 -31.301  24.151  1.00 10.00      A    N  
ATOM     41  CA  VAL     6     -46.550 -31.185  22.960  1.00 10.00      A    C  
ATOM     42  C   VAL     6     -45.132 -30.754  23.325  1.00 10.00      A    C  
ATOM     43  O   VAL     6     -44.833 -30.497  24.494  1.00 10.00      A    O  
ATOM     44  CB  VAL     6     -47.144 -30.179  21.948  1.00 10.00      A    C  
ATOM     45  CG1 VAL     6     -48.413 -30.735  21.318  1.00 10.00      A    C  
ATOM     46  CG2 VAL     6     -47.415 -28.834  22.612  1.00 10.00      A    C  
ATOM     47  HN  VAL     6     -47.466 -30.524  24.748  1.00 10.00      A    H  
ATOM     48  N   GLU     7     -44.263 -30.674  22.325  1.00 10.00      A    N  
ATOM     49  CA  GLU     7     -42.882 -30.272  22.544  1.00 10.00      A    C  
ATOM     50  C   GLU     7     -42.659 -28.864  22.002  1.00 10.00      A    C  
ATOM     51  O   GLU     7     -42.964 -28.580  20.840  1.00 10.00      A    O  
ATOM     52  CB  GLU     7     -41.917 -31.261  21.878  1.00 10.00      A    C  
ATOM     53  CG  GLU     7     -42.195 -32.721  22.210  1.00 10.00      A    C  
ATOM     54  CD  GLU     7     -41.071 -33.651  21.793  1.00 10.00      A    C  
ATOM     55  OE1 GLU     7     -40.292 -33.291  20.883  1.00 10.00      A    O  
ATOM     56  OE2 GLU     7     -40.969 -34.755  22.372  1.00 10.00      A    O1-
ATOM     57  HN  GLU     7     -44.563 -30.876  21.410  1.00 10.00      A    H  
ATOM     58  N   VAL     8     -42.145 -27.983  22.846  1.00 10.00      A    N  
ATOM     59  CA  VAL     8     -41.897 -26.602  22.449  1.00 10.00      A    C  
ATOM     60  C   VAL     8     -40.406 -26.288  22.416  1.00 10.00      A    C  
ATOM     61  O   VAL     8     -39.637 -26.783  23.244  1.00 10.00      A    O  
ATOM     62  CB  VAL     8     -42.621 -25.587  23.359  1.00 10.00      A    C  
ATOM     63  CG1 VAL     8     -44.127 -25.669  23.162  1.00 10.00      A    C  
ATOM     64  CG2 VAL     8     -42.254 -25.799  24.822  1.00 10.00      A    C  
ATOM     65  HN  VAL     8     -41.916 -28.272  23.761  1.00 10.00      A    H  
ATOM     66  N   ARG     9     -40.010 -25.478  21.446  1.00 10.00      A    N  
ATOM     67  CA  ARG     9     -38.618 -25.084  21.284  1.00 10.00      A    C  
ATOM     68  C   ARG     9     -38.260 -23.953  22.244  1.00 10.00      A    C  
ATOM     69  O   ARG     9     -38.818 -22.857  22.163  1.00 10.00      A    O  
ATOM     70  CB  ARG     9     -38.377 -24.646  19.840  1.00 10.00      A    C  
ATOM     71  CG  ARG     9     -36.928 -24.339  19.501  1.00 10.00      A    C  
ATOM     72  CD  ARG     9     -36.779 -23.982  18.029  1.00 10.00      A    C  
ATOM     73  NE  ARG     9     -37.082 -25.114  17.152  1.00 10.00      A    N  
ATOM     74  CZ  ARG     9     -38.086 -25.138  16.276  1.00 10.00      A    C  
ATOM     75  NH1 ARG     9     -38.896 -24.090  16.148  1.00 10.00      A    N1+
ATOM     76  NH2 ARG     9     -38.288 -26.215  15.525  1.00 10.00      A    N  
ATOM     77  HN  ARG     9     -40.679 -25.133  20.812  1.00 10.00      A    H  
ATOM     78  HE  ARG     9     -36.492 -25.900  17.217  1.00 10.00      A    H  
ATOM     79 HH11 ARG     9     -38.759 -23.265  16.718  1.00 10.00      A    H  
ATOM     80 HH12 ARG     9     -39.649 -24.111  15.480  1.00 10.00      A    H  
ATOM     81 HH21 ARG     9     -37.686 -27.011  15.614  1.00 10.00      A    H  
ATOM     82 HH22 ARG     9     -39.046 -26.239  14.868  1.00 10.00      A    H  
ATOM     83  N   GLY    10     -37.331 -24.228  23.151  1.00 10.00      A    N  
ATOM     84  CA  GLY    10     -36.914 -23.233  24.119  1.00 10.00      A    C  
ATOM     85  C   GLY    10     -35.871 -22.281  23.567  1.00 10.00      A    C  
ATOM     86  O   GLY    10     -35.364 -22.476  22.458  1.00 10.00      A    O  
ATOM     87  HN  GLY    10     -36.921 -25.122  23.159  1.00 10.00      A    H  
ATOM     88  N   SER    11     -35.539 -21.257  24.350  1.00 10.00      A    N  
ATOM     89  CA  SER    11     -34.558 -20.254  23.947  1.00 10.00      A    C  
ATOM     90  C   SER    11     -33.146 -20.839  23.849  1.00 10.00      A    C  
ATOM     91  O   SER    11     -32.238 -20.205  23.315  1.00 10.00      A    O  
ATOM     92  CB  SER    11     -34.580 -19.091  24.941  1.00 10.00      A    C  
ATOM     93  OG  SER    11     -35.856 -18.986  25.561  1.00 10.00      A    O  
ATOM     94  HN  SER    11     -35.977 -21.159  25.223  1.00 10.00      A    H  
ATOM     95  HG  SER    11     -35.803 -18.361  26.295  1.00 10.00      A    H  
ATOM     96  N   ASN    12     -32.968 -22.046  24.370  1.00 10.00      A    N  
ATOM     97  CA  ASN    12     -31.670 -22.710  24.333  1.00 10.00      A    C  
ATOM     98  C   ASN    12     -31.534 -23.607  23.106  1.00 10.00      A    C  
ATOM     99  O   ASN    12     -30.455 -24.125  22.817  1.00 10.00      A    O  
ATOM    100  CB  ASN    12     -31.405 -23.507  25.619  1.00 10.00      A    C  
ATOM    101  CG  ASN    12     -32.525 -24.463  25.990  1.00 10.00      A    C  
ATOM    102  ND2 ASN    12     -32.587 -24.825  27.262  1.00 10.00      A    N  
ATOM    103  OD1 ASN    12     -33.333 -24.864  25.150  1.00 10.00      A    O  
ATOM    104  HN  ASN    12     -33.723 -22.500  24.796  1.00 10.00      A    H  
ATOM    105 HD21 ASN    12     -31.919 -24.455  27.881  1.00 10.00      A    H  
ATOM    106 HD22 ASN    12     -33.288 -25.455  27.535  1.00 10.00      A    H  
ATOM    107  N   GLY    13     -32.634 -23.781  22.380  1.00 10.00      A    N  
ATOM    108  CA  GLY    13     -32.612 -24.611  21.189  1.00 10.00      A    C  
ATOM    109  C   GLY    13     -33.068 -26.035  21.445  1.00 10.00      A    C  
ATOM    110  O   GLY    13     -33.101 -26.856  20.528  1.00 10.00      A    O  
ATOM    111  HN  GLY    13     -33.467 -23.338  22.654  1.00 10.00      A    H  
ATOM    112  N   ALA    14     -33.414 -26.328  22.691  1.00 10.00      A    N  
ATOM    113  CA  ALA    14     -33.871 -27.656  23.063  1.00 10.00      A    C  
ATOM    114  C   ALA    14     -35.389 -27.691  23.140  1.00 10.00      A    C  
ATOM    115  O   ALA    14     -36.040 -26.645  23.199  1.00 10.00      A    O  
ATOM    116  CB  ALA    14     -33.262 -28.071  24.391  1.00 10.00      A    C  
ATOM    117  HN  ALA    14     -33.361 -25.631  23.379  1.00 10.00      A    H  
ATOM    118  N   PHE    15     -35.953 -28.887  23.146  1.00 10.00      A    N  
ATOM    119  CA  PHE    15     -37.397 -29.041  23.210  1.00 10.00      A    C  
ATOM    120  C   PHE    15     -37.854 -29.461  24.599  1.00 10.00      A    C  
ATOM    121  O   PHE    15     -37.363 -30.445  25.156  1.00 10.00      A    O  
ATOM    122  CB  PHE    15     -37.885 -30.042  22.160  1.00 10.00      A    C  
ATOM    123  CG  PHE    15     -37.808 -29.523  20.754  1.00 10.00      A    C  
ATOM    124  CD1 PHE    15     -38.896 -28.888  20.177  1.00 10.00      A    C  
ATOM    125  CD2 PHE    15     -36.651 -29.669  20.009  1.00 10.00      A    C  
ATOM    126  CE1 PHE    15     -38.829 -28.407  18.884  1.00 10.00      A    C  
ATOM    127  CE2 PHE    15     -36.577 -29.192  18.715  1.00 10.00      A    C  
ATOM    128  CZ  PHE    15     -37.668 -28.559  18.151  1.00 10.00      A    C  
ATOM    129  HN  PHE    15     -35.382 -29.690  23.107  1.00 10.00      A    H  
ATOM    130  N   TYR    16     -38.784 -28.697  25.154  1.00 10.00      A    N  
ATOM    131  CA  TYR    16     -39.336 -28.975  26.474  1.00 10.00      A    C  
ATOM    132  C   TYR    16     -40.772 -29.451  26.329  1.00 10.00      A    C  
ATOM    133  O   TYR    16     -41.405 -29.215  25.299  1.00 10.00      A    O  
ATOM    134  CB  TYR    16     -39.299 -27.718  27.349  1.00 10.00      A    C  
ATOM    135  CG  TYR    16     -37.924 -27.357  27.863  1.00 10.00      A    C  
ATOM    136  CD1 TYR    16     -37.426 -27.930  29.026  1.00 10.00      A    C  
ATOM    137  CD2 TYR    16     -37.121 -26.446  27.187  1.00 10.00      A    C  
ATOM    138  CE1 TYR    16     -36.167 -27.607  29.500  1.00 10.00      A    C  
ATOM    139  CE2 TYR    16     -35.862 -26.118  27.654  1.00 10.00      A    C  
ATOM    140  CZ  TYR    16     -35.391 -26.700  28.810  1.00 10.00      A    C  
ATOM    141  OH  TYR    16     -34.130 -26.387  29.274  1.00 10.00      A    O  
ATOM    142  HN  TYR    16     -39.126 -27.926  24.650  1.00 10.00      A    H  
ATOM    143  HH  TYR    16     -34.145 -25.516  29.709  1.00 10.00      A    H  
ATOM    144  N   LYS    17     -41.284 -30.121  27.347  1.00 10.00      A    N  
ATOM    145  CA  LYS    17     -42.650 -30.619  27.311  1.00 10.00      A    C  
ATOM    146  C   LYS    17     -43.608 -29.536  27.792  1.00 10.00      A    C  
ATOM    147  O   LYS    17     -43.441 -28.987  28.882  1.00 10.00      A    O  
ATOM    148  CB  LYS    17     -42.781 -31.876  28.174  1.00 10.00      A    C  
ATOM    149  CG  LYS    17     -41.671 -32.891  27.953  1.00 10.00      A    C  
ATOM    150  CD  LYS    17     -41.628 -33.911  29.077  1.00 10.00      A    C  
ATOM    151  CE  LYS    17     -40.244 -34.527  29.215  1.00 10.00      A    C  
ATOM    152  NZ  LYS    17     -39.256 -33.575  29.795  1.00 10.00      A    N1+
ATOM    153  HN  LYS    17     -40.733 -30.283  28.152  1.00 10.00      A    H  
ATOM    154  HZ1 LYS    17     -39.660 -33.104  30.641  1.00 10.00      A    H  
ATOM    155  HZ2 LYS    17     -39.005 -32.845  29.104  1.00 10.00      A    H  
ATOM    156  HZ3 LYS    17     -38.391 -34.081  30.079  1.00 10.00      A    H  
ATOM    157  N   ALA    18     -44.599 -29.221  26.976  1.00 10.00      A    N  
ATOM    158  CA  ALA    18     -45.564 -28.192  27.326  1.00 10.00      A    C  
ATOM    159  C   ALA    18     -46.990 -28.641  27.041  1.00 10.00      A    C  
ATOM    160  O   ALA    18     -47.244 -29.372  26.084  1.00 10.00      A    O  
ATOM    161  CB  ALA    18     -45.252 -26.902  26.589  1.00 10.00      A    C  
ATOM    162  HN  ALA    18     -44.689 -29.696  26.116  1.00 10.00      A    H  
ATOM    163  N   PHE    19     -47.916 -28.202  27.882  1.00 10.00      A    N  
ATOM    164  CA  PHE    19     -49.323 -28.549  27.728  1.00 10.00      A    C  
ATOM    165  C   PHE    19     -50.085 -27.360  27.152  1.00 10.00      A    C  
ATOM    166  O   PHE    19     -49.881 -26.224  27.582  1.00 10.00      A    O  
ATOM    167  CB  PHE    19     -49.932 -28.964  29.076  1.00 10.00      A    C  
ATOM    168  CG  PHE    19     -48.928 -29.491  30.069  1.00 10.00      A    C  
ATOM    169  CD1 PHE    19     -48.275 -30.690  29.849  1.00 10.00      A    C  
ATOM    170  CD2 PHE    19     -48.635 -28.777  31.223  1.00 10.00      A    C  
ATOM    171  CE1 PHE    19     -47.346 -31.169  30.754  1.00 10.00      A    C  
ATOM    172  CE2 PHE    19     -47.709 -29.250  32.133  1.00 10.00      A    C  
ATOM    173  CZ  PHE    19     -47.062 -30.446  31.897  1.00 10.00      A    C  
ATOM    174  HN  PHE    19     -47.644 -27.622  28.629  1.00 10.00      A    H  
ATOM    175  N   VAL    20     -50.948 -27.622  26.175  1.00 10.00      A    N  
ATOM    176  CA  VAL    20     -51.732 -26.569  25.540  1.00 10.00      A    C  
ATOM    177  C   VAL    20     -52.783 -26.013  26.499  1.00 10.00      A    C  
ATOM    178  O   VAL    20     -53.629 -26.752  27.009  1.00 10.00      A    O  
ATOM    179  CB  VAL    20     -52.421 -27.071  24.253  1.00 10.00      A    C  
ATOM    180  CG1 VAL    20     -53.081 -25.918  23.508  1.00 10.00      A    C  
ATOM    181  CG2 VAL    20     -51.424 -27.787  23.356  1.00 10.00      A    C  
ATOM    182  HN  VAL    20     -51.063 -28.551  25.874  1.00 10.00      A    H  
ATOM    183  N   LYS    21     -52.711 -24.712  26.748  1.00 10.00      A    N  
ATOM    184  CA  LYS    21     -53.646 -24.046  27.646  1.00 10.00      A    C  
ATOM    185  C   LYS    21     -54.728 -23.302  26.872  1.00 10.00      A    C  
ATOM    186  O   LYS    21     -55.912 -23.419  27.182  1.00 10.00      A    O  
ATOM    187  CB  LYS    21     -52.903 -23.081  28.575  1.00 10.00      A    C  
ATOM    188  CG  LYS    21     -52.202 -23.750  29.747  1.00 10.00      A    C  
ATOM    189  CD  LYS    21     -53.196 -24.179  30.818  1.00 10.00      A    C  
ATOM    190  CE  LYS    21     -52.487 -24.649  32.081  1.00 10.00      A    C  
ATOM    191  NZ  LYS    21     -51.850 -23.524  32.822  1.00 10.00      A    N1+
ATOM    192  HN  LYS    21     -52.003 -24.183  26.316  1.00 10.00      A    H  
ATOM    193  HZ1 LYS    21     -51.348 -23.882  33.659  1.00 10.00      A    H  
ATOM    194  HZ2 LYS    21     -52.571 -22.843  33.131  1.00 10.00      A    H  
ATOM    195  HZ3 LYS    21     -51.162 -23.027  32.204  1.00 10.00      A    H  
ATOM    196  N   ASP    22     -54.317 -22.537  25.868  1.00 10.00      A    N  
ATOM    197  CA  ASP    22     -55.261 -21.772  25.053  1.00 10.00      A    C  
ATOM    198  C   ASP    22     -54.727 -21.574  23.637  1.00 10.00      A    C  
ATOM    199  O   ASP    22     -53.516 -21.463  23.430  1.00 10.00      A    O  
ATOM    200  CB  ASP    22     -55.587 -20.419  25.701  1.00 10.00      A    C  
ATOM    201  CG  ASP    22     -56.739 -19.699  25.018  1.00 10.00      A    C  
ATOM    202  OD1 ASP    22     -57.549 -20.364  24.339  1.00 10.00      A    O  
ATOM    203  OD2 ASP    22     -56.839 -18.461  25.157  1.00 10.00      A    O1-
ATOM    204  HN  ASP    22     -53.360 -22.493  25.662  1.00 10.00      A    H  
ATOM    205  N   VAL    23     -55.639 -21.506  22.673  1.00 10.00      A    N  
ATOM    206  CA  VAL    23     -55.275 -21.345  21.273  1.00 10.00      A    C  
ATOM    207  C   VAL    23     -55.717 -19.987  20.742  1.00 10.00      A    C  
ATOM    208  O   VAL    23     -56.810 -19.515  21.048  1.00 10.00      A    O  
ATOM    209  CB  VAL    23     -55.918 -22.454  20.412  1.00 10.00      A    C  
ATOM    210  CG1 VAL    23     -55.579 -22.270  18.941  1.00 10.00      A    C  
ATOM    211  CG2 VAL    23     -55.480 -23.827  20.897  1.00 10.00      A    C  
ATOM    212  HN  VAL    23     -56.592 -21.541  22.917  1.00 10.00      A    H  
ATOM    213  N   HIS    24     -54.849 -19.358  19.958  1.00 10.00      A    N  
ATOM    214  CA  HIS    24     -55.139 -18.058  19.357  1.00 10.00      A    C  
ATOM    215  C   HIS    24     -54.634 -18.064  17.925  1.00 10.00      A    C  
ATOM    216  O   HIS    24     -53.696 -18.798  17.607  1.00 10.00      A    O  
ATOM    217  CB  HIS    24     -54.435 -16.926  20.120  1.00 10.00      A    C  
ATOM    218  CG  HIS    24     -54.654 -16.937  21.600  1.00 10.00      A    C  
ATOM    219  CD2 HIS    24     -55.776 -16.760  22.335  1.00 10.00      A    C  
ATOM    220  ND1 HIS    24     -53.645 -17.176  22.503  1.00 10.00      A    N  
ATOM    221  CE1 HIS    24     -54.136 -17.152  23.725  1.00 10.00      A    C  
ATOM    222  NE2 HIS    24     -55.430 -16.901  23.659  1.00 10.00      A    N  
ATOM    223  HN  HIS    24     -53.989 -19.787  19.761  1.00 10.00      A    H  
ATOM    224  HD1 HIS    24     -52.704 -17.349  22.278  1.00 10.00      A    H  
ATOM    225  HE2 HIS    24     -56.074 -17.157  24.374  1.00 10.00      A    H  
ATOM    226  N   GLU    25     -55.233 -17.247  17.072  1.00 10.00      A    N  
ATOM    227  CA  GLU    25     -54.821 -17.168  15.673  1.00 10.00      A    C  
ATOM    228  C   GLU    25     -53.529 -16.354  15.518  1.00 10.00      A    C  
ATOM    229  O   GLU    25     -53.475 -15.378  14.770  1.00 10.00      A    O  
ATOM    230  CB  GLU    25     -55.948 -16.616  14.783  1.00 10.00      A    C  
ATOM    231  CG  GLU    25     -56.716 -15.432  15.363  1.00 10.00      A    C  
ATOM    232  CD  GLU    25     -57.869 -15.855  16.254  1.00 10.00      A    C  
ATOM    233  OE1 GLU    25     -58.971 -16.129  15.729  1.00 10.00      A    O  
ATOM    234  OE2 GLU    25     -57.681 -15.913  17.487  1.00 10.00      A    O1-
ATOM    235  HN  GLU    25     -55.978 -16.681  17.385  1.00 10.00      A    H  
ATOM    236  N   ASP    26     -52.493 -16.782  16.232  1.00 10.00      A    N  
ATOM    237  CA  ASP    26     -51.189 -16.123  16.214  1.00 10.00      A    C  
ATOM    238  C   ASP    26     -50.175 -16.981  16.958  1.00 10.00      A    C  
ATOM    239  O   ASP    26     -49.261 -17.549  16.360  1.00 10.00      A    O  
ATOM    240  CB  ASP    26     -51.272 -14.741  16.877  1.00 10.00      A    C  
ATOM    241  CG  ASP    26     -49.951 -13.997  16.853  1.00 10.00      A    C  
ATOM    242  OD1 ASP    26     -49.081 -14.290  17.700  1.00 10.00      A    O  
ATOM    243  OD2 ASP    26     -49.779 -13.111  15.993  1.00 10.00      A    O1-
ATOM    244  HN  ASP    26     -52.607 -17.589  16.784  1.00 10.00      A    H  
ATOM    245  N   SER    27     -50.351 -17.066  18.270  1.00 10.00      A    N  
ATOM    246  CA  SER    27     -49.482 -17.860  19.127  1.00 10.00      A    C  
ATOM    247  C   SER    27     -50.329 -18.548  20.196  1.00 10.00      A    C  
ATOM    248  O   SER    27     -51.346 -18.000  20.636  1.00 10.00      A    O  
ATOM    249  CB  SER    27     -48.411 -16.975  19.774  1.00 10.00      A    C  
ATOM    250  OG  SER    27     -47.694 -16.244  18.788  1.00 10.00      A    O  
ATOM    251  HN  SER    27     -51.091 -16.573  18.679  1.00 10.00      A    H  
ATOM    252  HG  SER    27     -48.280 -15.576  18.393  1.00 10.00      A    H  
ATOM    253  N   ILE    28     -49.920 -19.737  20.611  1.00 10.00      A    N  
ATOM    254  CA  ILE    28     -50.669 -20.493  21.609  1.00 10.00      A    C  
ATOM    255  C   ILE    28     -50.012 -20.425  22.981  1.00 10.00      A    C  
ATOM    256  O   ILE    28     -48.791 -20.317  23.092  1.00 10.00      A    O  
ATOM    257  CB  ILE    28     -50.851 -21.972  21.198  1.00 10.00      A    C  
ATOM    258  CG1 ILE    28     -49.501 -22.613  20.857  1.00 10.00      A    C  
ATOM    259  CG2 ILE    28     -51.816 -22.088  20.025  1.00 10.00      A    C  
ATOM    260  CD1 ILE    28     -49.568 -24.111  20.658  1.00 10.00      A    C  
ATOM    261  HN  ILE    28     -49.082 -20.112  20.257  1.00 10.00      A    H  
ATOM    262  N   THR    29     -50.830 -20.481  24.022  1.00 10.00      A    N  
ATOM    263  CA  THR    29     -50.334 -20.441  25.386  1.00 10.00      A    C  
ATOM    264  C   THR    29     -50.080 -21.864  25.867  1.00 10.00      A    C  
ATOM    265  O   THR    29     -50.981 -22.705  25.832  1.00 10.00      A    O  
ATOM    266  CB  THR    29     -51.354 -19.769  26.326  1.00 10.00      A    C  
ATOM    267  CG2 THR    29     -50.637 -19.035  27.449  1.00 10.00      A    C  
ATOM    268  OG1 THR    29     -52.162 -18.839  25.586  1.00 10.00      A    O  
ATOM    269  HN  THR    29     -51.795 -20.563  23.869  1.00 10.00      A    H  
ATOM    270  HG1 THR    29     -53.037 -18.794  25.988  1.00 10.00      A    H  
ATOM    271  N   VAL    30     -48.857 -22.138  26.299  1.00 10.00      A    N  
ATOM    272  CA  VAL    30     -48.500 -23.469  26.767  1.00 10.00      A    C  
ATOM    273  C   VAL    30     -47.908 -23.432  28.171  1.00 10.00      A    C  
ATOM    274  O   VAL    30     -47.205 -22.488  28.540  1.00 10.00      A    O  
ATOM    275  CB  VAL    30     -47.516 -24.179  25.811  1.00 10.00      A    C  
ATOM    276  CG1 VAL    30     -48.222 -24.609  24.534  1.00 10.00      A    C  
ATOM    277  CG2 VAL    30     -46.324 -23.288  25.494  1.00 10.00      A    C  
ATOM    278  HN  VAL    30     -48.177 -21.425  26.318  1.00 10.00      A    H  
ATOM    279  N   ALA    31     -48.214 -24.461  28.949  1.00 10.00      A    N  
ATOM    280  CA  ALA    31     -47.715 -24.574  30.308  1.00 10.00      A    C  
ATOM    281  C   ALA    31     -46.500 -25.489  30.330  1.00 10.00      A    C  
ATOM    282  O   ALA    31     -46.538 -26.591  29.779  1.00 10.00      A    O  
ATOM    283  CB  ALA    31     -48.800 -25.124  31.221  1.00 10.00      A    C  
ATOM    284  HN  ALA    31     -48.794 -25.172  28.593  1.00 10.00      A    H  
ATOM    285  N   PHE    32     -45.433 -25.034  30.968  1.00 10.00      A    N  
ATOM    286  CA  PHE    32     -44.203 -25.809  31.046  1.00 10.00      A    C  
ATOM    287  C   PHE    32     -44.324 -26.975  32.021  1.00 10.00      A    C  
ATOM    288  O   PHE    32     -45.018 -26.882  33.038  1.00 10.00      A    O  
ATOM    289  CB  PHE    32     -43.023 -24.913  31.422  1.00 10.00      A    C  
ATOM    290  CG  PHE    32     -42.544 -24.038  30.299  1.00 10.00      A    C  
ATOM    291  CD1 PHE    32     -41.617 -24.509  29.385  1.00 10.00      A    C  
ATOM    292  CD2 PHE    32     -43.022 -22.746  30.155  1.00 10.00      A    C  
ATOM    293  CE1 PHE    32     -41.174 -23.710  28.348  1.00 10.00      A    C  
ATOM    294  CE2 PHE    32     -42.584 -21.940  29.120  1.00 10.00      A    C  
ATOM    295  CZ  PHE    32     -41.659 -22.424  28.215  1.00 10.00      A    C  
ATOM    296  HN  PHE    32     -45.473 -24.156  31.401  1.00 10.00      A    H  
ATOM    297  N   GLU    33     -43.649 -28.070  31.690  1.00 10.00      A    N  
ATOM    298  CA  GLU    33     -43.646 -29.277  32.507  1.00 10.00      A    C  
ATOM    299  C   GLU    33     -43.190 -28.992  33.936  1.00 10.00      A    C  
ATOM    300  O   GLU    33     -42.224 -28.262  34.156  1.00 10.00      A    O  
ATOM    301  CB  GLU    33     -42.740 -30.335  31.872  1.00 10.00      A    C  
ATOM    302  CG  GLU    33     -41.350 -29.827  31.513  1.00 10.00      A    C  
ATOM    303  CD  GLU    33     -40.480 -30.901  30.898  1.00 10.00      A    C  
ATOM    304  OE1 GLU    33     -40.054 -30.740  29.733  1.00 10.00      A    O  
ATOM    305  OE2 GLU    33     -40.224 -31.920  31.573  1.00 10.00      A    O1-
ATOM    306  HN  GLU    33     -43.140 -28.073  30.851  1.00 10.00      A    H  
ATOM    307  N   ASN    34     -43.911 -29.561  34.899  1.00 10.00      A    N  
ATOM    308  CA  ASN    34     -43.606 -29.392  36.325  1.00 10.00      A    C  
ATOM    309  C   ASN    34     -43.775 -27.940  36.768  1.00 10.00      A    C  
ATOM    310  O   ASN    34     -43.418 -27.582  37.891  1.00 10.00      A    O  
ATOM    311  CB  ASN    34     -42.201 -29.908  36.673  1.00 10.00      A    C  
ATOM    312  CG  ASN    34     -42.061 -31.415  36.531  1.00 10.00      A    C  
ATOM    313  ND2 ASN    34     -41.641 -31.863  35.357  1.00 10.00      A    N  
ATOM    314  OD1 ASN    34     -42.316 -32.171  37.472  1.00 10.00      A    O  
ATOM    315  HN  ASN    34     -44.685 -30.110  34.648  1.00 10.00      A    H  
ATOM    316 HD21 ASN    34     -41.443 -31.208  34.654  1.00 10.00      A    H  
ATOM    317 HD22 ASN    34     -41.541 -32.830  35.240  1.00 10.00      A    H  
ATOM    318  N   ASN    35     -44.329 -27.120  35.872  1.00 10.00      A    N  
ATOM    319  CA  ASN    35     -44.555 -25.697  36.126  1.00 10.00      A    C  
ATOM    320  C   ASN    35     -43.276 -25.003  36.599  1.00 10.00      A    C  
ATOM    321  O   ASN    35     -43.295 -24.203  37.537  1.00 10.00      A    O  
ATOM    322  CB  ASN    35     -45.703 -25.472  37.121  1.00 10.00      A    C  
ATOM    323  CG  ASN    35     -46.478 -24.193  36.847  1.00 10.00      A    C  
ATOM    324  ND2 ASN    35     -47.726 -24.148  37.287  1.00 10.00      A    N  
ATOM    325  OD1 ASN    35     -45.957 -23.251  36.253  1.00 10.00      A    O  
ATOM    326  HN  ASN    35     -44.592 -27.488  34.999  1.00 10.00      A    H  
ATOM    327 HD21 ASN    35     -48.078 -24.931  37.761  1.00 10.00      A    H  
ATOM    328 HD22 ASN    35     -48.251 -23.333  37.118  1.00 10.00      A    H  
ATOM    329  N   TRP    36     -42.158 -25.327  35.957  1.00 10.00      A    N  
ATOM    330  CA  TRP    36     -40.876 -24.719  36.313  1.00 10.00      A    C  
ATOM    331  C   TRP    36     -40.818 -23.278  35.813  1.00 10.00      A    C  
ATOM    332  O   TRP    36     -39.982 -22.483  36.244  1.00 10.00      A    O  
ATOM    333  CB  TRP    36     -39.691 -25.545  35.792  1.00 10.00      A    C  
ATOM    334  CG  TRP    36     -39.519 -25.524  34.300  1.00 10.00      A    C  
ATOM    335  CD1 TRP    36     -40.181 -26.287  33.387  1.00 10.00      A    C  
ATOM    336  CD2 TRP    36     -38.610 -24.705  33.551  1.00 10.00      A    C  
ATOM    337  CE2 TRP    36     -38.787 -25.024  32.192  1.00 10.00      A    C  
ATOM    338  CE3 TRP    36     -37.672 -23.730  33.899  1.00 10.00      A    C  
ATOM    339  NE1 TRP    36     -39.750 -25.994  32.118  1.00 10.00      A    N  
ATOM    340  CZ2 TRP    36     -38.057 -24.408  31.180  1.00 10.00      A    C  
ATOM    341  CZ3 TRP    36     -36.950 -23.118  32.893  1.00 10.00      A    C  
ATOM    342  CH2 TRP    36     -37.148 -23.457  31.550  1.00 10.00      A    C  
ATOM    343  HN  TRP    36     -42.192 -25.996  35.240  1.00 10.00      A    H  
ATOM    344  HE1 TRP    36     -40.076 -26.412  31.292  1.00 10.00      A    H  
ATOM    345  N   GLN    37     -41.721 -22.961  34.899  1.00 10.00      A    N  
ATOM    346  CA  GLN    37     -41.823 -21.630  34.332  1.00 10.00      A    C  
ATOM    347  C   GLN    37     -43.292 -21.297  34.113  1.00 10.00      A    C  
ATOM    348  O   GLN    37     -44.090 -22.193  33.826  1.00 10.00      A    O  
ATOM    349  CB  GLN    37     -41.062 -21.541  33.007  1.00 10.00      A    C  
ATOM    350  CG  GLN    37     -39.722 -20.827  33.109  1.00 10.00      A    C  
ATOM    351  CD  GLN    37     -39.378 -20.045  31.856  1.00 10.00      A    C  
ATOM    352  NE2 GLN    37     -38.611 -18.979  32.016  1.00 10.00      A    N  
ATOM    353  OE1 GLN    37     -39.795 -20.395  30.751  1.00 10.00      A    O  
ATOM    354  HN  GLN    37     -42.352 -23.646  34.602  1.00 10.00      A    H  
ATOM    355 HE21 GLN    37     -38.308 -18.759  32.925  1.00 10.00      A    H  
ATOM    356 HE22 GLN    37     -38.381 -18.449  31.226  1.00 10.00      A    H  
ATOM    357  N   PRO    38     -43.668 -20.019  34.269  1.00 10.00      A    N  
ATOM    358  CA  PRO    38     -45.052 -19.571  34.085  1.00 10.00      A    C  
ATOM    359  C   PRO    38     -45.538 -19.782  32.651  1.00 10.00      A    C  
ATOM    360  O   PRO    38     -44.735 -19.855  31.715  1.00 10.00      A    O  
ATOM    361  CB  PRO    38     -44.998 -18.073  34.412  1.00 10.00      A    C  
ATOM    362  CG  PRO    38     -43.566 -17.696  34.251  1.00 10.00      A    C  
ATOM    363  CD  PRO    38     -42.775 -18.910  34.639  1.00 10.00      A    C  
ATOM    364  N   ASP    39     -46.854 -19.880  32.500  1.00 10.00      A    N  
ATOM    365  CA  ASP    39     -47.483 -20.083  31.199  1.00 10.00      A    C  
ATOM    366  C   ASP    39     -47.057 -19.002  30.213  1.00 10.00      A    C  
ATOM    367  O   ASP    39     -47.235 -17.811  30.468  1.00 10.00      A    O  
ATOM    368  CB  ASP    39     -49.009 -20.070  31.341  1.00 10.00      A    C  
ATOM    369  CG  ASP    39     -49.549 -21.267  32.096  1.00 10.00      A    C  
ATOM    370  OD1 ASP    39     -49.419 -21.306  33.340  1.00 10.00      A    O  
ATOM    371  OD2 ASP    39     -50.124 -22.170  31.454  1.00 10.00      A    O1-
ATOM    372  HN  ASP    39     -47.425 -19.815  33.292  1.00 10.00      A    H  
ATOM    373  N   ARG    40     -46.488 -19.418  29.092  1.00 10.00      A    N  
ATOM    374  CA  ARG    40     -46.040 -18.478  28.076  1.00 10.00      A    C  
ATOM    375  C   ARG    40     -46.588 -18.853  26.705  1.00 10.00      A    C  
ATOM    376  O   ARG    40     -47.017 -19.988  26.483  1.00 10.00      A    O  
ATOM    377  CB  ARG    40     -44.510 -18.380  28.040  1.00 10.00      A    C  
ATOM    378  CG  ARG    40     -43.917 -17.551  29.169  1.00 10.00      A    C  
ATOM    379  CD  ARG    40     -42.542 -17.011  28.805  1.00 10.00      A    C  
ATOM    380  NE  ARG    40     -41.491 -18.020  28.945  1.00 10.00      A    N  
ATOM    381  CZ  ARG    40     -40.404 -18.078  28.168  1.00 10.00      A    C  
ATOM    382  NH1 ARG    40     -40.228 -17.189  27.197  1.00 10.00      A    N1+
ATOM    383  NH2 ARG    40     -39.489 -19.018  28.376  1.00 10.00      A    N  
ATOM    384  HN  ARG    40     -46.381 -20.383  28.937  1.00 10.00      A    H  
ATOM    385  HE  ARG    40     -41.596 -18.686  29.661  1.00 10.00      A    H  
ATOM    386 HH11 ARG    40     -40.906 -16.467  27.042  1.00 10.00      A    H  
ATOM    387 HH12 ARG    40     -39.410 -17.235  26.613  1.00 10.00      A    H  
ATOM    388 HH21 ARG    40     -39.610 -19.688  29.120  1.00 10.00      A    H  
ATOM    389 HH22 ARG    40     -38.672 -19.062  27.795  1.00 10.00      A    H  
ATOM    390  N   GLN    41     -46.578 -17.894  25.791  1.00 10.00      A    N  
ATOM    391  CA  GLN    41     -47.070 -18.120  24.442  1.00 10.00      A    C  
ATOM    392  C   GLN    41     -45.914 -18.393  23.489  1.00 10.00      A    C  
ATOM    393  O   GLN    41     -44.956 -17.622  23.422  1.00 10.00      A    O  
ATOM    394  CB  GLN    41     -47.912 -16.933  23.970  1.00 10.00      A    C  
ATOM    395  CG  GLN    41     -49.093 -16.637  24.883  1.00 10.00      A    C  
ATOM    396  CD  GLN    41     -49.987 -15.522  24.380  1.00 10.00      A    C  
ATOM    397  NE2 GLN    41     -51.262 -15.585  24.728  1.00 10.00      A    N  
ATOM    398  OE1 GLN    41     -49.539 -14.604  23.698  1.00 10.00      A    O  
ATOM    399  HN  GLN    41     -46.222 -17.016  26.026  1.00 10.00      A    H  
ATOM    400 HE21 GLN    41     -51.553 -16.339  25.289  1.00 10.00      A    H  
ATOM    401 HE22 GLN    41     -51.863 -14.872  24.422  1.00 10.00      A    H  
ATOM    402  N   ILE    42     -46.009 -19.501  22.770  1.00 10.00      A    N  
ATOM    403  CA  ILE    42     -44.974 -19.910  21.831  1.00 10.00      A    C  
ATOM    404  C   ILE    42     -45.525 -19.939  20.404  1.00 10.00      A    C  
ATOM    405  O   ILE    42     -46.648 -20.397  20.179  1.00 10.00      A    O  
ATOM    406  CB  ILE    42     -44.429 -21.313  22.211  1.00 10.00      A    C  
ATOM    407  CG1 ILE    42     -43.866 -21.309  23.638  1.00 10.00      A    C  
ATOM    408  CG2 ILE    42     -43.377 -21.794  21.222  1.00 10.00      A    C  
ATOM    409  CD1 ILE    42     -42.657 -20.413  23.827  1.00 10.00      A    C  
ATOM    410  HN  ILE    42     -46.808 -20.065  22.869  1.00 10.00      A    H  
ATOM    411  N   PRO    43     -44.755 -19.414  19.429  1.00 10.00      A    N  
ATOM    412  CA  PRO    43     -45.159 -19.391  18.016  1.00 10.00      A    C  
ATOM    413  C   PRO    43     -45.394 -20.797  17.464  1.00 10.00      A    C  
ATOM    414  O   PRO    43     -44.755 -21.758  17.895  1.00 10.00      A    O  
ATOM    415  CB  PRO    43     -43.963 -18.744  17.306  1.00 10.00      A    C  
ATOM    416  CG  PRO    43     -43.252 -17.987  18.373  1.00 10.00      A    C  
ATOM    417  CD  PRO    43     -43.442 -18.781  19.632  1.00 10.00      A    C  
ATOM    418  N   PHE    44     -46.287 -20.899  16.488  1.00 10.00      A    N  
ATOM    419  CA  PHE    44     -46.636 -22.181  15.878  1.00 10.00      A    C  
ATOM    420  C   PHE    44     -45.423 -22.941  15.345  1.00 10.00      A    C  
ATOM    421  O   PHE    44     -45.314 -24.153  15.530  1.00 10.00      A    O  
ATOM    422  CB  PHE    44     -47.657 -21.983  14.753  1.00 10.00      A    C  
ATOM    423  CG  PHE    44     -49.047 -21.668  15.222  1.00 10.00      A    C  
ATOM    424  CD1 PHE    44     -49.762 -22.579  15.987  1.00 10.00      A    C  
ATOM    425  CD2 PHE    44     -49.642 -20.463  14.896  1.00 10.00      A    C  
ATOM    426  CE1 PHE    44     -51.044 -22.291  16.414  1.00 10.00      A    C  
ATOM    427  CE2 PHE    44     -50.923 -20.168  15.320  1.00 10.00      A    C  
ATOM    428  CZ  PHE    44     -51.625 -21.084  16.081  1.00 10.00      A    C  
ATOM    429  HN  PHE    44     -46.725 -20.085  16.165  1.00 10.00      A    H  
ATOM    430  N   HIS    45     -44.505 -22.226  14.708  1.00 10.00      A    N  
ATOM    431  CA  HIS    45     -43.317 -22.851  14.135  1.00 10.00      A    C  
ATOM    432  C   HIS    45     -42.354 -23.383  15.198  1.00 10.00      A    C  
ATOM    433  O   HIS    45     -41.402 -24.096  14.882  1.00 10.00      A    O  
ATOM    434  CB  HIS    45     -42.604 -21.923  13.135  1.00 10.00      A    C  
ATOM    435  CG  HIS    45     -41.787 -20.816  13.738  1.00 10.00      A    C  
ATOM    436  CD2 HIS    45     -40.495 -20.786  14.148  1.00 10.00      A    C  
ATOM    437  ND1 HIS    45     -42.280 -19.547  13.958  1.00 10.00      A    N  
ATOM    438  CE1 HIS    45     -41.330 -18.790  14.471  1.00 10.00      A    C  
ATOM    439  NE2 HIS    45     -40.237 -19.516  14.598  1.00 10.00      A    N  
ATOM    440  HN  HIS    45     -44.629 -21.257  14.622  1.00 10.00      A    H  
ATOM    441  HD1 HIS    45     -43.193 -19.242  13.760  1.00 10.00      A    H  
ATOM    442  HE2 HIS    45     -39.445 -19.248  15.111  1.00 10.00      A    H  
ATOM    443  N   ASP    46     -42.601 -23.041  16.453  1.00 10.00      A    N  
ATOM    444  CA  ASP    46     -41.747 -23.495  17.542  1.00 10.00      A    C  
ATOM    445  C   ASP    46     -42.425 -24.594  18.349  1.00 10.00      A    C  
ATOM    446  O   ASP    46     -41.885 -25.071  19.348  1.00 10.00      A    O  
ATOM    447  CB  ASP    46     -41.343 -22.330  18.444  1.00 10.00      A    C  
ATOM    448  CG  ASP    46     -40.296 -21.440  17.809  1.00 10.00      A    C  
ATOM    449  OD1 ASP    46     -39.129 -21.877  17.685  1.00 10.00      A    O  
ATOM    450  OD2 ASP    46     -40.630 -20.297  17.431  1.00 10.00      A    O1-
ATOM    451  HN  ASP    46     -43.381 -22.478  16.658  1.00 10.00      A    H  
ATOM    452  N   VAL    47     -43.608 -24.996  17.901  1.00 10.00      A    N  
ATOM    453  CA  VAL    47     -44.372 -26.042  18.565  1.00 10.00      A    C  
ATOM    454  C   VAL    47     -44.480 -27.267  17.662  1.00 10.00      A    C  
ATOM    455  O   VAL    47     -44.725 -27.141  16.460  1.00 10.00      A    O  
ATOM    456  CB  VAL    47     -45.796 -25.561  18.926  1.00 10.00      A    C  
ATOM    457  CG1 VAL    47     -46.575 -26.654  19.643  1.00 10.00      A    C  
ATOM    458  CG2 VAL    47     -45.747 -24.300  19.776  1.00 10.00      A    C  
ATOM    459  HN  VAL    47     -43.980 -24.578  17.094  1.00 10.00      A    H  
ATOM    460  N   ARG    48     -44.275 -28.443  18.234  1.00 10.00      A    N  
ATOM    461  CA  ARG    48     -44.368 -29.681  17.479  1.00 10.00      A    C  
ATOM    462  C   ARG    48     -45.013 -30.776  18.322  1.00 10.00      A    C  
ATOM    463  O   ARG    48     -44.949 -30.744  19.555  1.00 10.00      A    O  
ATOM    464  CB  ARG    48     -42.989 -30.131  16.978  1.00 10.00      A    C  
ATOM    465  CG  ARG    48     -42.061 -30.649  18.066  1.00 10.00      A    C  
ATOM    466  CD  ARG    48     -40.859 -31.358  17.470  1.00 10.00      A    C  
ATOM    467  NE  ARG    48     -39.986 -31.915  18.501  1.00 10.00      A    N  
ATOM    468  CZ  ARG    48     -38.751 -32.351  18.277  1.00 10.00      A    C  
ATOM    469  NH1 ARG    48     -38.234 -32.311  17.056  1.00 10.00      A    N1+
ATOM    470  NH2 ARG    48     -38.035 -32.824  19.280  1.00 10.00      A    N  
ATOM    471  HN  ARG    48     -44.060 -28.481  19.196  1.00 10.00      A    H  
ATOM    472  HE  ARG    48     -40.351 -31.983  19.419  1.00 10.00      A    H  
ATOM    473 HH11 ARG    48     -38.776 -31.954  16.289  1.00 10.00      A    H  
ATOM    474 HH12 ARG    48     -37.301 -32.643  16.894  1.00 10.00      A    H  
ATOM    475 HH21 ARG    48     -38.426 -32.853  20.206  1.00 10.00      A    H  
ATOM    476 HH22 ARG    48     -37.090 -33.166  19.120  1.00 10.00      A    H  
ATOM    477  N   PHE    49     -45.643 -31.733  17.656  1.00 10.00      A    N  
ATOM    478  CA  PHE    49     -46.291 -32.839  18.342  1.00 10.00      A    C  
ATOM    479  C   PHE    49     -45.251 -33.898  18.695  1.00 10.00      A    C  
ATOM    480  O   PHE    49     -44.220 -33.999  18.024  1.00 10.00      A    O  
ATOM    481  CB  PHE    49     -47.401 -33.439  17.471  1.00 10.00      A    C  
ATOM    482  CG  PHE    49     -48.539 -32.496  17.195  1.00 10.00      A    C  
ATOM    483  CD1 PHE    49     -49.577 -32.359  18.101  1.00 10.00      A    C  
ATOM    484  CD2 PHE    49     -48.571 -31.746  16.032  1.00 10.00      A    C  
ATOM    485  CE1 PHE    49     -50.623 -31.493  17.855  1.00 10.00      A    C  
ATOM    486  CE2 PHE    49     -49.615 -30.877  15.777  1.00 10.00      A    C  
ATOM    487  CZ  PHE    49     -50.643 -30.751  16.691  1.00 10.00      A    C  
ATOM    488  HN  PHE    49     -45.667 -31.700  16.678  1.00 10.00      A    H  
ATOM    489  N   PRO    50     -45.491 -34.686  19.757  1.00 10.00      A    N  
ATOM    490  CA  PRO    50     -44.561 -35.738  20.197  1.00 10.00      A    C  
ATOM    491  C   PRO    50     -44.397 -36.840  19.149  1.00 10.00      A    C  
ATOM    492  O   PRO    50     -45.195 -36.938  18.218  1.00 10.00      A    O  
ATOM    493  CB  PRO    50     -45.229 -36.300  21.461  1.00 10.00      A    C  
ATOM    494  CG  PRO    50     -46.667 -35.942  21.325  1.00 10.00      A    C  
ATOM    495  CD  PRO    50     -46.689 -34.621  20.616  1.00 10.00      A    C  
ATOM    496  N   PRO    51     -43.339 -37.662  19.267  1.00 10.00      A    N  
ATOM    497  CA  PRO    51     -43.095 -38.765  18.333  1.00 10.00      A    C  
ATOM    498  C   PRO    51     -44.232 -39.784  18.376  1.00 10.00      A    C  
ATOM    499  O   PRO    51     -44.680 -40.175  19.458  1.00 10.00      A    O  
ATOM    500  CB  PRO    51     -41.799 -39.401  18.843  1.00 10.00      A    C  
ATOM    501  CG  PRO    51     -41.167 -38.357  19.695  1.00 10.00      A    C  
ATOM    502  CD  PRO    51     -42.294 -37.574  20.297  1.00 10.00      A    C  
ATOM    503  N   PRO    52     -44.704 -40.226  17.198  1.00 10.00      A    N  
ATOM    504  CA  PRO    52     -45.803 -41.194  17.088  1.00 10.00      A    C  
ATOM    505  C   PRO    52     -45.590 -42.429  17.957  1.00 10.00      A    C  
ATOM    506  O   PRO    52     -44.470 -42.943  18.077  1.00 10.00      A    O  
ATOM    507  CB  PRO    52     -45.787 -41.579  15.607  1.00 10.00      A    C  
ATOM    508  CG  PRO    52     -45.221 -40.382  14.927  1.00 10.00      A    C  
ATOM    509  CD  PRO    52     -44.203 -39.813  15.876  1.00 10.00      A    C  
ATOM    510  N   VAL    53     -46.672 -42.898  18.560  1.00 10.00      A    N  
ATOM    511  CA  VAL    53     -46.627 -44.067  19.427  1.00 10.00      A    C  
ATOM    512  C   VAL    53     -46.194 -45.306  18.650  1.00 10.00      A    C  
ATOM    513  O   VAL    53     -46.852 -45.713  17.690  1.00 10.00      A    O  
ATOM    514  CB  VAL    53     -47.998 -44.337  20.080  1.00 10.00      A    C  
ATOM    515  CG1 VAL    53     -47.892 -45.450  21.109  1.00 10.00      A    C  
ATOM    516  CG2 VAL    53     -48.553 -43.070  20.712  1.00 10.00      A    C  
ATOM    517  HN  VAL    53     -47.533 -42.442  18.416  1.00 10.00      A    H  
ATOM    518  N   GLY    54     -45.072 -45.888  19.051  1.00 10.00      A    N  
ATOM    519  CA  GLY    54     -44.580 -47.079  18.392  1.00 10.00      A    C  
ATOM    520  C   GLY    54     -43.522 -46.770  17.351  1.00 10.00      A    C  
ATOM    521  O   GLY    54     -42.970 -47.680  16.731  1.00 10.00      A    O  
ATOM    522  HN  GLY    54     -44.568 -45.497  19.798  1.00 10.00      A    H  
ATOM    523  N   TYR    55     -43.240 -45.489  17.162  1.00 10.00      A    N  
ATOM    524  CA  TYR    55     -42.240 -45.057  16.190  1.00 10.00      A    C  
ATOM    525  C   TYR    55     -40.843 -45.148  16.795  1.00 10.00      A    C  
ATOM    526  O   TYR    55     -40.524 -44.425  17.739  1.00 10.00      A    O  
ATOM    527  CB  TYR    55     -42.519 -43.617  15.748  1.00 10.00      A    C  
ATOM    528  CG  TYR    55     -41.790 -43.185  14.492  1.00 10.00      A    C  
ATOM    529  CD1 TYR    55     -42.343 -43.407  13.237  1.00 10.00      A    C  
ATOM    530  CD2 TYR    55     -40.554 -42.551  14.559  1.00 10.00      A    C  
ATOM    531  CE1 TYR    55     -41.688 -43.011  12.086  1.00 10.00      A    C  
ATOM    532  CE2 TYR    55     -39.892 -42.152  13.412  1.00 10.00      A    C  
ATOM    533  CZ  TYR    55     -40.463 -42.385  12.179  1.00 10.00      A    C  
ATOM    534  OH  TYR    55     -39.810 -41.987  11.036  1.00 10.00      A    O  
ATOM    535  HN  TYR    55     -43.714 -44.812  17.695  1.00 10.00      A    H  
ATOM    536  HH  TYR    55     -40.425 -41.495  10.475  1.00 10.00      A    H  
ATOM    537  N   ASN    56     -40.021 -46.038  16.255  1.00 10.00      A    N  
ATOM    538  CA  ASN    56     -38.662 -46.216  16.747  1.00 10.00      A    C  
ATOM    539  C   ASN    56     -37.745 -46.712  15.637  1.00 10.00      A    C  
ATOM    540  O   ASN    56     -38.176 -47.442  14.743  1.00 10.00      A    O  
ATOM    541  CB  ASN    56     -38.631 -47.189  17.935  1.00 10.00      A    C  
ATOM    542  CG  ASN    56     -38.783 -48.645  17.526  1.00 10.00      A    C  
ATOM    543  ND2 ASN    56     -37.677 -49.378  17.509  1.00 10.00      A    N  
ATOM    544  OD1 ASN    56     -39.888 -49.112  17.246  1.00 10.00      A    O  
ATOM    545  HN  ASN    56     -40.333 -46.593  15.508  1.00 10.00      A    H  
ATOM    546 HD21 ASN    56     -36.833 -48.949  17.761  1.00 10.00      A    H  
ATOM    547 HD22 ASN    56     -37.745 -50.322  17.242  1.00 10.00      A    H  
ATOM    548  N   LYS    57     -36.491 -46.289  15.693  1.00 10.00      A    N  
ATOM    549  CA  LYS    57     -35.492 -46.687  14.714  1.00 10.00      A    C  
ATOM    550  C   LYS    57     -34.238 -47.171  15.431  1.00 10.00      A    C  
ATOM    551  O   LYS    57     -34.219 -47.267  16.661  1.00 10.00      A    O  
ATOM    552  CB  LYS    57     -35.144 -45.516  13.787  1.00 10.00      A    C  
ATOM    553  CG  LYS    57     -36.199 -45.200  12.738  1.00 10.00      A    C  
ATOM    554  CD  LYS    57     -35.763 -44.042  11.856  1.00 10.00      A    C  
ATOM    555  CE  LYS    57     -36.805 -43.723  10.795  1.00 10.00      A    C  
ATOM    556  NZ  LYS    57     -36.865 -44.757   9.727  1.00 10.00      A    N1+
ATOM    557  HN  LYS    57     -36.223 -45.685  16.420  1.00 10.00      A    H  
ATOM    558  HZ1 LYS    57     -37.204 -45.658  10.117  1.00 10.00      A    H  
ATOM    559  HZ2 LYS    57     -35.922 -44.907   9.317  1.00 10.00      A    H  
ATOM    560  HZ3 LYS    57     -37.517 -44.455   8.970  1.00 10.00      A    H  
ATOM    561  N   ASP    58     -33.196 -47.466  14.669  1.00 10.00      A    N  
ATOM    562  CA  ASP    58     -31.943 -47.936  15.243  1.00 10.00      A    C  
ATOM    563  C   ASP    58     -30.917 -46.815  15.279  1.00 10.00      A    C  
ATOM    564  O   ASP    58     -31.132 -45.743  14.706  1.00 10.00      A    O  
ATOM    565  CB  ASP    58     -31.384 -49.116  14.446  1.00 10.00      A    C  
ATOM    566  CG  ASP    58     -30.695 -50.143  15.324  1.00 10.00      A    C  
ATOM    567  OD1 ASP    58     -29.839 -49.759  16.153  1.00 10.00      A    O  
ATOM    568  OD2 ASP    58     -31.011 -51.345  15.190  1.00 10.00      A    O1-
ATOM    569  HN  ASP    58     -33.267 -47.357  13.698  1.00 10.00      A    H  
ATOM    570  N   ILE    59     -29.799 -47.073  15.941  1.00 10.00      A    N  
ATOM    571  CA  ILE    59     -28.729 -46.096  16.065  1.00 10.00      A    C  
ATOM    572  C   ILE    59     -27.490 -46.598  15.338  1.00 10.00      A    C  
ATOM    573  O   ILE    59     -26.958 -47.662  15.657  1.00 10.00      A    O  
ATOM    574  CB  ILE    59     -28.389 -45.810  17.542  1.00 10.00      A    C  
ATOM    575  CG1 ILE    59     -29.650 -45.392  18.306  1.00 10.00      A    C  
ATOM    576  CG2 ILE    59     -27.328 -44.726  17.637  1.00 10.00      A    C  
ATOM    577  CD1 ILE    59     -29.440 -45.202  19.794  1.00 10.00      A    C  
ATOM    578  HN  ILE    59     -29.680 -47.967  16.346  1.00 10.00      A    H  
ATOM    579  N   ASN    60     -27.034 -45.828  14.362  1.00 10.00      A    N  
ATOM    580  CA  ASN    60     -25.876 -46.212  13.570  1.00 10.00      A    C  
ATOM    581  C   ASN    60     -24.701 -45.272  13.798  1.00 10.00      A    C  
ATOM    582  O   ASN    60     -24.887 -44.111  14.168  1.00 10.00      A    O  
ATOM    583  CB  ASN    60     -26.243 -46.233  12.080  1.00 10.00      A    C  
ATOM    584  CG  ASN    60     -27.495 -47.040  11.786  1.00 10.00      A    C  
ATOM    585  ND2 ASN    60     -28.632 -46.362  11.684  1.00 10.00      A    N  
ATOM    586  OD1 ASN    60     -27.443 -48.263  11.645  1.00 10.00      A    O  
ATOM    587  HN  ASN    60     -27.481 -44.977  14.174  1.00 10.00      A    H  
ATOM    588 HD21 ASN    60     -28.605 -45.382  11.800  1.00 10.00      A    H  
ATOM    589 HD22 ASN    60     -29.455 -46.862  11.498  1.00 10.00      A    H  
ATOM    590  N   GLU    61     -23.493 -45.791  13.578  1.00 10.00      A    N  
ATOM    591  CA  GLU    61     -22.252 -45.027  13.735  1.00 10.00      A    C  
ATOM    592  C   GLU    61     -22.184 -43.860  12.751  1.00 10.00      A    C  
ATOM    593  O   GLU    61     -21.798 -44.044  11.598  1.00 10.00      A    O  
ATOM    594  CB  GLU    61     -22.041 -44.559  15.178  1.00 10.00      A    C  
ATOM    595  CG  GLU    61     -22.154 -45.664  16.215  1.00 10.00      A    C  
ATOM    596  CD  GLU    61     -21.165 -46.788  15.994  1.00 10.00      A    C  
ATOM    597  OE1 GLU    61     -21.499 -47.748  15.265  1.00 10.00      A    O  
ATOM    598  OE2 GLU    61     -20.053 -46.722  16.558  1.00 10.00      A    O1-
ATOM    599  HN  GLU    61     -23.430 -46.731  13.301  1.00 10.00      A    H  
ATOM    600  N   SER    62     -22.563 -42.671  13.201  1.00 10.00      A    N  
ATOM    601  CA  SER    62     -22.550 -41.492  12.345  1.00 10.00      A    C  
ATOM    602  C   SER    62     -23.966 -40.941  12.175  1.00 10.00      A    C  
ATOM    603  O   SER    62     -24.186 -39.974  11.445  1.00 10.00      A    O  
ATOM    604  CB  SER    62     -21.627 -40.424  12.929  1.00 10.00      A    C  
ATOM    605  OG  SER    62     -20.547 -41.020  13.634  1.00 10.00      A    O  
ATOM    606  HN  SER    62     -22.855 -42.583  14.131  1.00 10.00      A    H  
ATOM    607  HG  SER    62     -20.870 -41.336  14.492  1.00 10.00      A    H  
ATOM    608  N   ASP    63     -24.919 -41.570  12.858  1.00 10.00      A    N  
ATOM    609  CA  ASP    63     -26.317 -41.156  12.788  1.00 10.00      A    C  
ATOM    610  C   ASP    63     -26.598 -40.030  13.779  1.00 10.00      A    C  
ATOM    611  O   ASP    63     -25.830 -39.817  14.722  1.00 10.00      A    O  
ATOM    612  CB  ASP    63     -27.234 -42.347  13.088  1.00 10.00      A    C  
ATOM    613  CG  ASP    63     -28.495 -42.362  12.253  1.00 10.00      A    C  
ATOM    614  OD1 ASP    63     -28.992 -41.276  11.885  1.00 10.00      A    O  
ATOM    615  OD2 ASP    63     -28.998 -43.470  11.961  1.00 10.00      A    O1-
ATOM    616  HN  ASP    63     -24.676 -42.333  13.426  1.00 10.00      A    H  
ATOM    617  N   GLU    64     -27.689 -39.313  13.556  1.00 10.00      A    N  
ATOM    618  CA  GLU    64     -28.081 -38.209  14.427  1.00 10.00      A    C  
ATOM    619  C   GLU    64     -29.403 -38.546  15.102  1.00 10.00      A    C  
ATOM    620  O   GLU    64     -30.355 -38.956  14.438  1.00 10.00      A    O  
ATOM    621  CB  GLU    64     -28.213 -36.900  13.635  1.00 10.00      A    C  
ATOM    622  CG  GLU    64     -26.996 -36.544  12.793  1.00 10.00      A    C  
ATOM    623  CD  GLU    64     -27.010 -35.105  12.307  1.00 10.00      A    C  
ATOM    624  OE1 GLU    64     -25.933 -34.468  12.293  1.00 10.00      A    O  
ATOM    625  OE2 GLU    64     -28.095 -34.602  11.941  1.00 10.00      A    O1-
ATOM    626  HN  GLU    64     -28.263 -39.546  12.795  1.00 10.00      A    H  
ATOM    627  N   VAL    65     -29.455 -38.377  16.417  1.00 10.00      A    N  
ATOM    628  CA  VAL    65     -30.653 -38.680  17.190  1.00 10.00      A    C  
ATOM    629  C   VAL    65     -30.924 -37.598  18.232  1.00 10.00      A    C  
ATOM    630  O   VAL    65     -30.204 -36.601  18.316  1.00 10.00      A    O  
ATOM    631  CB  VAL    65     -30.551 -40.050  17.903  1.00 10.00      A    C  
ATOM    632  CG1 VAL    65     -30.616 -41.195  16.903  1.00 10.00      A    C  
ATOM    633  CG2 VAL    65     -29.281 -40.136  18.741  1.00 10.00      A    C  
ATOM    634  HN  VAL    65     -28.668 -38.013  16.882  1.00 10.00      A    H  
ATOM    635  N   GLU    66     -31.963 -37.800  19.024  1.00 10.00      A    N  
ATOM    636  CA  GLU    66     -32.325 -36.854  20.064  1.00 10.00      A    C  
ATOM    637  C   GLU    66     -32.007 -37.437  21.435  1.00 10.00      A    C  
ATOM    638  O   GLU    66     -32.419 -38.559  21.760  1.00 10.00      A    O  
ATOM    639  CB  GLU    66     -33.804 -36.470  19.965  1.00 10.00      A    C  
ATOM    640  CG  GLU    66     -34.166 -35.743  18.679  1.00 10.00      A    C  
ATOM    641  CD  GLU    66     -35.596 -35.247  18.672  1.00 10.00      A    C  
ATOM    642  OE1 GLU    66     -36.518 -36.082  18.565  1.00 10.00      A    O  
ATOM    643  OE2 GLU    66     -35.809 -34.022  18.773  1.00 10.00      A    O1-
ATOM    644  HN  GLU    66     -32.497 -38.620  18.918  1.00 10.00      A    H  
ATOM    645  N   VAL    67     -31.268 -36.681  22.228  1.00 10.00      A    N  
ATOM    646  CA  VAL    67     -30.876 -37.124  23.553  1.00 10.00      A    C  
ATOM    647  C   VAL    67     -31.677 -36.414  24.644  1.00 10.00      A    C  
ATOM    648  O   VAL    67     -31.980 -35.223  24.542  1.00 10.00      A    O  
ATOM    649  CB  VAL    67     -29.357 -36.942  23.791  1.00 10.00      A    C  
ATOM    650  CG1 VAL    67     -28.953 -35.475  23.717  1.00 10.00      A    C  
ATOM    651  CG2 VAL    67     -28.926 -37.564  25.113  1.00 10.00      A    C  
ATOM    652  HN  VAL    67     -30.988 -35.790  21.915  1.00 10.00      A    H  
ATOM    653  N   TYR    68     -32.025 -37.165  25.674  1.00 10.00      A    N  
ATOM    654  CA  TYR    68     -32.778 -36.641  26.800  1.00 10.00      A    C  
ATOM    655  C   TYR    68     -31.814 -36.198  27.896  1.00 10.00      A    C  
ATOM    656  O   TYR    68     -31.372 -37.009  28.716  1.00 10.00      A    O  
ATOM    657  CB  TYR    68     -33.721 -37.725  27.330  1.00 10.00      A    C  
ATOM    658  CG  TYR    68     -34.800 -37.222  28.260  1.00 10.00      A    C  
ATOM    659  CD1 TYR    68     -35.637 -36.179  27.884  1.00 10.00      A    C  
ATOM    660  CD2 TYR    68     -34.990 -37.798  29.508  1.00 10.00      A    C  
ATOM    661  CE1 TYR    68     -36.630 -35.724  28.729  1.00 10.00      A    C  
ATOM    662  CE2 TYR    68     -35.981 -37.350  30.358  1.00 10.00      A    C  
ATOM    663  CZ  TYR    68     -36.799 -36.313  29.965  1.00 10.00      A    C  
ATOM    664  OH  TYR    68     -37.785 -35.858  30.810  1.00 10.00      A    O  
ATOM    665  HN  TYR    68     -31.759 -38.114  25.681  1.00 10.00      A    H  
ATOM    666  HH  TYR    68     -37.431 -35.794  31.709  1.00 10.00      A    H  
ATOM    667  N   SER    69     -31.480 -34.918  27.906  1.00 10.00      A    N  
ATOM    668  CA  SER    69     -30.552 -34.384  28.890  1.00 10.00      A    C  
ATOM    669  C   SER    69     -31.043 -33.062  29.464  1.00 10.00      A    C  
ATOM    670  O   SER    69     -31.721 -32.290  28.789  1.00 10.00      A    O  
ATOM    671  CB  SER    69     -29.169 -34.199  28.261  1.00 10.00      A    C  
ATOM    672  OG  SER    69     -28.660 -35.430  27.780  1.00 10.00      A    O  
ATOM    673  HN  SER    69     -31.869 -34.313  27.232  1.00 10.00      A    H  
ATOM    674  HG  SER    69     -27.886 -35.261  27.217  1.00 10.00      A    H  
ATOM    675  N   ARG    70     -30.701 -32.809  30.716  1.00 10.00      A    N  
ATOM    676  CA  ARG    70     -31.095 -31.578  31.383  1.00 10.00      A    C  
ATOM    677  C   ARG    70     -29.980 -30.549  31.287  1.00 10.00      A    C  
ATOM    678  O   ARG    70     -28.802 -30.904  31.223  1.00 10.00      A    O  
ATOM    679  CB  ARG    70     -31.438 -31.845  32.852  1.00 10.00      A    C  
ATOM    680  CG  ARG    70     -30.400 -32.663  33.601  1.00 10.00      A    C  
ATOM    681  CD  ARG    70     -30.877 -32.993  35.004  1.00 10.00      A    C  
ATOM    682  NE  ARG    70     -29.943 -33.862  35.716  1.00 10.00      A    N  
ATOM    683  CZ  ARG    70     -29.392 -33.556  36.887  1.00 10.00      A    C  
ATOM    684  NH1 ARG    70     -29.674 -32.395  37.468  1.00 10.00      A    N1+
ATOM    685  NH2 ARG    70     -28.569 -34.414  37.478  1.00 10.00      A    N  
ATOM    686  HN  ARG    70     -30.160 -33.462  31.204  1.00 10.00      A    H  
ATOM    687  HE  ARG    70     -29.709 -34.719  35.289  1.00 10.00      A    H  
ATOM    688 HH11 ARG    70     -30.299 -31.749  37.023  1.00 10.00      A    H  
ATOM    689 HH12 ARG    70     -29.258 -32.153  38.360  1.00 10.00      A    H  
ATOM    690 HH21 ARG    70     -28.154 -34.190  38.363  1.00 10.00      A    H  
ATOM    691 HH22 ARG    70     -28.363 -35.294  37.041  1.00 10.00      A    H  
ATOM    692  N   ALA    71     -30.353 -29.279  31.275  1.00 10.00      A    N  
ATOM    693  CA  ALA    71     -29.376 -28.203  31.188  1.00 10.00      A    C  
ATOM    694  C   ALA    71     -28.751 -27.925  32.552  1.00 10.00      A    C  
ATOM    695  O   ALA    71     -27.560 -27.623  32.652  1.00 10.00      A    O  
ATOM    696  CB  ALA    71     -30.020 -26.946  30.623  1.00 10.00      A    C  
ATOM    697  HN  ALA    71     -31.307 -29.059  31.323  1.00 10.00      A    H  
ATOM    698  N   ASN    72     -29.548 -28.047  33.604  1.00 10.00      A    N  
ATOM    699  CA  ASN    72     -29.070 -27.794  34.959  1.00 10.00      A    C  
ATOM    700  C   ASN    72     -29.949 -28.486  35.997  1.00 10.00      A    C  
ATOM    701  O   ASN    72     -30.537 -29.536  35.721  1.00 10.00      A    O  
ATOM    702  CB  ASN    72     -28.980 -26.284  35.237  1.00 10.00      A    C  
ATOM    703  CG  ASN    72     -30.155 -25.507  34.678  1.00 10.00      A    C  
ATOM    704  ND2 ASN    72     -29.981 -24.944  33.492  1.00 10.00      A    N  
ATOM    705  OD1 ASN    72     -31.204 -25.406  35.310  1.00 10.00      A    O  
ATOM    706  HN  ASN    72     -30.481 -28.321  33.473  1.00 10.00      A    H  
ATOM    707 HD21 ASN    72     -29.115 -25.060  33.049  1.00 10.00      A    H  
ATOM    708 HD22 ASN    72     -30.736 -24.441  33.093  1.00 10.00      A    H  
ATOM    709  N   GLU    73     -30.030 -27.907  37.192  1.00 10.00      A    N  
ATOM    710  CA  GLU    73     -30.831 -28.477  38.270  1.00 10.00      A    C  
ATOM    711  C   GLU    73     -32.269 -27.965  38.234  1.00 10.00      A    C  
ATOM    712  O   GLU    73     -33.210 -28.710  38.521  1.00 10.00      A    O  
ATOM    713  CB  GLU    73     -30.201 -28.175  39.633  1.00 10.00      A    C  
ATOM    714  CG  GLU    73     -29.058 -29.103  40.014  1.00 10.00      A    C  
ATOM    715  CD  GLU    73     -29.480 -30.558  40.083  1.00 10.00      A    C  
ATOM    716  OE1 GLU    73     -28.663 -31.436  39.729  1.00 10.00      A    O  
ATOM    717  OE2 GLU    73     -30.631 -30.834  40.486  1.00 10.00      A    O1-
ATOM    718  HN  GLU    73     -29.541 -27.070  37.351  1.00 10.00      A    H  
ATOM    719  N   LYS    74     -32.435 -26.695  37.888  1.00 10.00      A    N  
ATOM    720  CA  LYS    74     -33.761 -26.094  37.823  1.00 10.00      A    C  
ATOM    721  C   LYS    74     -34.498 -26.525  36.561  1.00 10.00      A    C  
ATOM    722  O   LYS    74     -35.669 -26.918  36.613  1.00 10.00      A    O  
ATOM    723  CB  LYS    74     -33.676 -24.568  37.914  1.00 10.00      A    C  
ATOM    724  CG  LYS    74     -33.325 -24.056  39.303  1.00 10.00      A    C  
ATOM    725  CD  LYS    74     -34.428 -24.379  40.301  1.00 10.00      A    C  
ATOM    726  CE  LYS    74     -33.945 -24.240  41.737  1.00 10.00      A    C  
ATOM    727  NZ  LYS    74     -35.047 -24.441  42.718  1.00 10.00      A    N1+
ATOM    728  HN  LYS    74     -31.645 -26.149  37.668  1.00 10.00      A    H  
ATOM    729  HZ1 LYS    74     -35.719 -23.647  42.672  1.00 10.00      A    H  
ATOM    730  HZ2 LYS    74     -34.664 -24.497  43.683  1.00 10.00      A    H  
ATOM    731  HZ3 LYS    74     -35.557 -25.322  42.509  1.00 10.00      A    H  
ATOM    732  N   GLU    75     -33.807 -26.455  35.433  1.00 10.00      A    N  
ATOM    733  CA  GLU    75     -34.384 -26.847  34.157  1.00 10.00      A    C  
ATOM    734  C   GLU    75     -34.376 -28.363  34.015  1.00 10.00      A    C  
ATOM    735  O   GLU    75     -33.324 -28.996  34.136  1.00 10.00      A    O  
ATOM    736  CB  GLU    75     -33.621 -26.203  32.998  1.00 10.00      A    C  
ATOM    737  CG  GLU    75     -33.757 -24.690  32.937  1.00 10.00      A    C  
ATOM    738  CD  GLU    75     -32.941 -24.078  31.822  1.00 10.00      A    C  
ATOM    739  OE1 GLU    75     -33.401 -24.103  30.655  1.00 10.00      A    O  
ATOM    740  OE2 GLU    75     -31.842 -23.555  32.108  1.00 10.00      A    O1-
ATOM    741  HN  GLU    75     -32.878 -26.131  35.461  1.00 10.00      A    H  
ATOM    742  N   PRO    76     -35.549 -28.962  33.768  1.00 10.00      A    N  
ATOM    743  CA  PRO    76     -35.687 -30.416  33.614  1.00 10.00      A    C  
ATOM    744  C   PRO    76     -34.990 -30.933  32.357  1.00 10.00      A    C  
ATOM    745  O   PRO    76     -34.418 -30.161  31.582  1.00 10.00      A    O  
ATOM    746  CB  PRO    76     -37.199 -30.626  33.497  1.00 10.00      A    C  
ATOM    747  CG  PRO    76     -37.726 -29.318  33.015  1.00 10.00      A    C  
ATOM    748  CD  PRO    76     -36.838 -28.267  33.616  1.00 10.00      A    C  
ATOM    749  N   CYS    77     -35.038 -32.240  32.159  1.00 10.00      A    N  
ATOM    750  CA  CYS    77     -34.414 -32.853  31.002  1.00 10.00      A    C  
ATOM    751  C   CYS    77     -35.187 -32.515  29.734  1.00 10.00      A    C  
ATOM    752  O   CYS    77     -36.393 -32.755  29.641  1.00 10.00      A    O  
ATOM    753  CB  CYS    77     -34.304 -34.364  31.185  1.00 10.00      A    C  
ATOM    754  SG  CYS    77     -33.607 -34.876  32.774  1.00 10.00      A    S  
ATOM    755  HN  CYS    77     -35.514 -32.806  32.802  1.00 10.00      A    H  
ATOM    756  HG  CYS    77     -34.449 -35.741  33.328  1.00 10.00      A    H  
ATOM    757  N   CYS    78     -34.484 -31.952  28.768  1.00 10.00      A    N  
ATOM    758  CA  CYS    78     -35.078 -31.563  27.504  1.00 10.00      A    C  
ATOM    759  C   CYS    78     -34.530 -32.420  26.372  1.00 10.00      A    C  
ATOM    760  O   CYS    78     -33.620 -33.224  26.578  1.00 10.00      A    O  
ATOM    761  CB  CYS    78     -34.788 -30.084  27.233  1.00 10.00      A    C  
ATOM    762  SG  CYS    78     -33.384 -29.421  28.165  1.00 10.00      A    S  
ATOM    763  HN  CYS    78     -33.523 -31.799  28.906  1.00 10.00      A    H  
ATOM    764  HG  CYS    78     -33.804 -28.348  28.828  1.00 10.00      A    H  
ATOM    765  N   TRP    79     -35.093 -32.258  25.187  1.00 10.00      A    N  
ATOM    766  CA  TRP    79     -34.648 -33.010  24.025  1.00 10.00      A    C  
ATOM    767  C   TRP    79     -33.618 -32.210  23.236  1.00 10.00      A    C  
ATOM    768  O   TRP    79     -33.912 -31.117  22.743  1.00 10.00      A    O  
ATOM    769  CB  TRP    79     -35.838 -33.374  23.135  1.00 10.00      A    C  
ATOM    770  CG  TRP    79     -36.919 -34.127  23.853  1.00 10.00      A    C  
ATOM    771  CD1 TRP    79     -38.131 -33.642  24.250  1.00 10.00      A    C  
ATOM    772  CD2 TRP    79     -36.880 -35.499  24.268  1.00 10.00      A    C  
ATOM    773  CE2 TRP    79     -38.107 -35.776  24.904  1.00 10.00      A    C  
ATOM    774  CE3 TRP    79     -35.930 -36.518  24.161  1.00 10.00      A    C  
ATOM    775  NE1 TRP    79     -38.853 -34.628  24.880  1.00 10.00      A    N  
ATOM    776  CZ2 TRP    79     -38.406 -37.032  25.429  1.00 10.00      A    C  
ATOM    777  CZ3 TRP    79     -36.230 -37.763  24.682  1.00 10.00      A    C  
ATOM    778  CH2 TRP    79     -37.458 -38.010  25.309  1.00 10.00      A    C  
ATOM    779  HN  TRP    79     -35.830 -31.613  25.091  1.00 10.00      A    H  
ATOM    780  HE1 TRP    79     -39.758 -34.527  25.248  1.00 10.00      A    H  
ATOM    781  N   TRP    80     -32.408 -32.750  23.137  1.00 10.00      A    N  
ATOM    782  CA  TRP    80     -31.328 -32.091  22.415  1.00 10.00      A    C  
ATOM    783  C   TRP    80     -30.934 -32.904  21.193  1.00 10.00      A    C  
ATOM    784  O   TRP    80     -30.937 -34.134  21.231  1.00 10.00      A    O  
ATOM    785  CB  TRP    80     -30.097 -31.937  23.317  1.00 10.00      A    C  
ATOM    786  CG  TRP    80     -30.299 -31.064  24.515  1.00 10.00      A    C  
ATOM    787  CD1 TRP    80     -30.877 -31.417  25.700  1.00 10.00      A    C  
ATOM    788  CD2 TRP    80     -29.911 -29.692  24.652  1.00 10.00      A    C  
ATOM    789  CE2 TRP    80     -30.293 -29.276  25.943  1.00 10.00      A    C  
ATOM    790  CE3 TRP    80     -29.281 -28.772  23.805  1.00 10.00      A    C  
ATOM    791  NE1 TRP    80     -30.881 -30.348  26.562  1.00 10.00      A    N  
ATOM    792  CZ2 TRP    80     -30.064 -27.981  26.408  1.00 10.00      A    C  
ATOM    793  CZ3 TRP    80     -29.055 -27.490  24.267  1.00 10.00      A    C  
ATOM    794  CH2 TRP    80     -29.445 -27.106  25.556  1.00 10.00      A    C  
ATOM    795  HN  TRP    80     -32.235 -33.622  23.562  1.00 10.00      A    H  
ATOM    796  HE1 TRP    80     -31.248 -30.353  27.476  1.00 10.00      A    H  
ATOM    797  N   LEU    81     -30.597 -32.217  20.115  1.00 10.00      A    N  
ATOM    798  CA  LEU    81     -30.170 -32.878  18.892  1.00 10.00      A    C  
ATOM    799  C   LEU    81     -28.680 -33.193  18.986  1.00 10.00      A    C  
ATOM    800  O   LEU    81     -27.851 -32.286  19.117  1.00 10.00      A    O  
ATOM    801  CB  LEU    81     -30.451 -31.993  17.674  1.00 10.00      A    C  
ATOM    802  CG  LEU    81     -30.154 -32.609  16.304  1.00 10.00      A    C  
ATOM    803  CD1 LEU    81     -31.042 -33.819  16.052  1.00 10.00      A    C  
ATOM    804  CD2 LEU    81     -30.330 -31.575  15.201  1.00 10.00      A    C  
ATOM    805  HN  LEU    81     -30.637 -31.240  20.139  1.00 10.00      A    H  
ATOM    806  N   ALA    82     -28.343 -34.472  18.934  1.00 10.00      A    N  
ATOM    807  CA  ALA    82     -26.955 -34.894  19.037  1.00 10.00      A    C  
ATOM    808  C   ALA    82     -26.628 -35.983  18.025  1.00 10.00      A    C  
ATOM    809  O   ALA    82     -27.510 -36.694  17.547  1.00 10.00      A    O  
ATOM    810  CB  ALA    82     -26.659 -35.376  20.450  1.00 10.00      A    C  
ATOM    811  HN  ALA    82     -29.044 -35.153  18.813  1.00 10.00      A    H  
ATOM    812  N   LYS    83     -25.356 -36.103  17.698  1.00 10.00      A    N  
ATOM    813  CA  LYS    83     -24.901 -37.106  16.751  1.00 10.00      A    C  
ATOM    814  C   LYS    83     -24.154 -38.203  17.492  1.00 10.00      A    C  
ATOM    815  O   LYS    83     -23.477 -37.938  18.483  1.00 10.00      A    O  
ATOM    816  CB  LYS    83     -23.976 -36.478  15.709  1.00 10.00      A    C  
ATOM    817  CG  LYS    83     -24.490 -35.183  15.104  1.00 10.00      A    C  
ATOM    818  CD  LYS    83     -23.511 -34.046  15.334  1.00 10.00      A    C  
ATOM    819  CE  LYS    83     -23.618 -32.997  14.241  1.00 10.00      A    C  
ATOM    820  NZ  LYS    83     -23.479 -33.598  12.888  1.00 10.00      A    N1+
ATOM    821  HN  LYS    83     -24.698 -35.502  18.111  1.00 10.00      A    H  
ATOM    822  HZ1 LYS    83     -23.335 -32.853  12.181  1.00 10.00      A    H  
ATOM    823  HZ2 LYS    83     -24.347 -34.128  12.643  1.00 10.00      A    H  
ATOM    824  HZ3 LYS    83     -22.667 -34.250  12.864  1.00 10.00      A    H  
ATOM    825  N   VAL    84     -24.290 -39.430  17.029  1.00 10.00      A    N  
ATOM    826  CA  VAL    84     -23.607 -40.548  17.659  1.00 10.00      A    C  
ATOM    827  C   VAL    84     -22.279 -40.793  16.958  1.00 10.00      A    C  
ATOM    828  O   VAL    84     -22.239 -41.341  15.854  1.00 10.00      A    O  
ATOM    829  CB  VAL    84     -24.458 -41.831  17.623  1.00 10.00      A    C  
ATOM    830  CG1 VAL    84     -23.831 -42.906  18.494  1.00 10.00      A    C  
ATOM    831  CG2 VAL    84     -25.881 -41.537  18.073  1.00 10.00      A    C  
ATOM    832  HN  VAL    84     -24.855 -39.591  16.239  1.00 10.00      A    H  
ATOM    833  N   ARG    85     -21.195 -40.382  17.598  1.00 10.00      A    N  
ATOM    834  CA  ARG    85     -19.871 -40.536  17.020  1.00 10.00      A    C  
ATOM    835  C   ARG    85     -19.414 -41.991  17.009  1.00 10.00      A    C  
ATOM    836  O   ARG    85     -18.874 -42.461  16.009  1.00 10.00      A    O  
ATOM    837  CB  ARG    85     -18.843 -39.648  17.723  1.00 10.00      A    C  
ATOM    838  CG  ARG    85     -17.613 -39.348  16.876  1.00 10.00      A    C  
ATOM    839  CD  ARG    85     -17.995 -38.662  15.570  1.00 10.00      A    C  
ATOM    840  NE  ARG    85     -16.825 -38.280  14.780  1.00 10.00      A    N  
ATOM    841  CZ  ARG    85     -16.426 -37.021  14.599  1.00 10.00      A    C  
ATOM    842  NH1 ARG    85     -17.097 -36.019  15.155  1.00 10.00      A    N1+
ATOM    843  NH2 ARG    85     -15.352 -36.765  13.866  1.00 10.00      A    N  
ATOM    844  HN  ARG    85     -21.288 -39.968  18.482  1.00 10.00      A    H  
ATOM    845  HE  ARG    85     -16.316 -39.004  14.351  1.00 10.00      A    H  
ATOM    846 HH11 ARG    85     -16.793 -35.073  15.016  1.00 10.00      A    H  
ATOM    847 HH12 ARG    85     -17.921 -36.201  15.720  1.00 10.00      A    H  
ATOM    848 HH21 ARG    85     -15.046 -35.817  13.732  1.00 10.00      A    H  
ATOM    849 HH22 ARG    85     -14.838 -37.514  13.436  1.00 10.00      A    H  
ATOM    850  N   MET    86     -19.634 -42.701  18.112  1.00 10.00      A    N  
ATOM    851  CA  MET    86     -19.228 -44.098  18.200  1.00 10.00      A    C  
ATOM    852  C   MET    86     -19.885 -44.807  19.382  1.00 10.00      A    C  
ATOM    853  O   MET    86     -20.000 -44.246  20.475  1.00 10.00      A    O  
ATOM    854  CB  MET    86     -17.701 -44.201  18.301  1.00 10.00      A    C  
ATOM    855  CG  MET    86     -17.166 -45.623  18.353  1.00 10.00      A    C  
ATOM    856  SD  MET    86     -15.364 -45.685  18.329  1.00 10.00      A    S  
ATOM    857  CE  MET    86     -15.037 -45.294  16.611  1.00 10.00      A    C  
ATOM    858  HN  MET    86     -20.075 -42.280  18.882  1.00 10.00      A    H  
ATOM    859  N   ILE    87     -20.324 -46.035  19.149  1.00 10.00      A    N  
ATOM    860  CA  ILE    87     -20.953 -46.843  20.183  1.00 10.00      A    C  
ATOM    861  C   ILE    87     -20.033 -48.002  20.553  1.00 10.00      A    C  
ATOM    862  O   ILE    87     -19.410 -48.617  19.684  1.00 10.00      A    O  
ATOM    863  CB  ILE    87     -22.312 -47.416  19.716  1.00 10.00      A    C  
ATOM    864  CG1 ILE    87     -23.269 -46.291  19.329  1.00 10.00      A    C  
ATOM    865  CG2 ILE    87     -22.938 -48.286  20.799  1.00 10.00      A    C  
ATOM    866  CD1 ILE    87     -24.478 -46.764  18.551  1.00 10.00      A    C  
ATOM    867  HN  ILE    87     -20.217 -46.418  18.242  1.00 10.00      A    H  
ATOM    868  N   LYS    88     -19.922 -48.272  21.840  1.00 10.00      A    N  
ATOM    869  CA  LYS    88     -19.095 -49.364  22.327  1.00 10.00      A    C  
ATOM    870  C   LYS    88     -19.887 -50.197  23.323  1.00 10.00      A    C  
ATOM    871  O   LYS    88     -19.917 -49.893  24.518  1.00 10.00      A    O  
ATOM    872  CB  LYS    88     -17.805 -48.833  22.956  1.00 10.00      A    C  
ATOM    873  CG  LYS    88     -16.795 -48.317  21.942  1.00 10.00      A    C  
ATOM    874  CD  LYS    88     -16.140 -49.460  21.186  1.00 10.00      A    C  
ATOM    875  CE  LYS    88     -15.876 -49.096  19.732  1.00 10.00      A    C  
ATOM    876  NZ  LYS    88     -16.974 -49.554  18.836  1.00 10.00      A    N1+
ATOM    877  HN  LYS    88     -20.414 -47.715  22.490  1.00 10.00      A    H  
ATOM    878  HZ1 LYS    88     -17.883 -49.145  19.138  1.00 10.00      A    H  
ATOM    879  HZ2 LYS    88     -17.051 -50.591  18.863  1.00 10.00      A    H  
ATOM    880  HZ3 LYS    88     -16.785 -49.260  17.856  1.00 10.00      A    H  
ATOM    881  N   GLY    89     -20.558 -51.226  22.816  1.00 10.00      A    N  
ATOM    882  CA  GLY    89     -21.361 -52.086  23.659  1.00 10.00      A    C  
ATOM    883  C   GLY    89     -22.613 -51.383  24.145  1.00 10.00      A    C  
ATOM    884  O   GLY    89     -23.617 -51.323  23.435  1.00 10.00      A    O  
ATOM    885  HN  GLY    89     -20.507 -51.404  21.852  1.00 10.00      A    H  
ATOM    886  N   GLU    90     -22.548 -50.833  25.351  1.00 10.00      A    N  
ATOM    887  CA  GLU    90     -23.676 -50.119  25.933  1.00 10.00      A    C  
ATOM    888  C   GLU    90     -23.348 -48.633  26.058  1.00 10.00      A    C  
ATOM    889  O   GLU    90     -24.180 -47.829  26.482  1.00 10.00      A    O  
ATOM    890  CB  GLU    90     -24.013 -50.696  27.311  1.00 10.00      A    C  
ATOM    891  CG  GLU    90     -25.393 -50.325  27.827  1.00 10.00      A    C  
ATOM    892  CD  GLU    90     -25.628 -50.806  29.241  1.00 10.00      A    C  
ATOM    893  OE1 GLU    90     -25.563 -49.979  30.175  1.00 10.00      A    O  
ATOM    894  OE2 GLU    90     -25.876 -52.014  29.429  1.00 10.00      A    O1-
ATOM    895  HN  GLU    90     -21.715 -50.913  25.866  1.00 10.00      A    H  
ATOM    896  N   PHE    91     -22.132 -48.275  25.673  1.00 10.00      A    N  
ATOM    897  CA  PHE    91     -21.679 -46.896  25.750  1.00 10.00      A    C  
ATOM    898  C   PHE    91     -21.894 -46.162  24.432  1.00 10.00      A    C  
ATOM    899  O   PHE    91     -21.255 -46.468  23.423  1.00 10.00      A    O  
ATOM    900  CB  PHE    91     -20.208 -46.842  26.166  1.00 10.00      A    C  
ATOM    901  CG  PHE    91     -19.956 -47.399  27.538  1.00 10.00      A    C  
ATOM    902  CD1 PHE    91     -20.418 -46.735  28.664  1.00 10.00      A    C  
ATOM    903  CD2 PHE    91     -19.263 -48.586  27.705  1.00 10.00      A    C  
ATOM    904  CE1 PHE    91     -20.195 -47.243  29.928  1.00 10.00      A    C  
ATOM    905  CE2 PHE    91     -19.035 -49.101  28.966  1.00 10.00      A    C  
ATOM    906  CZ  PHE    91     -19.501 -48.428  30.079  1.00 10.00      A    C  
ATOM    907  HN  PHE    91     -21.520 -48.957  25.320  1.00 10.00      A    H  
ATOM    908  N   TYR    92     -22.807 -45.208  24.447  1.00 10.00      A    N  
ATOM    909  CA  TYR    92     -23.114 -44.419  23.269  1.00 10.00      A    C  
ATOM    910  C   TYR    92     -22.450 -43.053  23.376  1.00 10.00      A    C  
ATOM    911  O   TYR    92     -22.943 -42.164  24.074  1.00 10.00      A    O  
ATOM    912  CB  TYR    92     -24.632 -44.246  23.123  1.00 10.00      A    C  
ATOM    913  CG  TYR    92     -25.406 -45.529  22.885  1.00 10.00      A    C  
ATOM    914  CD1 TYR    92     -25.945 -45.815  21.637  1.00 10.00      A    C  
ATOM    915  CD2 TYR    92     -25.609 -46.451  23.907  1.00 10.00      A    C  
ATOM    916  CE1 TYR    92     -26.661 -46.978  21.414  1.00 10.00      A    C  
ATOM    917  CE2 TYR    92     -26.321 -47.615  23.691  1.00 10.00      A    C  
ATOM    918  CZ  TYR    92     -26.844 -47.873  22.443  1.00 10.00      A    C  
ATOM    919  OH  TYR    92     -27.558 -49.029  22.226  1.00 10.00      A    O  
ATOM    920  HN  TYR    92     -23.297 -45.031  25.279  1.00 10.00      A    H  
ATOM    921  HH  TYR    92     -27.059 -49.602  21.631  1.00 10.00      A    H  
ATOM    922  N   VAL    93     -21.318 -42.891  22.711  1.00 10.00      A    N  
ATOM    923  CA  VAL    93     -20.605 -41.624  22.739  1.00 10.00      A    C  
ATOM    924  C   VAL    93     -21.218 -40.675  21.717  1.00 10.00      A    C  
ATOM    925  O   VAL    93     -21.049 -40.849  20.508  1.00 10.00      A    O  
ATOM    926  CB  VAL    93     -19.100 -41.801  22.442  1.00 10.00      A    C  
ATOM    927  CG1 VAL    93     -18.352 -40.492  22.653  1.00 10.00      A    C  
ATOM    928  CG2 VAL    93     -18.506 -42.904  23.308  1.00 10.00      A    C  
ATOM    929  HN  VAL    93     -20.957 -43.635  22.181  1.00 10.00      A    H  
ATOM    930  N   ILE    94     -21.942 -39.682  22.207  1.00 10.00      A    N  
ATOM    931  CA  ILE    94     -22.601 -38.717  21.339  1.00 10.00      A    C  
ATOM    932  C   ILE    94     -21.970 -37.332  21.438  1.00 10.00      A    C  
ATOM    933  O   ILE    94     -21.261 -37.021  22.400  1.00 10.00      A    O  
ATOM    934  CB  ILE    94     -24.105 -38.601  21.663  1.00 10.00      A    C  
ATOM    935  CG1 ILE    94     -24.307 -38.185  23.124  1.00 10.00      A    C  
ATOM    936  CG2 ILE    94     -24.819 -39.913  21.374  1.00 10.00      A    C  
ATOM    937  CD1 ILE    94     -25.732 -37.822  23.469  1.00 10.00      A    C  
ATOM    938  HN  ILE    94     -22.035 -39.592  23.184  1.00 10.00      A    H  
ATOM    939  N   GLU    95     -22.225 -36.517  20.424  1.00 10.00      A    N  
ATOM    940  CA  GLU    95     -21.724 -35.154  20.367  1.00 10.00      A    C  
ATOM    941  C   GLU    95     -22.894 -34.192  20.207  1.00 10.00      A    C  
ATOM    942  O   GLU    95     -23.728 -34.356  19.313  1.00 10.00      A    O  
ATOM    943  CB  GLU    95     -20.723 -34.985  19.215  1.00 10.00      A    C  
ATOM    944  CG  GLU    95     -21.176 -35.584  17.892  1.00 10.00      A    C  
ATOM    945  CD  GLU    95     -20.155 -35.413  16.787  1.00 10.00      A    C  
ATOM    946  OE1 GLU    95     -20.339 -34.518  15.932  1.00 10.00      A    O  
ATOM    947  OE2 GLU    95     -19.166 -36.172  16.768  1.00 10.00      A    O1-
ATOM    948  HN  GLU    95     -22.779 -36.847  19.680  1.00 10.00      A    H  
ATOM    949  N   TYR    96     -22.972 -33.212  21.092  1.00 10.00      A    N  
ATOM    950  CA  TYR    96     -24.048 -32.235  21.051  1.00 10.00      A    C  
ATOM    951  C   TYR    96     -23.771 -31.175  19.993  1.00 10.00      A    C  
ATOM    952  O   TYR    96     -22.691 -30.582  19.968  1.00 10.00      A    O  
ATOM    953  CB  TYR    96     -24.223 -31.569  22.421  1.00 10.00      A    C  
ATOM    954  CG  TYR    96     -24.790 -32.469  23.502  1.00 10.00      A    C  
ATOM    955  CD1 TYR    96     -25.989 -32.160  24.128  1.00 10.00      A    C  
ATOM    956  CD2 TYR    96     -24.118 -33.616  23.911  1.00 10.00      A    C  
ATOM    957  CE1 TYR    96     -26.503 -32.966  25.128  1.00 10.00      A    C  
ATOM    958  CE2 TYR    96     -24.623 -34.428  24.903  1.00 10.00      A    C  
ATOM    959  CZ  TYR    96     -25.815 -34.098  25.511  1.00 10.00      A    C  
ATOM    960  OH  TYR    96     -26.319 -34.899  26.508  1.00 10.00      A    O  
ATOM    961  HN  TYR    96     -22.284 -33.138  21.789  1.00 10.00      A    H  
ATOM    962  HH  TYR    96     -25.630 -35.041  27.185  1.00 10.00      A    H  
ATOM    963  N   ALA    97     -24.752 -30.928  19.133  1.00 10.00      A    N  
ATOM    964  CA  ALA    97     -24.614 -29.933  18.071  1.00 10.00      A    C  
ATOM    965  C   ALA    97     -24.949 -28.537  18.596  1.00 10.00      A    C  
ATOM    966  O   ALA    97     -25.630 -27.753  17.936  1.00 10.00      A    O  
ATOM    967  CB  ALA    97     -25.510 -30.294  16.895  1.00 10.00      A    C  
ATOM    968  HN  ALA    97     -25.594 -31.424  19.213  1.00 10.00      A    H  
ATOM    969  N   ALA    98     -24.451 -28.237  19.786  1.00 10.00      A    N  
ATOM    970  CA  ALA    98     -24.690 -26.955  20.428  1.00 10.00      A    C  
ATOM    971  C   ALA    98     -23.516 -26.612  21.337  1.00 10.00      A    C  
ATOM    972  O   ALA    98     -22.401 -27.084  21.112  1.00 10.00      A    O  
ATOM    973  CB  ALA    98     -25.988 -27.001  21.226  1.00 10.00      A    C  
ATOM    974  HN  ALA    98     -23.886 -28.898  20.241  1.00 10.00      A    H  
ATOM    975  N   CYS    99     -23.770 -25.788  22.349  1.00 10.00      A    N  
ATOM    976  CA  CYS    99     -22.738 -25.383  23.306  1.00 10.00      A    C  
ATOM    977  C   CYS    99     -21.557 -24.704  22.616  1.00 10.00      A    C  
ATOM    978  O   CYS    99     -21.641 -23.538  22.215  1.00 10.00      A    O  
ATOM    979  CB  CYS    99     -22.263 -26.579  24.135  1.00 10.00      A    C  
ATOM    980  SG  CYS    99     -23.591 -27.471  24.977  1.00 10.00      A    S  
ATOM    981  HN  CYS    99     -24.676 -25.435  22.455  1.00 10.00      A    H  
ATOM    982  HG  CYS    99     -23.854 -26.831  26.110  1.00 10.00      A    H  
TER     983      CYS    99 
ATOM    984  N   THR   102     -18.295 -27.258  21.961  1.00 10.00      A    N  
ATOM    985  CA  THR   102     -18.212 -28.696  21.751  1.00 10.00      A    C  
ATOM    986  C   THR   102     -18.440 -29.444  23.062  1.00 10.00      A    C  
ATOM    987  O   THR   102     -17.691 -29.274  24.024  1.00 10.00      A    O  
ATOM    988  CB  THR   102     -16.840 -29.090  21.173  1.00 10.00      A    C  
ATOM    989  CG2 THR   102     -16.924 -30.437  20.469  1.00 10.00      A    C  
ATOM    990  OG1 THR   102     -16.429 -28.089  20.229  1.00 10.00      A    O  
ATOM    991  HN  THR   102     -17.596 -26.815  22.490  1.00 10.00      A    H  
ATOM    992  HG1 THR   102     -17.212 -27.645  19.876  1.00 10.00      A    H  
ATOM    993  N   TYR   103     -19.483 -30.260  23.099  1.00 10.00      A    N  
ATOM    994  CA  TYR   103     -19.809 -31.032  24.289  1.00 10.00      A    C  
ATOM    995  C   TYR   103     -20.155 -32.471  23.921  1.00 10.00      A    C  
ATOM    996  O   TYR   103     -21.084 -32.718  23.152  1.00 10.00      A    O  
ATOM    997  CB  TYR   103     -20.961 -30.368  25.057  1.00 10.00      A    C  
ATOM    998  CG  TYR   103     -21.496 -31.178  26.220  1.00 10.00      A    C  
ATOM    999  CD1 TYR   103     -20.646 -31.702  27.188  1.00 10.00      A    C  
ATOM   1000  CD2 TYR   103     -22.858 -31.419  26.348  1.00 10.00      A    C  
ATOM   1001  CE1 TYR   103     -21.141 -32.444  28.245  1.00 10.00      A    C  
ATOM   1002  CE2 TYR   103     -23.359 -32.157  27.402  1.00 10.00      A    C  
ATOM   1003  CZ  TYR   103     -22.498 -32.667  28.345  1.00 10.00      A    C  
ATOM   1004  OH  TYR   103     -22.998 -33.406  29.395  1.00 10.00      A    O  
ATOM   1005  HN  TYR   103     -20.049 -30.353  22.301  1.00 10.00      A    H  
ATOM   1006  HH  TYR   103     -23.643 -34.057  29.049  1.00 10.00      A    H  
ATOM   1007  N   ASN   104     -19.389 -33.411  24.457  1.00 10.00      A    N  
ATOM   1008  CA  ASN   104     -19.610 -34.829  24.199  1.00 10.00      A    C  
ATOM   1009  C   ASN   104     -20.095 -35.520  25.466  1.00 10.00      A    C  
ATOM   1010  O   ASN   104     -19.823 -35.052  26.572  1.00 10.00      A    O  
ATOM   1011  CB  ASN   104     -18.318 -35.499  23.715  1.00 10.00      A    C  
ATOM   1012  CG  ASN   104     -17.995 -35.190  22.267  1.00 10.00      A    C  
ATOM   1013  ND2 ASN   104     -18.473 -36.028  21.360  1.00 10.00      A    N  
ATOM   1014  OD1 ASN   104     -17.317 -34.206  21.966  1.00 10.00      A    O  
ATOM   1015  HN  ASN   104     -18.654 -33.147  25.051  1.00 10.00      A    H  
ATOM   1016 HD21 ASN   104     -19.003 -36.793  21.669  1.00 10.00      A    H  
ATOM   1017 HD22 ASN   104     -18.283 -35.844  20.415  1.00 10.00      A    H  
ATOM   1018  N   GLU   105     -20.809 -36.625  25.307  1.00 10.00      A    N  
ATOM   1019  CA  GLU   105     -21.320 -37.367  26.448  1.00 10.00      A    C  
ATOM   1020  C   GLU   105     -21.489 -38.843  26.105  1.00 10.00      A    C  
ATOM   1021  O   GLU   105     -21.839 -39.193  24.978  1.00 10.00      A    O  
ATOM   1022  CB  GLU   105     -22.657 -36.787  26.918  1.00 10.00      A    C  
ATOM   1023  CG  GLU   105     -22.986 -37.097  28.371  1.00 10.00      A    C  
ATOM   1024  CD  GLU   105     -24.285 -36.470  28.829  1.00 10.00      A    C  
ATOM   1025  OE1 GLU   105     -24.547 -35.305  28.459  1.00 10.00      A    O  
ATOM   1026  OE2 GLU   105     -25.043 -37.137  29.568  1.00 10.00      A    O1-
ATOM   1027  HN  GLU   105     -20.993 -36.955  24.399  1.00 10.00      A    H  
ATOM   1028  N   ILE   106     -21.213 -39.699  27.075  1.00 10.00      A    N  
ATOM   1029  CA  ILE   106     -21.347 -41.136  26.895  1.00 10.00      A    C  
ATOM   1030  C   ILE   106     -22.586 -41.615  27.641  1.00 10.00      A    C  
ATOM   1031  O   ILE   106     -22.551 -41.833  28.854  1.00 10.00      A    O  
ATOM   1032  CB  ILE   106     -20.107 -41.895  27.414  1.00 10.00      A    C  
ATOM   1033  CG1 ILE   106     -18.825 -41.269  26.855  1.00 10.00      A    C  
ATOM   1034  CG2 ILE   106     -20.191 -43.366  27.028  1.00 10.00      A    C  
ATOM   1035  CD1 ILE   106     -17.555 -41.874  27.412  1.00 10.00      A    C  
ATOM   1036  HN  ILE   106     -20.914 -39.354  27.945  1.00 10.00      A    H  
ATOM   1037  N   VAL   107     -23.680 -41.761  26.915  1.00 10.00      A    N  
ATOM   1038  CA  VAL   107     -24.942 -42.183  27.507  1.00 10.00      A    C  
ATOM   1039  C   VAL   107     -25.336 -43.576  27.034  1.00 10.00      A    C  
ATOM   1040  O   VAL   107     -24.555 -44.266  26.377  1.00 10.00      A    O  
ATOM   1041  CB  VAL   107     -26.076 -41.189  27.169  1.00 10.00      A    C  
ATOM   1042  CG1 VAL   107     -25.774 -39.820  27.753  1.00 10.00      A    C  
ATOM   1043  CG2 VAL   107     -26.283 -41.092  25.663  1.00 10.00      A    C  
ATOM   1044  HN  VAL   107     -23.636 -41.599  25.945  1.00 10.00      A    H  
ATOM   1045  N   THR   108     -26.545 -43.986  27.383  1.00 10.00      A    N  
ATOM   1046  CA  THR   108     -27.062 -45.278  26.981  1.00 10.00      A    C  
ATOM   1047  C   THR   108     -28.255 -45.073  26.054  1.00 10.00      A    C  
ATOM   1048  O   THR   108     -28.633 -43.934  25.772  1.00 10.00      A    O  
ATOM   1049  CB  THR   108     -27.514 -46.087  28.211  1.00 10.00      A    C  
ATOM   1050  CG2 THR   108     -26.312 -46.525  29.033  1.00 10.00      A    C  
ATOM   1051  OG1 THR   108     -28.375 -45.273  29.020  1.00 10.00      A    O  
ATOM   1052  HN  THR   108     -27.109 -43.400  27.933  1.00 10.00      A    H  
ATOM   1053  HG1 THR   108     -28.621 -45.759  29.818  1.00 10.00      A    H  
ATOM   1054  N   ILE   109     -28.858 -46.163  25.598  1.00 10.00      A    N  
ATOM   1055  CA  ILE   109     -30.013 -46.084  24.709  1.00 10.00      A    C  
ATOM   1056  C   ILE   109     -31.272 -45.680  25.488  1.00 10.00      A    C  
ATOM   1057  O   ILE   109     -32.330 -45.438  24.910  1.00 10.00      A    O  
ATOM   1058  CB  ILE   109     -30.249 -47.421  23.961  1.00 10.00      A    C  
ATOM   1059  CG1 ILE   109     -31.204 -47.227  22.774  1.00 10.00      A    C  
ATOM   1060  CG2 ILE   109     -30.764 -48.497  24.910  1.00 10.00      A    C  
ATOM   1061  CD1 ILE   109     -31.374 -48.456  21.907  1.00 10.00      A    C  
ATOM   1062  HN  ILE   109     -28.517 -47.042  25.856  1.00 10.00      A    H  
ATOM   1063  N   GLU   110     -31.141 -45.595  26.805  1.00 10.00      A    N  
ATOM   1064  CA  GLU   110     -32.254 -45.226  27.667  1.00 10.00      A    C  
ATOM   1065  C   GLU   110     -32.623 -43.757  27.468  1.00 10.00      A    C  
ATOM   1066  O   GLU   110     -33.798 -43.410  27.365  1.00 10.00      A    O  
ATOM   1067  CB  GLU   110     -31.884 -45.488  29.132  1.00 10.00      A    C  
ATOM   1068  CG  GLU   110     -33.046 -45.412  30.111  1.00 10.00      A    C  
ATOM   1069  CD  GLU   110     -33.221 -44.034  30.716  1.00 10.00      A    C  
ATOM   1070  OE1 GLU   110     -32.210 -43.420  31.109  1.00 10.00      A    O  
ATOM   1071  OE2 GLU   110     -34.372 -43.558  30.804  1.00 10.00      A    O1-
ATOM   1072  HN  GLU   110     -30.268 -45.781  27.210  1.00 10.00      A    H  
ATOM   1073  N   ARG   111     -31.609 -42.905  27.394  1.00 10.00      A    N  
ATOM   1074  CA  ARG   111     -31.824 -41.473  27.216  1.00 10.00      A    C  
ATOM   1075  C   ARG   111     -31.687 -41.055  25.755  1.00 10.00      A    C  
ATOM   1076  O   ARG   111     -31.425 -39.891  25.452  1.00 10.00      A    O  
ATOM   1077  CB  ARG   111     -30.854 -40.677  28.090  1.00 10.00      A    C  
ATOM   1078  CG  ARG   111     -31.349 -40.437  29.506  1.00 10.00      A    C  
ATOM   1079  CD  ARG   111     -30.233 -39.931  30.404  1.00 10.00      A    C  
ATOM   1080  NE  ARG   111     -29.573 -38.745  29.853  1.00 10.00      A    N  
ATOM   1081  CZ  ARG   111     -28.271 -38.489  29.989  1.00 10.00      A    C  
ATOM   1082  NH1 ARG   111     -27.494 -39.334  30.655  1.00 10.00      A    N1+
ATOM   1083  NH2 ARG   111     -27.740 -37.400  29.441  1.00 10.00      A    N  
ATOM   1084  HN  ARG   111     -30.694 -43.247  27.464  1.00 10.00      A    H  
ATOM   1085  HE  ARG   111     -30.141 -38.098  29.362  1.00 10.00      A    H  
ATOM   1086 HH11 ARG   111     -27.880 -40.170  31.057  1.00 10.00      A    H  
ATOM   1087 HH12 ARG   111     -26.516 -39.141  30.760  1.00 10.00      A    H  
ATOM   1088 HH21 ARG   111     -26.750 -37.211  29.543  1.00 10.00      A    H  
ATOM   1089 HH22 ARG   111     -28.315 -36.760  28.917  1.00 10.00      A    H  
ATOM   1090  N   LEU   112     -31.887 -41.998  24.852  1.00 10.00      A    N  
ATOM   1091  CA  LEU   112     -31.780 -41.716  23.430  1.00 10.00      A    C  
ATOM   1092  C   LEU   112     -33.052 -42.106  22.689  1.00 10.00      A    C  
ATOM   1093  O   LEU   112     -33.645 -43.152  22.958  1.00 10.00      A    O  
ATOM   1094  CB  LEU   112     -30.575 -42.441  22.817  1.00 10.00      A    C  
ATOM   1095  CG  LEU   112     -29.194 -41.850  23.118  1.00 10.00      A    C  
ATOM   1096  CD1 LEU   112     -28.096 -42.730  22.542  1.00 10.00      A    C  
ATOM   1097  CD2 LEU   112     -29.087 -40.438  22.571  1.00 10.00      A    C  
ATOM   1098  HN  LEU   112     -32.123 -42.903  25.147  1.00 10.00      A    H  
ATOM   1099  N   ARG   113     -33.473 -41.256  21.767  1.00 10.00      A    N  
ATOM   1100  CA  ARG   113     -34.662 -41.519  20.973  1.00 10.00      A    C  
ATOM   1101  C   ARG   113     -34.430 -41.097  19.530  1.00 10.00      A    C  
ATOM   1102  O   ARG   113     -33.563 -40.266  19.251  1.00 10.00      A    O  
ATOM   1103  CB  ARG   113     -35.885 -40.792  21.548  1.00 10.00      A    C  
ATOM   1104  CG  ARG   113     -35.978 -39.319  21.173  1.00 10.00      A    C  
ATOM   1105  CD  ARG   113     -37.402 -38.799  21.302  1.00 10.00      A    C  
ATOM   1106  NE  ARG   113     -37.562 -37.485  20.681  1.00 10.00      A    N  
ATOM   1107  CZ  ARG   113     -38.468 -36.578  21.051  1.00 10.00      A    C  
ATOM   1108  NH1 ARG   113     -39.312 -36.829  22.039  1.00 10.00      A    N1+
ATOM   1109  NH2 ARG   113     -38.529 -35.418  20.421  1.00 10.00      A    N  
ATOM   1110  HN  ARG   113     -32.969 -40.421  21.614  1.00 10.00      A    H  
ATOM   1111  HE  ARG   113     -36.957 -37.261  19.926  1.00 10.00      A    H  
ATOM   1112 HH11 ARG   113     -39.993 -36.126  22.308  1.00 10.00      A    H  
ATOM   1113 HH12 ARG   113     -39.287 -37.704  22.524  1.00 10.00      A    H  
ATOM   1114 HH21 ARG   113     -39.215 -34.725  20.697  1.00 10.00      A    H  
ATOM   1115 HH22 ARG   113     -37.891 -35.220  19.666  1.00 10.00      A    H  
ATOM   1116  N   SER   114     -35.182 -41.688  18.618  1.00 10.00      A    N  
ATOM   1117  CA  SER   114     -35.071 -41.349  17.212  1.00 10.00      A    C  
ATOM   1118  C   SER   114     -35.596 -39.933  16.991  1.00 10.00      A    C  
ATOM   1119  O   SER   114     -36.556 -39.520  17.648  1.00 10.00      A    O  
ATOM   1120  CB  SER   114     -35.861 -42.359  16.385  1.00 10.00      A    C  
ATOM   1121  OG  SER   114     -35.638 -43.675  16.874  1.00 10.00      A    O  
ATOM   1122  HN  SER   114     -35.829 -42.369  18.895  1.00 10.00      A    H  
ATOM   1123  HG  SER   114     -34.734 -43.738  17.198  1.00 10.00      A    H  
ATOM   1124  N   VAL   115     -34.949 -39.194  16.097  1.00 10.00      A    N  
ATOM   1125  CA  VAL   115     -35.344 -37.820  15.803  1.00 10.00      A    C  
ATOM   1126  C   VAL   115     -36.814 -37.738  15.407  1.00 10.00      A    C  
ATOM   1127  O   VAL   115     -37.234 -38.348  14.420  1.00 10.00      A    O  
ATOM   1128  CB  VAL   115     -34.486 -37.203  14.677  1.00 10.00      A    C  
ATOM   1129  CG1 VAL   115     -34.916 -35.771  14.390  1.00 10.00      A    C  
ATOM   1130  CG2 VAL   115     -33.012 -37.249  15.041  1.00 10.00      A    C  
ATOM   1131  HN  VAL   115     -34.187 -39.586  15.616  1.00 10.00      A    H  
ATOM   1132  N   ASN   116     -37.584 -37.000  16.201  1.00 10.00      A    N  
ATOM   1133  CA  ASN   116     -39.005 -36.813  15.951  1.00 10.00      A    C  
ATOM   1134  C   ASN   116     -39.216 -36.107  14.617  1.00 10.00      A    C  
ATOM   1135  O   ASN   116     -38.835 -34.948  14.451  1.00 10.00      A    O  
ATOM   1136  CB  ASN   116     -39.623 -35.996  17.089  1.00 10.00      A    C  
ATOM   1137  CG  ASN   116     -41.107 -35.733  16.914  1.00 10.00      A    C  
ATOM   1138  ND2 ASN   116     -41.589 -34.673  17.541  1.00 10.00      A    N  
ATOM   1139  OD1 ASN   116     -41.814 -36.475  16.231  1.00 10.00      A    O  
ATOM   1140  HN  ASN   116     -37.179 -36.571  16.992  1.00 10.00      A    H  
ATOM   1141 HD21 ASN   116     -40.971 -34.127  18.072  1.00 10.00      A    H  
ATOM   1142 HD22 ASN   116     -42.551 -34.486  17.463  1.00 10.00      A    H  
ATOM   1143  N   PRO   117     -39.815 -36.804  13.642  1.00 10.00      A    N  
ATOM   1144  CA  PRO   117     -40.061 -36.263  12.312  1.00 10.00      A    C  
ATOM   1145  C   PRO   117     -41.451 -35.645  12.174  1.00 10.00      A    C  
ATOM   1146  O   PRO   117     -41.945 -35.457  11.060  1.00 10.00      A    O  
ATOM   1147  CB  PRO   117     -39.974 -37.523  11.453  1.00 10.00      A    C  
ATOM   1148  CG  PRO   117     -40.556 -38.594  12.318  1.00 10.00      A    C  
ATOM   1149  CD  PRO   117     -40.292 -38.193  13.751  1.00 10.00      A    C  
ATOM   1150  N   ASN   118     -42.080 -35.342  13.302  1.00 10.00      A    N  
ATOM   1151  CA  ASN   118     -43.412 -34.748  13.292  1.00 10.00      A    C  
ATOM   1152  C   ASN   118     -43.377 -33.340  12.701  1.00 10.00      A    C  
ATOM   1153  O   ASN   118     -42.398 -32.607  12.870  1.00 10.00      A    O  
ATOM   1154  CB  ASN   118     -44.024 -34.737  14.696  1.00 10.00      A    C  
ATOM   1155  CG  ASN   118     -45.486 -35.149  14.695  1.00 10.00      A    C  
ATOM   1156  ND2 ASN   118     -45.935 -35.759  15.784  1.00 10.00      A    N  
ATOM   1157  OD1 ASN   118     -46.205 -34.935  13.716  1.00 10.00      A    O  
ATOM   1158  HN  ASN   118     -41.640 -35.524  14.159  1.00 10.00      A    H  
ATOM   1159 HD21 ASN   118     -45.307 -35.916  16.529  1.00 10.00      A    H  
ATOM   1160 HD22 ASN   118     -46.881 -36.026  15.815  1.00 10.00      A    H  
ATOM   1161  N   LYS   119     -44.443 -32.975  12.006  1.00 10.00      A    N  
ATOM   1162  CA  LYS   119     -44.537 -31.668  11.366  1.00 10.00      A    C  
ATOM   1163  C   LYS   119     -44.825 -30.562  12.378  1.00 10.00      A    C  
ATOM   1164  O   LYS   119     -45.519 -30.787  13.374  1.00 10.00      A    O  
ATOM   1165  CB  LYS   119     -45.623 -31.684  10.286  1.00 10.00      A    C  
ATOM   1166  CG  LYS   119     -45.448 -32.771   9.236  1.00 10.00      A    C  
ATOM   1167  CD  LYS   119     -44.182 -32.564   8.421  1.00 10.00      A    C  
ATOM   1168  CE  LYS   119     -44.107 -33.547   7.265  1.00 10.00      A    C  
ATOM   1169  NZ  LYS   119     -42.823 -33.438   6.524  1.00 10.00      A    N1+
ATOM   1170  HN  LYS   119     -45.196 -33.597  11.934  1.00 10.00      A    H  
ATOM   1171  HZ1 LYS   119     -42.025 -33.650   7.157  1.00 10.00      A    H  
ATOM   1172  HZ2 LYS   119     -42.708 -32.474   6.150  1.00 10.00      A    H  
ATOM   1173  HZ3 LYS   119     -42.809 -34.105   5.731  1.00 10.00      A    H  
ATOM   1174  N   PRO   120     -44.280 -29.355  12.143  1.00 10.00      A    N  
ATOM   1175  CA  PRO   120     -44.490 -28.205  13.025  1.00 10.00      A    C  
ATOM   1176  C   PRO   120     -45.938 -27.723  12.982  1.00 10.00      A    C  
ATOM   1177  O   PRO   120     -46.630 -27.881  11.969  1.00 10.00      A    O  
ATOM   1178  CB  PRO   120     -43.561 -27.123  12.455  1.00 10.00      A    C  
ATOM   1179  CG  PRO   120     -42.639 -27.842  11.529  1.00 10.00      A    C  
ATOM   1180  CD  PRO   120     -43.409 -29.019  11.008  1.00 10.00      A    C  
ATOM   1181  N   ALA   121     -46.386 -27.129  14.076  1.00 10.00      A    N  
ATOM   1182  CA  ALA   121     -47.749 -26.634  14.171  1.00 10.00      A    C  
ATOM   1183  C   ALA   121     -47.956 -25.403  13.292  1.00 10.00      A    C  
ATOM   1184  O   ALA   121     -47.017 -24.661  13.002  1.00 10.00      A    O  
ATOM   1185  CB  ALA   121     -48.098 -26.322  15.618  1.00 10.00      A    C  
ATOM   1186  HN  ALA   121     -45.779 -27.014  14.842  1.00 10.00      A    H  
ATOM   1187  N   THR   122     -49.188 -25.212  12.849  1.00 10.00      A    N  
ATOM   1188  CA  THR   122     -49.543 -24.075  12.011  1.00 10.00      A    C  
ATOM   1189  C   THR   122     -50.851 -23.456  12.506  1.00 10.00      A    C  
ATOM   1190  O   THR   122     -51.517 -24.022  13.375  1.00 10.00      A    O  
ATOM   1191  CB  THR   122     -49.696 -24.506  10.540  1.00 10.00      A    C  
ATOM   1192  CG2 THR   122     -49.143 -23.435   9.613  1.00 10.00      A    C  
ATOM   1193  OG1 THR   122     -48.967 -25.725  10.334  1.00 10.00      A    O  
ATOM   1194  HN  THR   122     -49.889 -25.863  13.086  1.00 10.00      A    H  
ATOM   1195  HG1 THR   122     -48.613 -26.025  11.180  1.00 10.00      A    H  
ATOM   1196  N   LYS   123     -51.219 -22.305  11.949  1.00 10.00      A    N  
ATOM   1197  CA  LYS   123     -52.442 -21.611  12.346  1.00 10.00      A    C  
ATOM   1198  C   LYS   123     -53.691 -22.430  12.018  1.00 10.00      A    C  
ATOM   1199  O   LYS   123     -54.728 -22.285  12.665  1.00 10.00      A    O  
ATOM   1200  CB  LYS   123     -52.515 -20.230  11.680  1.00 10.00      A    C  
ATOM   1201  CG  LYS   123     -53.607 -19.329  12.238  1.00 10.00      A    C  
ATOM   1202  CD  LYS   123     -53.562 -17.935  11.625  1.00 10.00      A    C  
ATOM   1203  CE  LYS   123     -54.003 -17.947  10.170  1.00 10.00      A    C  
ATOM   1204  NZ  LYS   123     -54.167 -16.571   9.626  1.00 10.00      A    N1+
ATOM   1205  HN  LYS   123     -50.649 -21.908  11.257  1.00 10.00      A    H  
ATOM   1206  HZ1 LYS   123     -53.285 -16.029   9.737  1.00 10.00      A    H  
ATOM   1207  HZ2 LYS   123     -54.925 -16.072  10.133  1.00 10.00      A    H  
ATOM   1208  HZ3 LYS   123     -54.412 -16.610   8.616  1.00 10.00      A    H  
ATOM   1209  N   ASP   124     -53.578 -23.307  11.030  1.00 10.00      A    N  
ATOM   1210  CA  ASP   124     -54.703 -24.135  10.612  1.00 10.00      A    C  
ATOM   1211  C   ASP   124     -54.717 -25.488  11.317  1.00 10.00      A    C  
ATOM   1212  O   ASP   124     -55.561 -26.338  11.026  1.00 10.00      A    O  
ATOM   1213  CB  ASP   124     -54.685 -24.333   9.095  1.00 10.00      A    C  
ATOM   1214  CG  ASP   124     -55.812 -23.602   8.396  1.00 10.00      A    C  
ATOM   1215  OD1 ASP   124     -55.558 -22.522   7.818  1.00 10.00      A    O  
ATOM   1216  OD2 ASP   124     -56.957 -24.106   8.419  1.00 10.00      A    O1-
ATOM   1217  HN  ASP   124     -52.724 -23.392  10.561  1.00 10.00      A    H  
ATOM   1218  N   THR   125     -53.791 -25.691  12.243  1.00 10.00      A    N  
ATOM   1219  CA  THR   125     -53.716 -26.950  12.971  1.00 10.00      A    C  
ATOM   1220  C   THR   125     -54.639 -26.940  14.190  1.00 10.00      A    C  
ATOM   1221  O   THR   125     -55.549 -27.760  14.295  1.00 10.00      A    O  
ATOM   1222  CB  THR   125     -52.275 -27.259  13.412  1.00 10.00      A    C  
ATOM   1223  CG2 THR   125     -52.131 -28.729  13.772  1.00 10.00      A    C  
ATOM   1224  OG1 THR   125     -51.375 -26.946  12.339  1.00 10.00      A    O  
ATOM   1225  HN  THR   125     -53.146 -24.978  12.446  1.00 10.00      A    H  
ATOM   1226  HG1 THR   125     -51.672 -27.390  11.535  1.00 10.00      A    H  
ATOM   1227  N   PHE   126     -54.408 -25.998  15.096  1.00 10.00      A    N  
ATOM   1228  CA  PHE   126     -55.214 -25.886  16.307  1.00 10.00      A    C  
ATOM   1229  C   PHE   126     -56.524 -25.167  16.006  1.00 10.00      A    C  
ATOM   1230  O   PHE   126     -56.555 -24.234  15.204  1.00 10.00      A    O  
ATOM   1231  CB  PHE   126     -54.437 -25.150  17.402  1.00 10.00      A    C  
ATOM   1232  CG  PHE   126     -53.283 -25.933  17.967  1.00 10.00      A    C  
ATOM   1233  CD1 PHE   126     -53.444 -26.694  19.114  1.00 10.00      A    C  
ATOM   1234  CD2 PHE   126     -52.042 -25.909  17.351  1.00 10.00      A    C  
ATOM   1235  CE1 PHE   126     -52.388 -27.417  19.637  1.00 10.00      A    C  
ATOM   1236  CE2 PHE   126     -50.983 -26.630  17.867  1.00 10.00      A    C  
ATOM   1237  CZ  PHE   126     -51.156 -27.385  19.012  1.00 10.00      A    C  
ATOM   1238  HN  PHE   126     -53.686 -25.354  14.941  1.00 10.00      A    H  
ATOM   1239  N   HIS   127     -57.611 -25.604  16.629  1.00 10.00      A    N  
ATOM   1240  CA  HIS   127     -58.914 -24.992  16.397  1.00 10.00      A    C  
ATOM   1241  C   HIS   127     -59.666 -24.760  17.704  1.00 10.00      A    C  
ATOM   1242  O   HIS   127     -59.909 -25.690  18.475  1.00 10.00      A    O  
ATOM   1243  CB  HIS   127     -59.756 -25.834  15.427  1.00 10.00      A    C  
ATOM   1244  CG  HIS   127     -59.189 -25.909  14.038  1.00 10.00      A    C  
ATOM   1245  CD2 HIS   127     -58.330 -26.794  13.481  1.00 10.00      A    C  
ATOM   1246  ND1 HIS   127     -59.468 -24.984  13.051  1.00 10.00      A    N  
ATOM   1247  CE1 HIS   127     -58.801 -25.300  11.955  1.00 10.00      A    C  
ATOM   1248  NE2 HIS   127     -58.101 -26.395  12.188  1.00 10.00      A    N  
ATOM   1249  HN  HIS   127     -57.537 -26.353  17.268  1.00 10.00      A    H  
ATOM   1250  HD1 HIS   127     -60.072 -24.213  13.136  1.00 10.00      A    H  
ATOM   1251  HE2 HIS   127     -57.348 -26.704  11.629  1.00 10.00      A    H  
ATOM   1252  N   LYS   128     -60.013 -23.503  17.950  1.00 10.00      A    N  
ATOM   1253  CA  LYS   128     -60.746 -23.124  19.148  1.00 10.00      A    C  
ATOM   1254  C   LYS   128     -62.219 -22.927  18.804  1.00 10.00      A    C  
ATOM   1255  O   LYS   128     -62.560 -22.111  17.949  1.00 10.00      A    O  
ATOM   1256  CB  LYS   128     -60.157 -21.836  19.738  1.00 10.00      A    C  
ATOM   1257  CG  LYS   128     -60.747 -21.428  21.081  1.00 10.00      A    C  
ATOM   1258  CD  LYS   128     -59.982 -20.257  21.681  1.00 10.00      A    C  
ATOM   1259  CE  LYS   128     -60.539 -19.869  23.043  1.00 10.00      A    C  
ATOM   1260  NZ  LYS   128     -59.635 -18.934  23.765  1.00 10.00      A    N1+
ATOM   1261  HN  LYS   128     -59.774 -22.809  17.303  1.00 10.00      A    H  
ATOM   1262  HZ1 LYS   128     -58.705 -19.390  23.933  1.00 10.00      A    H  
ATOM   1263  HZ2 LYS   128     -60.046 -18.670  24.680  1.00 10.00      A    H  
ATOM   1264  HZ3 LYS   128     -59.487 -18.072  23.205  1.00 10.00      A    H  
ATOM   1265  N   ILE   129     -63.080 -23.682  19.463  1.00 10.00      A    N  
ATOM   1266  CA  ILE   129     -64.513 -23.606  19.221  1.00 10.00      A    C  
ATOM   1267  C   ILE   129     -65.214 -22.861  20.354  1.00 10.00      A    C  
ATOM   1268  O   ILE   129     -64.920 -23.081  21.532  1.00 10.00      A    O  
ATOM   1269  CB  ILE   129     -65.136 -25.014  19.053  1.00 10.00      A    C  
ATOM   1270  CG1 ILE   129     -64.411 -25.805  17.960  1.00 10.00      A    C  
ATOM   1271  CG2 ILE   129     -66.622 -24.916  18.734  1.00 10.00      A    C  
ATOM   1272  CD1 ILE   129     -63.331 -26.736  18.476  1.00 10.00      A    C  
ATOM   1273  HN  ILE   129     -62.745 -24.308  20.147  1.00 10.00      A    H  
ATOM   1274  N   LYS   130     -66.125 -21.967  19.991  1.00 10.00      A    N  
ATOM   1275  CA  LYS   130     -66.876 -21.190  20.963  1.00 10.00      A    C  
ATOM   1276  C   LYS   130     -68.359 -21.534  20.868  1.00 10.00      A    C  
ATOM   1277  O   LYS   130     -68.851 -21.896  19.792  1.00 10.00      A    O  
ATOM   1278  CB  LYS   130     -66.680 -19.693  20.709  1.00 10.00      A    C  
ATOM   1279  CG  LYS   130     -65.233 -19.273  20.511  1.00 10.00      A    C  
ATOM   1280  CD  LYS   130     -65.140 -17.840  20.018  1.00 10.00      A    C  
ATOM   1281  CE  LYS   130     -63.727 -17.495  19.580  1.00 10.00      A    C  
ATOM   1282  NZ  LYS   130     -63.646 -16.128  19.004  1.00 10.00      A    N1+
ATOM   1283  HN  LYS   130     -66.299 -21.827  19.040  1.00 10.00      A    H  
ATOM   1284  HZ1 LYS   130     -64.333 -16.032  18.217  1.00 10.00      A    H  
ATOM   1285  HZ2 LYS   130     -62.693 -15.949  18.637  1.00 10.00      A    H  
ATOM   1286  HZ3 LYS   130     -63.868 -15.419  19.729  1.00 10.00      A    H  
ATOM   1287  N   LEU   131     -69.067 -21.424  21.986  1.00 10.00      A    N  
ATOM   1288  CA  LEU   131     -70.495 -21.722  22.031  1.00 10.00      A    C  
ATOM   1289  C   LEU   131     -71.179 -20.950  23.154  1.00 10.00      A    C  
ATOM   1290  O   LEU   131     -70.643 -20.846  24.255  1.00 10.00      A    O  
ATOM   1291  CB  LEU   131     -70.728 -23.223  22.221  1.00 10.00      A    C  
ATOM   1292  CG  LEU   131     -70.950 -24.037  20.947  1.00 10.00      A    C  
ATOM   1293  CD1 LEU   131     -70.807 -25.521  21.236  1.00 10.00      A    C  
ATOM   1294  CD2 LEU   131     -72.319 -23.735  20.353  1.00 10.00      A    C  
ATOM   1295  HN  LEU   131     -68.617 -21.134  22.809  1.00 10.00      A    H  
ATOM   1296  N   ASP   132     -72.355 -20.407  22.867  1.00 10.00      A    N  
ATOM   1297  CA  ASP   132     -73.113 -19.655  23.859  1.00 10.00      A    C  
ATOM   1298  C   ASP   132     -73.952 -20.596  24.708  1.00 10.00      A    C  
ATOM   1299  O   ASP   132     -74.714 -21.408  24.180  1.00 10.00      A    O  
ATOM   1300  CB  ASP   132     -74.010 -18.617  23.187  1.00 10.00      A    C  
ATOM   1301  CG  ASP   132     -73.233 -17.442  22.637  1.00 10.00      A    C  
ATOM   1302  OD1 ASP   132     -72.731 -16.627  23.445  1.00 10.00      A    O  
ATOM   1303  OD2 ASP   132     -73.124 -17.321  21.403  1.00 10.00      A    O1-
ATOM   1304  HN  ASP   132     -72.727 -20.515  21.969  1.00 10.00      A    H  
ATOM   1305  N   VAL   133     -73.814 -20.475  26.020  1.00 10.00      A    N  
ATOM   1306  CA  VAL   133     -74.546 -21.324  26.954  1.00 10.00      A    C  
ATOM   1307  C   VAL   133     -75.639 -20.533  27.673  1.00 10.00      A    C  
ATOM   1308  O   VAL   133     -75.377 -19.456  28.212  1.00 10.00      A    O  
ATOM   1309  CB  VAL   133     -73.595 -21.942  28.007  1.00 10.00      A    C  
ATOM   1310  CG1 VAL   133     -74.344 -22.891  28.929  1.00 10.00      A    C  
ATOM   1311  CG2 VAL   133     -72.436 -22.660  27.330  1.00 10.00      A    C  
ATOM   1312  HN  VAL   133     -73.207 -19.790  26.374  1.00 10.00      A    H  
ATOM   1313  N   PRO   134     -76.885 -21.049  27.667  1.00 10.00      A    N  
ATOM   1314  CA  PRO   134     -78.015 -20.402  28.345  1.00 10.00      A    C  
ATOM   1315  C   PRO   134     -77.724 -20.220  29.832  1.00 10.00      A    C  
ATOM   1316  O   PRO   134     -77.120 -21.087  30.463  1.00 10.00      A    O  
ATOM   1317  CB  PRO   134     -79.179 -21.384  28.148  1.00 10.00      A    C  
ATOM   1318  CG  PRO   134     -78.545 -22.668  27.732  1.00 10.00      A    C  
ATOM   1319  CD  PRO   134     -77.292 -22.293  26.999  1.00 10.00      A    C  
ATOM   1320  N   GLU   135     -78.160 -19.094  30.383  1.00 10.00      A    N  
ATOM   1321  CA  GLU   135     -77.923 -18.774  31.787  1.00 10.00      A    C  
ATOM   1322  C   GLU   135     -78.468 -19.830  32.753  1.00 10.00      A    C  
ATOM   1323  O   GLU   135     -77.834 -20.131  33.766  1.00 10.00      A    O  
ATOM   1324  CB  GLU   135     -78.475 -17.389  32.124  1.00 10.00      A    C  
ATOM   1325  CG  GLU   135     -77.823 -16.265  31.332  1.00 10.00      A    C  
ATOM   1326  CD  GLU   135     -78.303 -14.894  31.763  1.00 10.00      A    C  
ATOM   1327  OE1 GLU   135     -78.346 -13.979  30.914  1.00 10.00      A    O  
ATOM   1328  OE2 GLU   135     -78.640 -14.727  32.953  1.00 10.00      A    O1-
ATOM   1329  HN  GLU   135     -78.654 -18.451  29.828  1.00 10.00      A    H  
ATOM   1330  N   ASP   136     -79.613 -20.419  32.424  1.00 10.00      A    N  
ATOM   1331  CA  ASP   136     -80.230 -21.422  33.295  1.00 10.00      A    C  
ATOM   1332  C   ASP   136     -79.510 -22.774  33.261  1.00 10.00      A    C  
ATOM   1333  O   ASP   136     -79.733 -23.625  34.120  1.00 10.00      A    O  
ATOM   1334  CB  ASP   136     -81.741 -21.564  33.048  1.00 10.00      A    C  
ATOM   1335  CG  ASP   136     -82.108 -22.052  31.657  1.00 10.00      A    C  
ATOM   1336  OD1 ASP   136     -81.207 -22.173  30.799  1.00 10.00      A    O  
ATOM   1337  OD2 ASP   136     -83.311 -22.308  31.412  1.00 10.00      A    O1-
ATOM   1338  HN  ASP   136     -80.051 -20.187  31.578  1.00 10.00      A    H  
ATOM   1339  N   LEU   137     -78.638 -22.965  32.279  1.00 10.00      A    N  
ATOM   1340  CA  LEU   137     -77.884 -24.211  32.164  1.00 10.00      A    C  
ATOM   1341  C   LEU   137     -76.385 -23.938  32.215  1.00 10.00      A    C  
ATOM   1342  O   LEU   137     -75.565 -24.827  31.966  1.00 10.00      A    O  
ATOM   1343  CB  LEU   137     -78.230 -24.948  30.866  1.00 10.00      A    C  
ATOM   1344  CG  LEU   137     -79.105 -26.197  30.998  1.00 10.00      A    C  
ATOM   1345  CD1 LEU   137     -79.106 -26.984  29.696  1.00 10.00      A    C  
ATOM   1346  CD2 LEU   137     -78.645 -27.074  32.152  1.00 10.00      A    C  
ATOM   1347  HN  LEU   137     -78.502 -22.256  31.615  1.00 10.00      A    H  
ATOM   1348  N   GLN   138     -76.033 -22.713  32.564  1.00 10.00      A    N  
ATOM   1349  CA  GLN   138     -74.638 -22.304  32.635  1.00 10.00      A    C  
ATOM   1350  C   GLN   138     -73.920 -22.962  33.809  1.00 10.00      A    C  
ATOM   1351  O   GLN   138     -72.742 -23.308  33.710  1.00 10.00      A    O  
ATOM   1352  CB  GLN   138     -74.537 -20.783  32.722  1.00 10.00      A    C  
ATOM   1353  CG  GLN   138     -73.559 -20.174  31.733  1.00 10.00      A    C  
ATOM   1354  CD  GLN   138     -73.670 -18.666  31.657  1.00 10.00      A    C  
ATOM   1355  NE2 GLN   138     -74.410 -18.167  30.677  1.00 10.00      A    N  
ATOM   1356  OE1 GLN   138     -73.079 -17.951  32.464  1.00 10.00      A    O  
ATOM   1357  HN  GLN   138     -76.732 -22.058  32.775  1.00 10.00      A    H  
ATOM   1358 HE21 GLN   138     -74.841 -18.792  30.052  1.00 10.00      A    H  
ATOM   1359 HE22 GLN   138     -74.491 -17.193  30.613  1.00 10.00      A    H  
ATOM   1360  N   GLN   139     -74.641 -23.161  34.908  1.00 10.00      A    N  
ATOM   1361  CA  GLN   139     -74.067 -23.780  36.101  1.00 10.00      A    C  
ATOM   1362  C   GLN   139     -73.662 -25.226  35.817  1.00 10.00      A    C  
ATOM   1363  O   GLN   139     -72.693 -25.736  36.381  1.00 10.00      A    O  
ATOM   1364  CB  GLN   139     -75.064 -23.727  37.264  1.00 10.00      A    C  
ATOM   1365  CG  GLN   139     -74.456 -24.057  38.619  1.00 10.00      A    C  
ATOM   1366  CD  GLN   139     -73.463 -23.009  39.083  1.00 10.00      A    C  
ATOM   1367  NE2 GLN   139     -72.426 -23.442  39.779  1.00 10.00      A    N  
ATOM   1368  OE1 GLN   139     -73.621 -21.818  38.810  1.00 10.00      A    O  
ATOM   1369  HN  GLN   139     -75.580 -22.880  34.921  1.00 10.00      A    H  
ATOM   1370 HE21 GLN   139     -72.355 -24.404  39.957  1.00 10.00      A    H  
ATOM   1371 HE22 GLN   139     -71.767 -22.782  40.087  1.00 10.00      A    H  
ATOM   1372  N   MET   140     -74.391 -25.868  34.911  1.00 10.00      A    N  
ATOM   1373  CA  MET   140     -74.126 -27.255  34.542  1.00 10.00      A    C  
ATOM   1374  C   MET   140     -72.899 -27.354  33.635  1.00 10.00      A    C  
ATOM   1375  O   MET   140     -72.458 -28.445  33.268  1.00 10.00      A    O  
ATOM   1376  CB  MET   140     -75.353 -27.859  33.848  1.00 10.00      A    C  
ATOM   1377  CG  MET   140     -75.314 -29.372  33.691  1.00 10.00      A    C  
ATOM   1378  SD  MET   140     -75.446 -30.246  35.263  1.00 10.00      A    S  
ATOM   1379  CE  MET   140     -77.161 -29.935  35.685  1.00 10.00      A    C  
ATOM   1380  HN  MET   140     -75.128 -25.391  34.474  1.00 10.00      A    H  
ATOM   1381  N   CYS   141     -72.342 -26.209  33.275  1.00 10.00      A    N  
ATOM   1382  CA  CYS   141     -71.177 -26.174  32.409  1.00 10.00      A    C  
ATOM   1383  C   CYS   141     -69.928 -25.737  33.166  1.00 10.00      A    C  
ATOM   1384  O   CYS   141     -68.845 -25.647  32.588  1.00 10.00      A    O  
ATOM   1385  CB  CYS   141     -71.437 -25.260  31.213  1.00 10.00      A    C  
ATOM   1386  SG  CYS   141     -72.866 -25.752  30.220  1.00 10.00      A    S  
ATOM   1387  HN  CYS   141     -72.723 -25.363  33.601  1.00 10.00      A    H  
ATOM   1388  HG  CYS   141     -73.964 -25.343  30.847  1.00 10.00      A    H  
ATOM   1389  N   ALA   142     -70.078 -25.503  34.467  1.00 10.00      A    N  
ATOM   1390  CA  ALA   142     -68.961 -25.074  35.304  1.00 10.00      A    C  
ATOM   1391  C   ALA   142     -68.054 -26.250  35.663  1.00 10.00      A    C  
ATOM   1392  O   ALA   142     -67.057 -26.091  36.370  1.00 10.00      A    O  
ATOM   1393  CB  ALA   142     -69.476 -24.394  36.565  1.00 10.00      A    C  
ATOM   1394  HN  ALA   142     -70.963 -25.624  34.877  1.00 10.00      A    H  
ATOM   1395  N   LYS   143     -68.404 -27.431  35.172  1.00 10.00      A    N  
ATOM   1396  CA  LYS   143     -67.628 -28.631  35.440  1.00 10.00      A    C  
ATOM   1397  C   LYS   143     -67.338 -29.394  34.153  1.00 10.00      A    C  
ATOM   1398  O   LYS   143     -68.239 -29.630  33.343  1.00 10.00      A    O  
ATOM   1399  CB  LYS   143     -68.342 -29.524  36.462  1.00 10.00      A    C  
ATOM   1400  CG  LYS   143     -69.836 -29.700  36.234  1.00 10.00      A    C  
ATOM   1401  CD  LYS   143     -70.494 -30.339  37.445  1.00 10.00      A    C  
ATOM   1402  CE  LYS   143     -71.988 -30.534  37.241  1.00 10.00      A    C  
ATOM   1403  NZ  LYS   143     -72.640 -31.103  38.450  1.00 10.00      A    N1+
ATOM   1404  HN  LYS   143     -69.200 -27.494  34.606  1.00 10.00      A    H  
ATOM   1405  HZ1 LYS   143     -73.658 -31.233  38.283  1.00 10.00      A    H  
ATOM   1406  HZ2 LYS   143     -72.514 -30.463  39.260  1.00 10.00      A    H  
ATOM   1407  HZ3 LYS   143     -72.219 -32.028  38.688  1.00 10.00      A    H  
ATOM   1408  N   GLU   144     -66.078 -29.779  33.970  1.00 10.00      A    N  
ATOM   1409  CA  GLU   144     -65.660 -30.512  32.781  1.00 10.00      A    C  
ATOM   1410  C   GLU   144     -66.014 -31.986  32.916  1.00 10.00      A    C  
ATOM   1411  O   GLU   144     -66.166 -32.692  31.921  1.00 10.00      A    O  
ATOM   1412  CB  GLU   144     -64.155 -30.352  32.545  1.00 10.00      A    C  
ATOM   1413  CG  GLU   144     -63.765 -30.301  31.074  1.00 10.00      A    C  
ATOM   1414  CD  GLU   144     -62.732 -31.342  30.686  1.00 10.00      A    C  
ATOM   1415  OE1 GLU   144     -62.976 -32.546  30.908  1.00 10.00      A    O  
ATOM   1416  OE2 GLU   144     -61.677 -30.964  30.129  1.00 10.00      A    O1-
ATOM   1417  HN  GLU   144     -65.413 -29.574  34.661  1.00 10.00      A    H  
ATOM   1418  N   ALA   145     -66.164 -32.436  34.159  1.00 10.00      A    N  
ATOM   1419  CA  ALA   145     -66.505 -33.828  34.445  1.00 10.00      A    C  
ATOM   1420  C   ALA   145     -67.815 -34.234  33.772  1.00 10.00      A    C  
ATOM   1421  O   ALA   145     -67.947 -35.347  33.265  1.00 10.00      A    O  
ATOM   1422  CB  ALA   145     -66.589 -34.050  35.947  1.00 10.00      A    C  
ATOM   1423  HN  ALA   145     -66.027 -31.816  34.908  1.00 10.00      A    H  
ATOM   1424  N   ALA   146     -68.766 -33.311  33.741  1.00 10.00      A    N  
ATOM   1425  CA  ALA   146     -70.064 -33.570  33.133  1.00 10.00      A    C  
ATOM   1426  C   ALA   146     -70.066 -33.153  31.665  1.00 10.00      A    C  
ATOM   1427  O   ALA   146     -71.121 -33.055  31.037  1.00 10.00      A    O  
ATOM   1428  CB  ALA   146     -71.160 -32.835  33.898  1.00 10.00      A    C  
ATOM   1429  HN  ALA   146     -68.588 -32.431  34.133  1.00 10.00      A    H  
ATOM   1430  N   HIS   147     -68.881 -32.894  31.128  1.00 10.00      A    N  
ATOM   1431  CA  HIS   147     -68.743 -32.487  29.735  1.00 10.00      A    C  
ATOM   1432  C   HIS   147     -67.795 -33.408  28.980  1.00 10.00      A    C  
ATOM   1433  O   HIS   147     -67.582 -33.246  27.779  1.00 10.00      A    O  
ATOM   1434  CB  HIS   147     -68.253 -31.040  29.640  1.00 10.00      A    C  
ATOM   1435  CG  HIS   147     -69.344 -30.016  29.718  1.00 10.00      A    C  
ATOM   1436  CD2 HIS   147     -70.386 -29.892  30.576  1.00 10.00      A    C  
ATOM   1437  ND1 HIS   147     -69.449 -28.961  28.835  1.00 10.00      A    N  
ATOM   1438  CE1 HIS   147     -70.504 -28.232  29.150  1.00 10.00      A    C  
ATOM   1439  NE2 HIS   147     -71.090 -28.776  30.200  1.00 10.00      A    N  
ATOM   1440  HN  HIS   147     -68.074 -32.975  31.685  1.00 10.00      A    H  
ATOM   1441  HD1 HIS   147     -68.836 -28.770  28.092  1.00 10.00      A    H  
ATOM   1442  HE2 HIS   147     -71.848 -28.388  30.692  1.00 10.00      A    H  
ATOM   1443  N   LYS   148     -67.242 -34.383  29.696  1.00 10.00      A    N  
ATOM   1444  CA  LYS   148     -66.309 -35.341  29.116  1.00 10.00      A    C  
ATOM   1445  C   LYS   148     -67.004 -36.242  28.103  1.00 10.00      A    C  
ATOM   1446  O   LYS   148     -66.363 -36.822  27.223  1.00 10.00      A    O  
ATOM   1447  CB  LYS   148     -65.656 -36.177  30.216  1.00 10.00      A    C  
ATOM   1448  CG  LYS   148     -64.426 -35.533  30.829  1.00 10.00      A    C  
ATOM   1449  CD  LYS   148     -64.334 -35.824  32.314  1.00 10.00      A    C  
ATOM   1450  CE  LYS   148     -62.893 -35.807  32.793  1.00 10.00      A    C  
ATOM   1451  NZ  LYS   148     -62.243 -34.481  32.610  1.00 10.00      A    N1+
ATOM   1452  HN  LYS   148     -67.467 -34.458  30.645  1.00 10.00      A    H  
ATOM   1453  HZ1 LYS   148     -62.744 -33.924  31.880  1.00 10.00      A    H  
ATOM   1454  HZ2 LYS   148     -61.250 -34.613  32.305  1.00 10.00      A    H  
ATOM   1455  HZ3 LYS   148     -62.251 -33.953  33.501  1.00 10.00      A    H  
ATOM   1456  N   ASP   149     -68.318 -36.350  28.233  1.00 10.00      A    N  
ATOM   1457  CA  ASP   149     -69.118 -37.162  27.321  1.00 10.00      A    C  
ATOM   1458  C   ASP   149     -69.170 -36.500  25.950  1.00 10.00      A    C  
ATOM   1459  O   ASP   149     -68.863 -37.119  24.928  1.00 10.00      A    O  
ATOM   1460  CB  ASP   149     -70.543 -37.382  27.858  1.00 10.00      A    C  
ATOM   1461  CG  ASP   149     -71.116 -36.197  28.624  1.00 10.00      A    C  
ATOM   1462  OD1 ASP   149     -71.894 -36.424  29.573  1.00 10.00      A    O  
ATOM   1463  OD2 ASP   149     -70.791 -35.034  28.289  1.00 10.00      A    O1-
ATOM   1464  HN  ASP   149     -68.765 -35.860  28.954  1.00 10.00      A    H  
ATOM   1465  N   PHE   150     -69.542 -35.227  25.954  1.00 10.00      A    N  
ATOM   1466  CA  PHE   150     -69.633 -34.427  24.739  1.00 10.00      A    C  
ATOM   1467  C   PHE   150     -68.248 -34.249  24.130  1.00 10.00      A    C  
ATOM   1468  O   PHE   150     -68.096 -34.186  22.910  1.00 10.00      A    O  
ATOM   1469  CB  PHE   150     -70.226 -33.056  25.080  1.00 10.00      A    C  
ATOM   1470  CG  PHE   150     -70.532 -32.186  23.893  1.00 10.00      A    C  
ATOM   1471  CD1 PHE   150     -71.496 -32.559  22.973  1.00 10.00      A    C  
ATOM   1472  CD2 PHE   150     -69.865 -30.985  23.707  1.00 10.00      A    C  
ATOM   1473  CE1 PHE   150     -71.789 -31.754  21.889  1.00 10.00      A    C  
ATOM   1474  CE2 PHE   150     -70.152 -30.176  22.624  1.00 10.00      A    C  
ATOM   1475  CZ  PHE   150     -71.117 -30.560  21.713  1.00 10.00      A    C  
ATOM   1476  HN  PHE   150     -69.780 -34.811  26.816  1.00 10.00      A    H  
ATOM   1477  N   LYS   151     -67.244 -34.183  24.997  1.00 10.00      A    N  
ATOM   1478  CA  LYS   151     -65.861 -34.011  24.576  1.00 10.00      A    C  
ATOM   1479  C   LYS   151     -65.418 -35.160  23.675  1.00 10.00      A    C  
ATOM   1480  O   LYS   151     -64.760 -34.942  22.655  1.00 10.00      A    O  
ATOM   1481  CB  LYS   151     -64.953 -33.924  25.804  1.00 10.00      A    C  
ATOM   1482  CG  LYS   151     -63.673 -33.138  25.578  1.00 10.00      A    C  
ATOM   1483  CD  LYS   151     -63.033 -32.730  26.895  1.00 10.00      A    C  
ATOM   1484  CE  LYS   151     -62.465 -33.927  27.636  1.00 10.00      A    C  
ATOM   1485  NZ  LYS   151     -61.577 -33.509  28.747  1.00 10.00      A    N1+
ATOM   1486  HN  LYS   151     -67.443 -34.246  25.958  1.00 10.00      A    H  
ATOM   1487  HZ1 LYS   151     -61.206 -34.352  29.246  1.00 10.00      A    H  
ATOM   1488  HZ2 LYS   151     -62.105 -32.922  29.434  1.00 10.00      A    H  
ATOM   1489  HZ3 LYS   151     -60.777 -32.958  28.376  1.00 10.00      A    H  
ATOM   1490  N   LYS   152     -65.801 -36.379  24.046  1.00 10.00      A    N  
ATOM   1491  CA  LYS   152     -65.444 -37.567  23.274  1.00 10.00      A    C  
ATOM   1492  C   LYS   152     -66.303 -37.696  22.022  1.00 10.00      A    C  
ATOM   1493  O   LYS   152     -65.998 -38.484  21.127  1.00 10.00      A    O  
ATOM   1494  CB  LYS   152     -65.571 -38.834  24.123  1.00 10.00      A    C  
ATOM   1495  CG  LYS   152     -64.306 -39.226  24.870  1.00 10.00      A    C  
ATOM   1496  CD  LYS   152     -64.527 -40.486  25.693  1.00 10.00      A    C  
ATOM   1497  CE  LYS   152     -63.256 -40.927  26.398  1.00 10.00      A    C  
ATOM   1498  NZ  LYS   152     -62.302 -41.593  25.471  1.00 10.00      A    N1+
ATOM   1499  HN  LYS   152     -66.331 -36.483  24.868  1.00 10.00      A    H  
ATOM   1500  HZ1 LYS   152     -62.803 -42.291  24.883  1.00 10.00      A    H  
ATOM   1501  HZ2 LYS   152     -61.563 -42.089  26.015  1.00 10.00      A    H  
ATOM   1502  HZ3 LYS   152     -61.850 -40.891  24.853  1.00 10.00      A    H  
ATOM   1503  N   ALA   153     -67.386 -36.932  21.963  1.00 10.00      A    N  
ATOM   1504  CA  ALA   153     -68.281 -36.968  20.815  1.00 10.00      A    C  
ATOM   1505  C   ALA   153     -67.788 -36.034  19.715  1.00 10.00      A    C  
ATOM   1506  O   ALA   153     -67.824 -36.372  18.529  1.00 10.00      A    O  
ATOM   1507  CB  ALA   153     -69.700 -36.613  21.233  1.00 10.00      A    C  
ATOM   1508  HN  ALA   153     -67.590 -36.330  22.709  1.00 10.00      A    H  
ATOM   1509  N   VAL   154     -67.312 -34.863  20.113  1.00 10.00      A    N  
ATOM   1510  CA  VAL   154     -66.814 -33.880  19.158  1.00 10.00      A    C  
ATOM   1511  C   VAL   154     -65.344 -34.114  18.818  1.00 10.00      A    C  
ATOM   1512  O   VAL   154     -64.849 -33.631  17.799  1.00 10.00      A    O  
ATOM   1513  CB  VAL   154     -67.018 -32.432  19.654  1.00 10.00      A    C  
ATOM   1514  CG1 VAL   154     -68.501 -32.113  19.748  1.00 10.00      A    C  
ATOM   1515  CG2 VAL   154     -66.336 -32.211  20.996  1.00 10.00      A    C  
ATOM   1516  HN  VAL   154     -67.300 -34.651  21.073  1.00 10.00      A    H  
ATOM   1517  N   GLY   155     -64.653 -34.852  19.676  1.00 10.00      A    N  
ATOM   1518  CA  GLY   155     -63.252 -35.139  19.448  1.00 10.00      A    C  
ATOM   1519  C   GLY   155     -62.355 -34.011  19.911  1.00 10.00      A    C  
ATOM   1520  O   GLY   155     -61.435 -33.609  19.199  1.00 10.00      A    O  
ATOM   1521  HN  GLY   155     -65.096 -35.200  20.477  1.00 10.00      A    H  
ATOM   1522  N   ALA   156     -62.625 -33.500  21.106  1.00 10.00      A    N  
ATOM   1523  CA  ALA   156     -61.841 -32.411  21.671  1.00 10.00      A    C  
ATOM   1524  C   ALA   156     -61.144 -32.880  22.941  1.00 10.00      A    C  
ATOM   1525  O   ALA   156     -61.469 -33.940  23.471  1.00 10.00      A    O  
ATOM   1526  CB  ALA   156     -62.734 -31.217  21.967  1.00 10.00      A    C  
ATOM   1527  HN  ALA   156     -63.364 -33.879  21.630  1.00 10.00      A    H  
ATOM   1528  N   PHE   157     -60.198 -32.092  23.439  1.00 10.00      A    N  
ATOM   1529  CA  PHE   157     -59.471 -32.469  24.646  1.00 10.00      A    C  
ATOM   1530  C   PHE   157     -59.862 -31.624  25.857  1.00 10.00      A    C  
ATOM   1531  O   PHE   157     -59.738 -32.068  27.002  1.00 10.00      A    O  
ATOM   1532  CB  PHE   157     -57.952 -32.490  24.425  1.00 10.00      A    C  
ATOM   1533  CG  PHE   157     -57.360 -31.221  23.880  1.00 10.00      A    C  
ATOM   1534  CD1 PHE   157     -56.935 -30.214  24.731  1.00 10.00      A    C  
ATOM   1535  CD2 PHE   157     -57.213 -31.041  22.514  1.00 10.00      A    C  
ATOM   1536  CE1 PHE   157     -56.376 -29.051  24.231  1.00 10.00      A    C  
ATOM   1537  CE2 PHE   157     -56.658 -29.882  22.008  1.00 10.00      A    C  
ATOM   1538  CZ  PHE   157     -56.239 -28.886  22.866  1.00 10.00      A    C  
ATOM   1539  HN  PHE   157     -59.985 -31.247  22.987  1.00 10.00      A    H  
ATOM   1540  N   SER   158     -60.358 -30.420  25.607  1.00 10.00      A    N  
ATOM   1541  CA  SER   158     -60.762 -29.531  26.687  1.00 10.00      A    C  
ATOM   1542  C   SER   158     -62.042 -28.775  26.348  1.00 10.00      A    C  
ATOM   1543  O   SER   158     -62.109 -28.075  25.340  1.00 10.00      A    O  
ATOM   1544  CB  SER   158     -59.635 -28.554  27.029  1.00 10.00      A    C  
ATOM   1545  OG  SER   158     -58.502 -29.245  27.537  1.00 10.00      A    O  
ATOM   1546  HN  SER   158     -60.455 -30.120  24.679  1.00 10.00      A    H  
ATOM   1547  HG  SER   158     -57.705 -28.909  27.112  1.00 10.00      A    H  
ATOM   1548  N   VAL   159     -63.056 -28.939  27.191  1.00 10.00      A    N  
ATOM   1549  CA  VAL   159     -64.343 -28.271  27.015  1.00 10.00      A    C  
ATOM   1550  C   VAL   159     -64.786 -27.699  28.358  1.00 10.00      A    C  
ATOM   1551  O   VAL   159     -65.440 -28.381  29.152  1.00 10.00      A    O  
ATOM   1552  CB  VAL   159     -65.430 -29.236  26.484  1.00 10.00      A    C  
ATOM   1553  CG1 VAL   159     -66.768 -28.525  26.331  1.00 10.00      A    C  
ATOM   1554  CG2 VAL   159     -65.008 -29.853  25.160  1.00 10.00      A    C  
ATOM   1555  HN  VAL   159     -62.932 -29.521  27.973  1.00 10.00      A    H  
ATOM   1556  N   THR   160     -64.406 -26.459  28.620  1.00 10.00      A    N  
ATOM   1557  CA  THR   160     -64.740 -25.812  29.878  1.00 10.00      A    C  
ATOM   1558  C   THR   160     -65.392 -24.453  29.648  1.00 10.00      A    C  
ATOM   1559  O   THR   160     -65.075 -23.756  28.686  1.00 10.00      A    O  
ATOM   1560  CB  THR   160     -63.479 -25.632  30.745  1.00 10.00      A    C  
ATOM   1561  CG2 THR   160     -63.847 -25.518  32.219  1.00 10.00      A    C  
ATOM   1562  OG1 THR   160     -62.620 -26.768  30.567  1.00 10.00      A    O  
ATOM   1563  HN  THR   160     -63.895 -25.958  27.946  1.00 10.00      A    H  
ATOM   1564  HG1 THR   160     -63.159 -27.554  30.447  1.00 10.00      A    H  
ATOM   1565  N   TYR   161     -66.312 -24.095  30.531  1.00 10.00      A    N  
ATOM   1566  CA  TYR   161     -67.003 -22.818  30.448  1.00 10.00      A    C  
ATOM   1567  C   TYR   161     -66.166 -21.730  31.114  1.00 10.00      A    C  
ATOM   1568  O   TYR   161     -65.444 -21.998  32.078  1.00 10.00      A    O  
ATOM   1569  CB  TYR   161     -68.389 -22.931  31.107  1.00 10.00      A    C  
ATOM   1570  CG  TYR   161     -68.953 -21.639  31.659  1.00 10.00      A    C  
ATOM   1571  CD1 TYR   161     -69.580 -20.718  30.831  1.00 10.00      A    C  
ATOM   1572  CD2 TYR   161     -68.853 -21.340  33.013  1.00 10.00      A    C  
ATOM   1573  CE1 TYR   161     -70.091 -19.537  31.335  1.00 10.00      A    C  
ATOM   1574  CE2 TYR   161     -69.362 -20.162  33.526  1.00 10.00      A    C  
ATOM   1575  CZ  TYR   161     -69.978 -19.264  32.681  1.00 10.00      A    C  
ATOM   1576  OH  TYR   161     -70.485 -18.088  33.188  1.00 10.00      A    O  
ATOM   1577  HN  TYR   161     -66.524 -24.702  31.269  1.00 10.00      A    H  
ATOM   1578  HH  TYR   161     -71.403 -17.981  32.892  1.00 10.00      A    H  
ATOM   1579  N   ASP   162     -66.246 -20.517  30.589  1.00 10.00      A    N  
ATOM   1580  CA  ASP   162     -65.497 -19.401  31.147  1.00 10.00      A    C  
ATOM   1581  C   ASP   162     -66.432 -18.349  31.732  1.00 10.00      A    C  
ATOM   1582  O   ASP   162     -67.343 -17.877  31.055  1.00 10.00      A    O  
ATOM   1583  CB  ASP   162     -64.581 -18.776  30.103  1.00 10.00      A    C  
ATOM   1584  CG  ASP   162     -63.742 -17.673  30.698  1.00 10.00      A    C  
ATOM   1585  OD1 ASP   162     -62.725 -17.989  31.351  1.00 10.00      A    O  
ATOM   1586  OD2 ASP   162     -64.108 -16.495  30.530  1.00 10.00      A    O1-
ATOM   1587  HN  ASP   162     -66.825 -20.366  29.806  1.00 10.00      A    H  
ATOM   1588  N   PRO   163     -66.211 -17.968  32.999  1.00 10.00      A    N  
ATOM   1589  CA  PRO   163     -67.043 -16.983  33.704  1.00 10.00      A    C  
ATOM   1590  C   PRO   163     -67.054 -15.584  33.082  1.00 10.00      A    C  
ATOM   1591  O   PRO   163     -68.105 -14.947  33.018  1.00 10.00      A    O  
ATOM   1592  CB  PRO   163     -66.438 -16.935  35.112  1.00 10.00      A    C  
ATOM   1593  CG  PRO   163     -65.052 -17.454  34.949  1.00 10.00      A    C  
ATOM   1594  CD  PRO   163     -65.129 -18.481  33.860  1.00 10.00      A    C  
ATOM   1595  N   GLU   164     -65.903 -15.099  32.615  1.00 10.00      A    N  
ATOM   1596  CA  GLU   164     -65.846 -13.755  32.040  1.00 10.00      A    C  
ATOM   1597  C   GLU   164     -66.338 -13.712  30.595  1.00 10.00      A    C  
ATOM   1598  O   GLU   164     -66.937 -12.725  30.167  1.00 10.00      A    O  
ATOM   1599  CB  GLU   164     -64.475 -13.081  32.211  1.00 10.00      A    C  
ATOM   1600  CG  GLU   164     -63.305 -13.801  31.565  1.00 10.00      A    C  
ATOM   1601  CD  GLU   164     -62.107 -12.893  31.353  1.00 10.00      A    C  
ATOM   1602  OE1 GLU   164     -61.115 -13.012  32.110  1.00 10.00      A    O  
ATOM   1603  OE2 GLU   164     -62.155 -12.048  30.432  1.00 10.00      A    O1-
ATOM   1604  HN  GLU   164     -65.095 -15.658  32.634  1.00 10.00      A    H  
ATOM   1605  N   ASN   165     -66.090 -14.778  29.849  1.00 10.00      A    N  
ATOM   1606  CA  ASN   165     -66.528 -14.855  28.460  1.00 10.00      A    C  
ATOM   1607  C   ASN   165     -67.998 -15.247  28.379  1.00 10.00      A    C  
ATOM   1608  O   ASN   165     -68.688 -14.902  27.420  1.00 10.00      A    O  
ATOM   1609  CB  ASN   165     -65.674 -15.849  27.668  1.00 10.00      A    C  
ATOM   1610  CG  ASN   165     -64.321 -15.285  27.282  1.00 10.00      A    C  
ATOM   1611  ND2 ASN   165     -63.366 -15.371  28.196  1.00 10.00      A    N  
ATOM   1612  OD1 ASN   165     -64.133 -14.776  26.171  1.00 10.00      A    O  
ATOM   1613  HN  ASN   165     -65.576 -15.528  30.236  1.00 10.00      A    H  
ATOM   1614 HD21 ASN   165     -63.587 -15.792  29.066  1.00 10.00      A    H  
ATOM   1615 HD22 ASN   165     -62.483 -15.003  27.983  1.00 10.00      A    H  
ATOM   1616  N   TYR   166     -68.462 -15.969  29.401  1.00 10.00      A    N  
ATOM   1617  CA  TYR   166     -69.851 -16.433  29.477  1.00 10.00      A    C  
ATOM   1618  C   TYR   166     -70.171 -17.418  28.358  1.00 10.00      A    C  
ATOM   1619  O   TYR   166     -71.332 -17.612  27.995  1.00 10.00      A    O  
ATOM   1620  CB  TYR   166     -70.841 -15.261  29.479  1.00 10.00      A    C  
ATOM   1621  CG  TYR   166     -70.795 -14.426  30.736  1.00 10.00      A    C  
ATOM   1622  CD1 TYR   166     -71.397 -14.869  31.907  1.00 10.00      A    C  
ATOM   1623  CD2 TYR   166     -70.147 -13.201  30.756  1.00 10.00      A    C  
ATOM   1624  CE1 TYR   166     -71.355 -14.115  33.062  1.00 10.00      A    C  
ATOM   1625  CE2 TYR   166     -70.100 -12.439  31.907  1.00 10.00      A    C  
ATOM   1626  CZ  TYR   166     -70.704 -12.901  33.057  1.00 10.00      A    C  
ATOM   1627  OH  TYR   166     -70.656 -12.143  34.203  1.00 10.00      A    O  
ATOM   1628  HN  TYR   166     -67.848 -16.204  30.129  1.00 10.00      A    H  
ATOM   1629  HH  TYR   166     -70.116 -12.602  34.862  1.00 10.00      A    H  
ATOM   1630  N   GLN   167     -69.133 -18.053  27.829  1.00 10.00      A    N  
ATOM   1631  CA  GLN   167     -69.289 -19.009  26.749  1.00 10.00      A    C  
ATOM   1632  C   GLN   167     -68.522 -20.291  27.043  1.00 10.00      A    C  
ATOM   1633  O   GLN   167     -67.726 -20.354  27.987  1.00 10.00      A    O  
ATOM   1634  CB  GLN   167     -68.802 -18.403  25.429  1.00 10.00      A    C  
ATOM   1635  CG  GLN   167     -69.726 -17.346  24.851  1.00 10.00      A    C  
ATOM   1636  CD  GLN   167     -69.196 -16.746  23.564  1.00 10.00      A    C  
ATOM   1637  NE2 GLN   167     -70.099 -16.369  22.676  1.00 10.00      A    N  
ATOM   1638  OE1 GLN   167     -67.987 -16.629  23.368  1.00 10.00      A    O  
ATOM   1639  HN  GLN   167     -68.236 -17.878  28.184  1.00 10.00      A    H  
ATOM   1640 HE21 GLN   167     -71.056 -16.502  22.895  1.00 10.00      A    H  
ATOM   1641 HE22 GLN   167     -69.785 -15.976  21.838  1.00 10.00      A    H  
ATOM   1642  N   LEU   168     -68.781 -21.308  26.235  1.00 10.00      A    N  
ATOM   1643  CA  LEU   168     -68.120 -22.593  26.379  1.00 10.00      A    C  
ATOM   1644  C   LEU   168     -66.870 -22.626  25.507  1.00 10.00      A    C  
ATOM   1645  O   LEU   168     -66.942 -22.397  24.295  1.00 10.00      A    O  
ATOM   1646  CB  LEU   168     -69.075 -23.722  25.979  1.00 10.00      A    C  
ATOM   1647  CG  LEU   168     -68.622 -25.148  26.300  1.00 10.00      A    C  
ATOM   1648  CD1 LEU   168     -68.487 -25.344  27.800  1.00 10.00      A    C  
ATOM   1649  CD2 LEU   168     -69.595 -26.161  25.715  1.00 10.00      A    C  
ATOM   1650  HN  LEU   168     -69.438 -21.187  25.509  1.00 10.00      A    H  
ATOM   1651  N   VAL   169     -65.729 -22.889  26.128  1.00 10.00      A    N  
ATOM   1652  CA  VAL   169     -64.463 -22.942  25.417  1.00 10.00      A    C  
ATOM   1653  C   VAL   169     -64.094 -24.378  25.060  1.00 10.00      A    C  
ATOM   1654  O   VAL   169     -63.769 -25.186  25.934  1.00 10.00      A    O  
ATOM   1655  CB  VAL   169     -63.322 -22.312  26.248  1.00 10.00      A    C  
ATOM   1656  CG1 VAL   169     -62.020 -22.299  25.460  1.00 10.00      A    C  
ATOM   1657  CG2 VAL   169     -63.695 -20.903  26.695  1.00 10.00      A    C  
ATOM   1658  HN  VAL   169     -65.737 -23.058  27.098  1.00 10.00      A    H  
ATOM   1659  N   ILE   170     -64.165 -24.692  23.775  1.00 10.00      A    N  
ATOM   1660  CA  ILE   170     -63.827 -26.020  23.292  1.00 10.00      A    C  
ATOM   1661  C   ILE   170     -62.495 -25.976  22.546  1.00 10.00      A    C  
ATOM   1662  O   ILE   170     -62.360 -25.288  21.534  1.00 10.00      A    O  
ATOM   1663  CB  ILE   170     -64.928 -26.583  22.367  1.00 10.00      A    C  
ATOM   1664  CG1 ILE   170     -66.280 -26.579  23.089  1.00 10.00      A    C  
ATOM   1665  CG2 ILE   170     -64.573 -27.991  21.906  1.00 10.00      A    C  
ATOM   1666  CD1 ILE   170     -67.445 -27.013  22.226  1.00 10.00      A    C  
ATOM   1667  HN  ILE   170     -64.451 -24.008  23.128  1.00 10.00      A    H  
ATOM   1668  N   LEU   171     -61.513 -26.697  23.063  1.00 10.00      A    N  
ATOM   1669  CA  LEU   171     -60.192 -26.743  22.456  1.00 10.00      A    C  
ATOM   1670  C   LEU   171     -59.943 -28.084  21.778  1.00 10.00      A    C  
ATOM   1671  O   LEU   171     -60.063 -29.144  22.406  1.00 10.00      A    O  
ATOM   1672  CB  LEU   171     -59.109 -26.476  23.506  1.00 10.00      A    C  
ATOM   1673  CG  LEU   171     -59.132 -25.097  24.170  1.00 10.00      A    C  
ATOM   1674  CD1 LEU   171     -58.166 -25.049  25.341  1.00 10.00      A    C  
ATOM   1675  CD2 LEU   171     -58.802 -24.008  23.160  1.00 10.00      A    C  
ATOM   1676  HN  LEU   171     -61.683 -27.215  23.883  1.00 10.00      A    H  
ATOM   1677  N   SER   172     -59.599 -28.031  20.498  1.00 10.00      A    N  
ATOM   1678  CA  SER   172     -59.326 -29.229  19.728  1.00 10.00      A    C  
ATOM   1679  C   SER   172     -58.329 -28.939  18.612  1.00 10.00      A    C  
ATOM   1680  O   SER   172     -57.956 -27.788  18.376  1.00 10.00      A    O  
ATOM   1681  CB  SER   172     -60.627 -29.790  19.139  1.00 10.00      A    C  
ATOM   1682  OG  SER   172     -60.402 -31.023  18.475  1.00 10.00      A    O  
ATOM   1683  HN  SER   172     -59.526 -27.156  20.054  1.00 10.00      A    H  
ATOM   1684  HG  SER   172     -61.252 -31.436  18.265  1.00 10.00      A    H  
ATOM   1685  N   ILE   173     -57.890 -29.995  17.944  1.00 10.00      A    N  
ATOM   1686  CA  ILE   173     -56.952 -29.879  16.837  1.00 10.00      A    C  
ATOM   1687  C   ILE   173     -57.614 -30.378  15.559  1.00 10.00      A    C  
ATOM   1688  O   ILE   173     -57.038 -30.321  14.476  1.00 10.00      A    O  
ATOM   1689  CB  ILE   173     -55.658 -30.685  17.091  1.00 10.00      A    C  
ATOM   1690  CG1 ILE   173     -55.987 -32.113  17.542  1.00 10.00      A    C  
ATOM   1691  CG2 ILE   173     -54.781 -29.979  18.117  1.00 10.00      A    C  
ATOM   1692  CD1 ILE   173     -54.778 -33.017  17.664  1.00 10.00      A    C  
ATOM   1693  HN  ILE   173     -58.214 -30.886  18.201  1.00 10.00      A    H  
ATOM   1694  N   ASN   174     -58.844 -30.853  15.706  1.00 10.00      A    N  
ATOM   1695  CA  ASN   174     -59.610 -31.374  14.581  1.00 10.00      A    C  
ATOM   1696  C   ASN   174     -60.602 -30.330  14.093  1.00 10.00      A    C  
ATOM   1697  O   ASN   174     -61.298 -29.704  14.894  1.00 10.00      A    O  
ATOM   1698  CB  ASN   174     -60.369 -32.641  14.992  1.00 10.00      A    C  
ATOM   1699  CG  ASN   174     -59.474 -33.856  15.139  1.00 10.00      A    C  
ATOM   1700  ND2 ASN   174     -59.704 -34.635  16.188  1.00 10.00      A    N  
ATOM   1701  OD1 ASN   174     -58.582 -34.091  14.323  1.00 10.00      A    O  
ATOM   1702  HN  ASN   174     -59.255 -30.842  16.597  1.00 10.00      A    H  
ATOM   1703 HD21 ASN   174     -60.429 -34.388  16.802  1.00 10.00      A    H  
ATOM   1704 HD22 ASN   174     -59.137 -35.425  16.309  1.00 10.00      A    H  
ATOM   1705  N   GLU   175     -60.670 -30.142  12.784  1.00 10.00      A    N  
ATOM   1706  CA  GLU   175     -61.586 -29.166  12.203  1.00 10.00      A    C  
ATOM   1707  C   GLU   175     -63.030 -29.648  12.315  1.00 10.00      A    C  
ATOM   1708  O   GLU   175     -63.955 -28.850  12.473  1.00 10.00      A    O  
ATOM   1709  CB  GLU   175     -61.240 -28.892  10.734  1.00 10.00      A    C  
ATOM   1710  CG  GLU   175     -59.763 -29.027  10.395  1.00 10.00      A    C  
ATOM   1711  CD  GLU   175     -59.418 -30.403   9.867  1.00 10.00      A    C  
ATOM   1712  OE1 GLU   175     -59.326 -31.348  10.679  1.00 10.00      A    O  
ATOM   1713  OE2 GLU   175     -59.242 -30.546   8.638  1.00 10.00      A    O1-
ATOM   1714  HN  GLU   175     -60.082 -30.671  12.188  1.00 10.00      A    H  
ATOM   1715  N   VAL   176     -63.206 -30.963  12.261  1.00 10.00      A    N  
ATOM   1716  CA  VAL   176     -64.530 -31.574  12.339  1.00 10.00      A    C  
ATOM   1717  C   VAL   176     -65.216 -31.282  13.673  1.00 10.00      A    C  
ATOM   1718  O   VAL   176     -66.446 -31.304  13.767  1.00 10.00      A    O  
ATOM   1719  CB  VAL   176     -64.483 -33.100  12.096  1.00 10.00      A    C  
ATOM   1720  CG1 VAL   176     -64.024 -33.400  10.676  1.00 10.00      A    C  
ATOM   1721  CG2 VAL   176     -63.580 -33.793  13.108  1.00 10.00      A    C  
ATOM   1722  HN  VAL   176     -62.421 -31.541  12.161  1.00 10.00      A    H  
ATOM   1723  N   THR   177     -64.415 -31.001  14.695  1.00 10.00      A    N  
ATOM   1724  CA  THR   177     -64.933 -30.698  16.020  1.00 10.00      A    C  
ATOM   1725  C   THR   177     -65.774 -29.418  16.003  1.00 10.00      A    C  
ATOM   1726  O   THR   177     -66.778 -29.309  16.713  1.00 10.00      A    O  
ATOM   1727  CB  THR   177     -63.781 -30.551  17.035  1.00 10.00      A    C  
ATOM   1728  CG2 THR   177     -64.321 -30.372  18.445  1.00 10.00      A    C  
ATOM   1729  OG1 THR   177     -62.951 -31.724  16.991  1.00 10.00      A    O  
ATOM   1730  HN  THR   177     -63.444 -31.000  14.553  1.00 10.00      A    H  
ATOM   1731  HG1 THR   177     -63.491 -32.506  17.183  1.00 10.00      A    H  
ATOM   1732  N   SER   178     -65.381 -28.470  15.159  1.00 10.00      A    N  
ATOM   1733  CA  SER   178     -66.081 -27.200  15.050  1.00 10.00      A    C  
ATOM   1734  C   SER   178     -67.509 -27.391  14.539  1.00 10.00      A    C  
ATOM   1735  O   SER   178     -68.438 -26.725  14.998  1.00 10.00      A    O  
ATOM   1736  CB  SER   178     -65.299 -26.254  14.138  1.00 10.00      A    C  
ATOM   1737  OG  SER   178     -63.920 -26.257  14.481  1.00 10.00      A    O  
ATOM   1738  HN  SER   178     -64.605 -28.636  14.580  1.00 10.00      A    H  
ATOM   1739  HG  SER   178     -63.825 -26.475  15.413  1.00 10.00      A    H  
ATOM   1740  N   LYS   179     -67.682 -28.312  13.598  1.00 10.00      A    N  
ATOM   1741  CA  LYS   179     -68.999 -28.591  13.038  1.00 10.00      A    C  
ATOM   1742  C   LYS   179     -69.817 -29.465  13.987  1.00 10.00      A    C  
ATOM   1743  O   LYS   179     -70.995 -29.198  14.233  1.00 10.00      A    O  
ATOM   1744  CB  LYS   179     -68.872 -29.271  11.668  1.00 10.00      A    C  
ATOM   1745  CG  LYS   179     -70.204 -29.554  10.986  1.00 10.00      A    C  
ATOM   1746  CD  LYS   179     -70.033 -30.503   9.809  1.00 10.00      A    C  
ATOM   1747  CE  LYS   179     -71.371 -31.044   9.326  1.00 10.00      A    C  
ATOM   1748  NZ  LYS   179     -72.119 -30.058   8.499  1.00 10.00      A    N1+
ATOM   1749  HN  LYS   179     -66.905 -28.813  13.266  1.00 10.00      A    H  
ATOM   1750  HZ1 LYS   179     -71.513 -29.713   7.725  1.00 10.00      A    H  
ATOM   1751  HZ2 LYS   179     -72.418 -29.246   9.078  1.00 10.00      A    H  
ATOM   1752  HZ3 LYS   179     -72.964 -30.506   8.086  1.00 10.00      A    H  
ATOM   1753  N   ARG   180     -69.177 -30.494  14.535  1.00 10.00      A    N  
ATOM   1754  CA  ARG   180     -69.840 -31.420  15.453  1.00 10.00      A    C  
ATOM   1755  C   ARG   180     -70.423 -30.692  16.660  1.00 10.00      A    C  
ATOM   1756  O   ARG   180     -71.573 -30.922  17.039  1.00 10.00      A    O  
ATOM   1757  CB  ARG   180     -68.867 -32.506  15.931  1.00 10.00      A    C  
ATOM   1758  CG  ARG   180     -68.517 -33.557  14.891  1.00 10.00      A    C  
ATOM   1759  CD  ARG   180     -67.698 -34.677  15.512  1.00 10.00      A    C  
ATOM   1760  NE  ARG   180     -67.147 -35.591  14.513  1.00 10.00      A    N  
ATOM   1761  CZ  ARG   180     -66.718 -36.819  14.789  1.00 10.00      A    C  
ATOM   1762  NH1 ARG   180     -66.772 -37.293  16.027  1.00 10.00      A    N1+
ATOM   1763  NH2 ARG   180     -66.208 -37.575  13.824  1.00 10.00      A    N  
ATOM   1764  HN  ARG   180     -68.230 -30.635  14.314  1.00 10.00      A    H  
ATOM   1765  HE  ARG   180     -67.106 -35.272  13.583  1.00 10.00      A    H  
ATOM   1766 HH11 ARG   180     -67.142 -36.727  16.773  1.00 10.00      A    H  
ATOM   1767 HH12 ARG   180     -66.448 -38.221  16.225  1.00 10.00      A    H  
ATOM   1768 HH21 ARG   180     -65.883 -38.501  14.030  1.00 10.00      A    H  
ATOM   1769 HH22 ARG   180     -66.142 -37.223  12.884  1.00 10.00      A    H  
ATOM   1770  N   ALA   181     -69.638 -29.793  17.237  1.00 10.00      A    N  
ATOM   1771  CA  ALA   181     -70.058 -29.039  18.415  1.00 10.00      A    C  
ATOM   1772  C   ALA   181     -71.227 -28.098  18.128  1.00 10.00      A    C  
ATOM   1773  O   ALA   181     -71.899 -27.639  19.044  1.00 10.00      A    O  
ATOM   1774  CB  ALA   181     -68.883 -28.266  18.994  1.00 10.00      A    C  
ATOM   1775  HN  ALA   181     -68.743 -29.629  16.862  1.00 10.00      A    H  
ATOM   1776  N   HIS   182     -71.479 -27.818  16.859  1.00 10.00      A    N  
ATOM   1777  CA  HIS   182     -72.565 -26.920  16.489  1.00 10.00      A    C  
ATOM   1778  C   HIS   182     -73.837 -27.682  16.140  1.00 10.00      A    C  
ATOM   1779  O   HIS   182     -74.902 -27.088  15.982  1.00 10.00      A    O  
ATOM   1780  CB  HIS   182     -72.147 -26.001  15.341  1.00 10.00      A    C  
ATOM   1781  CG  HIS   182     -71.202 -24.917  15.759  1.00 10.00      A    C  
ATOM   1782  CD2 HIS   182     -71.037 -24.296  16.955  1.00 10.00      A    C  
ATOM   1783  ND1 HIS   182     -70.274 -24.353  14.909  1.00 10.00      A    N  
ATOM   1784  CE1 HIS   182     -69.582 -23.437  15.561  1.00 10.00      A    C  
ATOM   1785  NE2 HIS   182     -70.025 -23.381  16.804  1.00 10.00      A    N  
ATOM   1786  HN  HIS   182     -70.930 -28.226  16.155  1.00 10.00      A    H  
ATOM   1787  HD1 HIS   182     -70.135 -24.601  13.961  1.00 10.00      A    H  
ATOM   1788  HE2 HIS   182     -69.617 -22.856  17.528  1.00 10.00      A    H  
ATOM   1789  N   MET   183     -73.727 -28.997  16.039  1.00 10.00      A    N  
ATOM   1790  CA  MET   183     -74.876 -29.828  15.704  1.00 10.00      A    C  
ATOM   1791  C   MET   183     -75.281 -30.712  16.878  1.00 10.00      A    C  
ATOM   1792  O   MET   183     -76.466 -30.867  17.175  1.00 10.00      A    O  
ATOM   1793  CB  MET   183     -74.582 -30.680  14.465  1.00 10.00      A    C  
ATOM   1794  CG  MET   183     -74.319 -29.868  13.205  1.00 10.00      A    C  
ATOM   1795  SD  MET   183     -73.830 -30.888  11.799  1.00 10.00      A    S  
ATOM   1796  CE  MET   183     -75.360 -31.755  11.462  1.00 10.00      A    C  
ATOM   1797  HN  MET   183     -72.855 -29.420  16.193  1.00 10.00      A    H  
ATOM   1798  N   LEU   184     -74.287 -31.266  17.562  1.00 10.00      A    N  
ATOM   1799  CA  LEU   184     -74.536 -32.136  18.705  1.00 10.00      A    C  
ATOM   1800  C   LEU   184     -74.780 -31.334  19.980  1.00 10.00      A    C  
ATOM   1801  O   LEU   184     -75.091 -31.901  21.029  1.00 10.00      A    O  
ATOM   1802  CB  LEU   184     -73.367 -33.108  18.909  1.00 10.00      A    C  
ATOM   1803  CG  LEU   184     -73.133 -34.133  17.795  1.00 10.00      A    C  
ATOM   1804  CD1 LEU   184     -71.830 -34.882  18.020  1.00 10.00      A    C  
ATOM   1805  CD2 LEU   184     -74.301 -35.104  17.709  1.00 10.00      A    C  
ATOM   1806  HN  LEU   184     -73.360 -31.089  17.288  1.00 10.00      A    H  
ATOM   1807  N   ILE   185     -74.645 -30.014  19.884  1.00 10.00      A    N  
ATOM   1808  CA  ILE   185     -74.853 -29.143  21.033  1.00 10.00      A    C  
ATOM   1809  C   ILE   185     -76.286 -29.249  21.558  1.00 10.00      A    C  
ATOM   1810  O   ILE   185     -76.511 -29.267  22.768  1.00 10.00      A    O  
ATOM   1811  CB  ILE   185     -74.477 -27.671  20.736  1.00 10.00      A    C  
ATOM   1812  CG1 ILE   185     -74.533 -26.826  22.011  1.00 10.00      A    C  
ATOM   1813  CG2 ILE   185     -75.353 -27.071  19.646  1.00 10.00      A    C  
ATOM   1814  CD1 ILE   185     -73.543 -27.257  23.072  1.00 10.00      A    C  
ATOM   1815  HN  ILE   185     -74.398 -29.621  19.023  1.00 10.00      A    H  
ATOM   1816  N   ASP   186     -77.246 -29.357  20.640  1.00 10.00      A    N  
ATOM   1817  CA  ASP   186     -78.650 -29.476  21.013  1.00 10.00      A    C  
ATOM   1818  C   ASP   186     -78.880 -30.774  21.769  1.00 10.00      A    C  
ATOM   1819  O   ASP   186     -79.564 -30.799  22.793  1.00 10.00      A    O  
ATOM   1820  CB  ASP   186     -79.541 -29.448  19.769  1.00 10.00      A    C  
ATOM   1821  CG  ASP   186     -80.908 -30.061  20.020  1.00 10.00      A    C  
ATOM   1822  OD1 ASP   186     -81.726 -29.435  20.721  1.00 10.00      A    O  
ATOM   1823  OD2 ASP   186     -81.169 -31.180  19.519  1.00 10.00      A    O1-
ATOM   1824  HN  ASP   186     -77.002 -29.363  19.692  1.00 10.00      A    H  
ATOM   1825  N   MET   187     -78.266 -31.840  21.268  1.00 10.00      A    N  
ATOM   1826  CA  MET   187     -78.394 -33.161  21.862  1.00 10.00      A    C  
ATOM   1827  C   MET   187     -77.968 -33.157  23.324  1.00 10.00      A    C  
ATOM   1828  O   MET   187     -78.643 -33.735  24.179  1.00 10.00      A    O  
ATOM   1829  CB  MET   187     -77.571 -34.179  21.072  1.00 10.00      A    C  
ATOM   1830  CG  MET   187     -77.872 -35.628  21.418  1.00 10.00      A    C  
ATOM   1831  SD  MET   187     -79.597 -36.075  21.132  1.00 10.00      A    S  
ATOM   1832  CE  MET   187     -79.785 -35.623  19.406  1.00 10.00      A    C  
ATOM   1833  HN  MET   187     -77.704 -31.730  20.475  1.00 10.00      A    H  
ATOM   1834  N   HIS   188     -76.858 -32.491  23.620  1.00 10.00      A    N  
ATOM   1835  CA  HIS   188     -76.376 -32.441  24.990  1.00 10.00      A    C  
ATOM   1836  C   HIS   188     -77.099 -31.388  25.822  1.00 10.00      A    C  
ATOM   1837  O   HIS   188     -77.264 -31.556  27.028  1.00 10.00      A    O  
ATOM   1838  CB  HIS   188     -74.861 -32.298  25.086  1.00 10.00      A    C  
ATOM   1839  CG  HIS   188     -74.297 -33.009  26.281  1.00 10.00      A    C  
ATOM   1840  CD2 HIS   188     -73.100 -32.899  26.896  1.00 10.00      A    C  
ATOM   1841  ND1 HIS   188     -74.990 -33.976  26.975  1.00 10.00      A    N  
ATOM   1842  CE1 HIS   188     -74.242 -34.425  27.963  1.00 10.00      A    C  
ATOM   1843  NE2 HIS   188     -73.084 -33.791  27.940  1.00 10.00      A    N  
ATOM   1844  HN  HIS   188     -76.362 -32.031  22.908  1.00 10.00      A    H  
ATOM   1845  HD1 HIS   188     -75.905 -34.291  26.773  1.00 10.00      A    H  
ATOM   1846  HE2 HIS   188     -72.253 -34.146  28.353  1.00 10.00      A    H  
ATOM   1847  N   PHE   189     -77.533 -30.307  25.186  1.00 10.00      A    N  
ATOM   1848  CA  PHE   189     -78.261 -29.264  25.897  1.00 10.00      A    C  
ATOM   1849  C   PHE   189     -79.622 -29.789  26.337  1.00 10.00      A    C  
ATOM   1850  O   PHE   189     -80.210 -29.304  27.305  1.00 10.00      A    O  
ATOM   1851  CB  PHE   189     -78.418 -28.005  25.045  1.00 10.00      A    C  
ATOM   1852  CG  PHE   189     -77.329 -26.987  25.248  1.00 10.00      A    C  
ATOM   1853  CD1 PHE   189     -76.378 -27.147  26.248  1.00 10.00      A    C  
ATOM   1854  CD2 PHE   189     -77.260 -25.865  24.441  1.00 10.00      A    C  
ATOM   1855  CE1 PHE   189     -75.382 -26.208  26.433  1.00 10.00      A    C  
ATOM   1856  CE2 PHE   189     -76.266 -24.922  24.619  1.00 10.00      A    C  
ATOM   1857  CZ  PHE   189     -75.326 -25.093  25.617  1.00 10.00      A    C  
ATOM   1858  HN  PHE   189     -77.355 -30.204  24.223  1.00 10.00      A    H  
ATOM   1859  N   ARG   190     -80.113 -30.786  25.610  1.00 10.00      A    N  
ATOM   1860  CA  ARG   190     -81.384 -31.415  25.925  1.00 10.00      A    C  
ATOM   1861  C   ARG   190     -81.214 -32.382  27.089  1.00 10.00      A    C  
ATOM   1862  O   ARG   190     -81.997 -32.366  28.035  1.00 10.00      A    O  
ATOM   1863  CB  ARG   190     -81.935 -32.150  24.702  1.00 10.00      A    C  
ATOM   1864  CG  ARG   190     -82.875 -31.312  23.853  1.00 10.00      A    C  
ATOM   1865  CD  ARG   190     -83.203 -31.995  22.538  1.00 10.00      A    C  
ATOM   1866  NE  ARG   190     -84.583 -31.739  22.132  1.00 10.00      A    N  
ATOM   1867  CZ  ARG   190     -84.938 -31.233  20.954  1.00 10.00      A    C  
ATOM   1868  NH1 ARG   190     -84.025 -30.911  20.050  1.00 10.00      A    N1+
ATOM   1869  NH2 ARG   190     -86.223 -31.028  20.689  1.00 10.00      A    N  
ATOM   1870  HN  ARG   190     -79.608 -31.097  24.827  1.00 10.00      A    H  
ATOM   1871  HE  ARG   190     -85.289 -31.957  22.783  1.00 10.00      A    H  
ATOM   1872 HH11 ARG   190     -84.302 -30.528  19.168  1.00 10.00      A    H  
ATOM   1873 HH12 ARG   190     -83.043 -31.041  20.248  1.00 10.00      A    H  
ATOM   1874 HH21 ARG   190     -86.918 -31.252  21.379  1.00 10.00      A    H  
ATOM   1875 HH22 ARG   190     -86.504 -30.653  19.802  1.00 10.00      A    H  
ATOM   1876  N   SER   191     -80.166 -33.197  27.029  1.00 10.00      A    N  
ATOM   1877  CA  SER   191     -79.883 -34.170  28.074  1.00 10.00      A    C  
ATOM   1878  C   SER   191     -79.522 -33.479  29.388  1.00 10.00      A    C  
ATOM   1879  O   SER   191     -79.952 -33.902  30.462  1.00 10.00      A    O  
ATOM   1880  CB  SER   191     -78.769 -35.123  27.635  1.00 10.00      A    C  
ATOM   1881  OG  SER   191     -77.840 -34.466  26.785  1.00 10.00      A    O  
ATOM   1882  HN  SER   191     -79.566 -33.144  26.259  1.00 10.00      A    H  
ATOM   1883  HG  SER   191     -78.064 -34.652  25.862  1.00 10.00      A    H  
ATOM   1884  N   LEU   192     -78.745 -32.401  29.294  1.00 10.00      A    N  
ATOM   1885  CA  LEU   192     -78.343 -31.647  30.475  1.00 10.00      A    C  
ATOM   1886  C   LEU   192     -79.547 -30.961  31.112  1.00 10.00      A    C  
ATOM   1887  O   LEU   192     -79.585 -30.753  32.324  1.00 10.00      A    O  
ATOM   1888  CB  LEU   192     -77.259 -30.621  30.137  1.00 10.00      A    C  
ATOM   1889  CG  LEU   192     -75.871 -31.183  29.810  1.00 10.00      A    C  
ATOM   1890  CD1 LEU   192     -74.905 -30.062  29.456  1.00 10.00      A    C  
ATOM   1891  CD2 LEU   192     -75.336 -32.012  30.965  1.00 10.00      A    C  
ATOM   1892  HN  LEU   192     -78.426 -32.113  28.411  1.00 10.00      A    H  
ATOM   1893  N   ARG   193     -80.541 -30.629  30.291  1.00 10.00      A    N  
ATOM   1894  CA  ARG   193     -81.745 -29.982  30.790  1.00 10.00      A    C  
ATOM   1895  C   ARG   193     -82.569 -30.967  31.612  1.00 10.00      A    C  
ATOM   1896  O   ARG   193     -83.071 -30.624  32.684  1.00 10.00      A    O  
ATOM   1897  CB  ARG   193     -82.575 -29.387  29.649  1.00 10.00      A    C  
ATOM   1898  CG  ARG   193     -83.710 -28.490  30.118  1.00 10.00      A    C  
ATOM   1899  CD  ARG   193     -83.876 -27.282  29.212  1.00 10.00      A    C  
ATOM   1900  NE  ARG   193     -82.680 -26.438  29.193  1.00 10.00      A    N  
ATOM   1901  CZ  ARG   193     -82.631 -25.196  29.686  1.00 10.00      A    C  
ATOM   1902  NH1 ARG   193     -83.710 -24.653  30.237  1.00 10.00      A    N1+
ATOM   1903  NH2 ARG   193     -81.506 -24.500  29.627  1.00 10.00      A    N  
ATOM   1904  HN  ARG   193     -80.464 -30.831  29.334  1.00 10.00      A    H  
ATOM   1905  HE  ARG   193     -81.867 -26.823  28.801  1.00 10.00      A    H  
ATOM   1906 HH11 ARG   193     -84.563 -25.166  30.287  1.00 10.00      A    H  
ATOM   1907 HH12 ARG   193     -83.665 -23.709  30.616  1.00 10.00      A    H  
ATOM   1908 HH21 ARG   193     -80.687 -24.894  29.216  1.00 10.00      A    H  
ATOM   1909 HH22 ARG   193     -81.469 -23.555  30.007  1.00 10.00      A    H  
ATOM   1910  N   THR   194     -82.687 -32.197  31.113  1.00 10.00      A    N  
ATOM   1911  CA  THR   194     -83.427 -33.233  31.816  1.00 10.00      A    C  
ATOM   1912  C   THR   194     -82.724 -33.571  33.127  1.00 10.00      A    C  
ATOM   1913  O   THR   194     -83.365 -33.911  34.125  1.00 10.00      A    O  
ATOM   1914  CB  THR   194     -83.581 -34.507  30.965  1.00 10.00      A    C  
ATOM   1915  CG2 THR   194     -85.038 -34.715  30.582  1.00 10.00      A    C  
ATOM   1916  OG1 THR   194     -82.787 -34.393  29.777  1.00 10.00      A    O  
ATOM   1917  HN  THR   194     -82.272 -32.413  30.250  1.00 10.00      A    H  
ATOM   1918  HG1 THR   194     -81.982 -34.916  29.884  1.00 10.00      A    H  
ATOM   1919  N   LYS   195     -81.400 -33.448  33.116  1.00 10.00      A    N  
ATOM   1920  CA  LYS   195     -80.587 -33.713  34.293  1.00 10.00      A    C  
ATOM   1921  C   LYS   195     -80.915 -32.694  35.383  1.00 10.00      A    C  
ATOM   1922  O   LYS   195     -80.970 -33.027  36.566  1.00 10.00      A    O  
ATOM   1923  CB  LYS   195     -79.101 -33.634  33.923  1.00 10.00      A    C  
ATOM   1924  CG  LYS   195     -78.186 -34.504  34.770  1.00 10.00      A    C  
ATOM   1925  CD  LYS   195     -76.844 -34.715  34.083  1.00 10.00      A    C  
ATOM   1926  CE  LYS   195     -75.956 -35.670  34.868  1.00 10.00      A    C  
ATOM   1927  NZ  LYS   195     -74.829 -36.195  34.044  1.00 10.00      A    N1+
ATOM   1928  HN  LYS   195     -80.958 -33.172  32.284  1.00 10.00      A    H  
ATOM   1929  HZ1 LYS   195     -74.281 -35.412  33.636  1.00 10.00      A    H  
ATOM   1930  HZ2 LYS   195     -75.193 -36.786  33.270  1.00 10.00      A    H  
ATOM   1931  HZ3 LYS   195     -74.196 -36.775  34.633  1.00 10.00      A    H  
ATOM   1932  N   LEU   196     -81.158 -31.455  34.967  1.00 10.00      A    N  
ATOM   1933  CA  LEU   196     -81.498 -30.385  35.894  1.00 10.00      A    C  
ATOM   1934  C   LEU   196     -82.853 -30.660  36.545  1.00 10.00      A    C  
ATOM   1935  O   LEU   196     -83.034 -30.451  37.748  1.00 10.00      A    O  
ATOM   1936  CB  LEU   196     -81.527 -29.040  35.158  1.00 10.00      A    C  
ATOM   1937  CG  LEU   196     -81.614 -27.786  36.029  1.00 10.00      A    C  
ATOM   1938  CD1 LEU   196     -80.330 -27.593  36.817  1.00 10.00      A    C  
ATOM   1939  CD2 LEU   196     -81.910 -26.564  35.175  1.00 10.00      A    C  
ATOM   1940  HN  LEU   196     -81.101 -31.256  34.009  1.00 10.00      A    H  
ATOM   1941  N   SER   197     -83.800 -31.142  35.744  1.00 10.00      A    N  
ATOM   1942  CA  SER   197     -85.133 -31.463  36.238  1.00 10.00      A    C  
ATOM   1943  C   SER   197     -85.118 -32.740  37.080  1.00 10.00      A    C  
ATOM   1944  O   SER   197     -86.060 -33.022  37.819  1.00 10.00      A    O  
ATOM   1945  CB  SER   197     -86.117 -31.595  35.072  1.00 10.00      A    C  
ATOM   1946  OG  SER   197     -85.473 -32.105  33.917  1.00 10.00      A    O  
ATOM   1947  HN  SER   197     -83.601 -31.273  34.792  1.00 10.00      A    H  
ATOM   1948  HG  SER   197     -85.012 -32.924  34.138  1.00 10.00      A    H  
ATOM   1949  N   LEU   198     -84.047 -33.512  36.959  1.00 10.00      A    N  
ATOM   1950  CA  LEU   198     -83.905 -34.742  37.723  1.00 10.00      A    C  
ATOM   1951  C   LEU   198     -83.499 -34.407  39.152  1.00 10.00      A    C  
ATOM   1952  O   LEU   198     -83.857 -35.112  40.095  1.00 10.00      A    O  
ATOM   1953  CB  LEU   198     -82.868 -35.664  37.075  1.00 10.00      A    C  
ATOM   1954  CG  LEU   198     -82.788 -37.087  37.630  1.00 10.00      A    C  
ATOM   1955  CD1 LEU   198     -84.112 -37.808  37.437  1.00 10.00      A    C  
ATOM   1956  CD2 LEU   198     -81.662 -37.856  36.958  1.00 10.00      A    C  
ATOM   1957  HN  LEU   198     -83.334 -33.249  36.338  1.00 10.00      A    H  
ATOM   1958  N   ILE   199     -82.753 -33.318  39.301  1.00 10.00      A    N  
ATOM   1959  CA  ILE   199     -82.307 -32.866  40.612  1.00 10.00      A    C  
ATOM   1960  C   ILE   199     -83.475 -32.225  41.351  1.00 10.00      A    C  
ATOM   1961  O   ILE   199     -83.727 -32.521  42.520  1.00 10.00      A    O  
ATOM   1962  CB  ILE   199     -81.151 -31.846  40.497  1.00 10.00      A    C  
ATOM   1963  CG1 ILE   199     -80.024 -32.410  39.629  1.00 10.00      A    C  
ATOM   1964  CG2 ILE   199     -80.625 -31.466  41.879  1.00 10.00      A    C  
ATOM   1965  CD1 ILE   199     -78.981 -31.385  39.241  1.00 10.00      A    C  
ATOM   1966  HN  ILE   199     -82.498 -32.805  38.507  1.00 10.00      A    H  
ATOM   1967  N   MET   200     -84.194 -31.350  40.655  1.00 10.00      A    N  
ATOM   1968  CA  MET   200     -85.346 -30.681  41.237  1.00 10.00      A    C  
ATOM   1969  C   MET   200     -86.525 -31.645  41.300  1.00 10.00      A    C  
ATOM   1970  O   MET   200     -86.579 -32.615  40.545  1.00 10.00      A    O  
ATOM   1971  CB  MET   200     -85.719 -29.427  40.438  1.00 10.00      A    C  
ATOM   1972  CG  MET   200     -86.493 -29.697  39.156  1.00 10.00      A    C  
ATOM   1973  SD  MET   200     -86.993 -28.183  38.313  1.00 10.00      A    S  
ATOM   1974  CE  MET   200     -88.102 -28.845  37.071  1.00 10.00      A    C  
ATOM   1975  HN  MET   200     -83.945 -31.155  39.727  1.00 10.00      A    H  
ATOM   1976  N   ARG   201     -87.455 -31.389  42.206  1.00 10.00      A    N  
ATOM   1977  CA  ARG   201     -88.624 -32.250  42.365  1.00 10.00      A    C  
ATOM   1978  C   ARG   201     -89.918 -31.446  42.263  1.00 10.00      A    C  
ATOM   1979  O   ARG   201     -89.907 -30.286  41.839  1.00 10.00      A    O  
ATOM   1980  CB  ARG   201     -88.570 -33.002  43.702  1.00 10.00      A    C  
ATOM   1981  CG  ARG   201     -87.433 -34.011  43.827  1.00 10.00      A    C  
ATOM   1982  CD  ARG   201     -87.664 -35.237  42.953  1.00 10.00      A    C  
ATOM   1983  NE  ARG   201     -87.400 -34.969  41.537  1.00 10.00      A    N  
ATOM   1984  CZ  ARG   201     -87.826 -35.737  40.535  1.00 10.00      A    C  
ATOM   1985  NH1 ARG   201     -88.537 -36.833  40.784  1.00 10.00      A    N1+
ATOM   1986  NH2 ARG   201     -87.542 -35.400  39.280  1.00 10.00      A    N  
ATOM   1987  HN  ARG   201     -87.363 -30.598  42.776  1.00 10.00      A    H  
ATOM   1988  HE  ARG   201     -86.877 -34.157  41.322  1.00 10.00      A    H  
ATOM   1989 HH11 ARG   201     -88.762 -37.085  41.733  1.00 10.00      A    H  
ATOM   1990 HH12 ARG   201     -88.856 -37.411  40.033  1.00 10.00      A    H  
ATOM   1991 HH21 ARG   201     -87.012 -34.566  39.088  1.00 10.00      A    H  
ATOM   1992 HH22 ARG   201     -87.861 -35.972  38.518  1.00 10.00      A    H  
TER    1993      ARG   201 
ATOM   1994  N   PRO     2     -57.769 -43.677  11.941  1.00 10.00      B    N  
ATOM   1995  CA  PRO     2     -56.939 -43.794  10.722  1.00 10.00      B    C  
ATOM   1996  C   PRO     2     -55.481 -44.065  11.081  1.00 10.00      B    C  
ATOM   1997  O   PRO     2     -54.950 -45.142  10.794  1.00 10.00      B    O  
ATOM   1998  CB  PRO     2     -57.056 -42.508   9.915  1.00 10.00      B    C  
ATOM   1999  CG  PRO     2     -57.897 -41.628  10.777  1.00 10.00      B    C  
ATOM   2000  CD  PRO     2     -58.672 -42.539  11.704  1.00 10.00      B    C  
ATOM   2001  HT1 PRO     2     -57.100 -43.597  12.726  1.00 10.00      B    H  
ATOM   2002  HT2 PRO     2     -58.178 -44.634  12.073  1.00 10.00      B    H  
ATOM   2003  N   LYS     3     -54.837 -43.090  11.709  1.00 10.00      B    N  
ATOM   2004  CA  LYS     3     -53.447 -43.230  12.110  1.00 10.00      B    C  
ATOM   2005  C   LYS     3     -53.375 -43.479  13.605  1.00 10.00      B    C  
ATOM   2006  O   LYS     3     -54.399 -43.433  14.286  1.00 10.00      B    O  
ATOM   2007  CB  LYS     3     -52.658 -41.972  11.744  1.00 10.00      B    C  
ATOM   2008  CG  LYS     3     -52.731 -41.603  10.271  1.00 10.00      B    C  
ATOM   2009  CD  LYS     3     -51.876 -40.388   9.961  1.00 10.00      B    C  
ATOM   2010  CE  LYS     3     -52.008 -39.977   8.504  1.00 10.00      B    C  
ATOM   2011  NZ  LYS     3     -51.107 -38.847   8.162  1.00 10.00      B    N1+
ATOM   2012  HN  LYS     3     -55.312 -42.253  11.919  1.00 10.00      B    H  
ATOM   2013  HZ1 LYS     3     -50.115 -39.126   8.306  1.00 10.00      B    H  
ATOM   2014  HZ2 LYS     3     -51.316 -38.027   8.769  1.00 10.00      B    H  
ATOM   2015  HZ3 LYS     3     -51.240 -38.569   7.169  1.00 10.00      B    H  
ATOM   2016  N   ILE     4     -52.178 -43.748  14.106  1.00 10.00      B    N  
ATOM   2017  CA  ILE     4     -51.982 -44.006  15.527  1.00 10.00      B    C  
ATOM   2018  C   ILE     4     -52.114 -42.710  16.329  1.00 10.00      B    C  
ATOM   2019  O   ILE     4     -51.305 -41.794  16.183  1.00 10.00      B    O  
ATOM   2020  CB  ILE     4     -50.615 -44.681  15.807  1.00 10.00      B    C  
ATOM   2021  CG1 ILE     4     -50.342 -44.788  17.313  1.00 10.00      B    C  
ATOM   2022  CG2 ILE     4     -49.479 -43.953  15.099  1.00 10.00      B    C  
ATOM   2023  CD1 ILE     4     -51.210 -45.802  18.024  1.00 10.00      B    C  
ATOM   2024  HN  ILE     4     -51.403 -43.764  13.507  1.00 10.00      B    H  
ATOM   2025  N   PRO     5     -53.149 -42.618  17.177  1.00 10.00      B    N  
ATOM   2026  CA  PRO     5     -53.394 -41.436  17.991  1.00 10.00      B    C  
ATOM   2027  C   PRO     5     -52.636 -41.478  19.314  1.00 10.00      B    C  
ATOM   2028  O   PRO     5     -52.458 -42.542  19.920  1.00 10.00      B    O  
ATOM   2029  CB  PRO     5     -54.900 -41.505  18.234  1.00 10.00      B    C  
ATOM   2030  CG  PRO     5     -55.227 -42.963  18.225  1.00 10.00      B    C  
ATOM   2031  CD  PRO     5     -54.164 -43.659  17.409  1.00 10.00      B    C  
ATOM   2032  N   SEP     6     -52.188 -40.319  19.743  1.00 10.00      B    N  
ATOM   2033  CA  SEP     6     -51.452 -40.178  20.980  1.00 10.00      B    C  
ATOM   2034  C   SEP     6     -52.423 -40.069  22.156  1.00 10.00      B    C  
ATOM   2035  O   SEP     6     -53.608 -39.779  21.965  1.00 10.00      B    O  
ATOM   2036  CB  SEP     6     -50.552 -38.938  20.890  1.00 10.00      B    C  
ATOM   2037  OG  SEP     6     -51.242 -37.832  20.311  1.00 10.00      B    O  
ATOM   2038  P   SEP     6     -51.327 -37.664  18.713  1.00 10.00      B    P  
ATOM   2039  O1P SEP     6     -51.246 -36.268  18.241  1.00 10.00      B    O  
ATOM   2040  O2P SEP     6     -50.469 -38.600  17.956  1.00 10.00      B    O  
ATOM   2041  O3P SEP     6     -52.823 -38.116  18.346  1.00 10.00      B    O  
ATOM   2042  HN  SEP     6     -52.355 -39.506  19.199  1.00 10.00      B    H  
ATOM   2043  N   SEP     7     -51.947 -40.328  23.365  1.00 10.00      B    N  
ATOM   2044  CA  SEP     7     -52.805 -40.244  24.538  1.00 10.00      B    C  
ATOM   2045  C   SEP     7     -52.127 -39.516  25.698  1.00 10.00      B    C  
ATOM   2046  O   SEP     7     -51.620 -40.146  26.625  1.00 10.00      B    O  
ATOM   2047  CB  SEP     7     -53.281 -41.634  24.977  1.00 10.00      B    C  
ATOM   2048  OG  SEP     7     -52.804 -42.658  24.108  1.00 10.00      B    O  
ATOM   2049  P   SEP     7     -52.442 -44.100  24.701  1.00 10.00      B    P  
ATOM   2050  O1P SEP     7     -51.693 -44.059  25.968  1.00 10.00      B    O  
ATOM   2051  O2P SEP     7     -51.879 -45.037  23.710  1.00 10.00      B    O  
ATOM   2052  O3P SEP     7     -53.846 -44.744  25.102  1.00 10.00      B    O  
ATOM   2053  HN  SEP     7     -51.010 -40.593  23.472  1.00 10.00      B    H  
ATOM   2054  N   PRO     8     -52.091 -38.175  25.654  1.00 10.00      B    N  
ATOM   2055  CA  PRO     8     -51.487 -37.375  26.712  1.00 10.00      B    C  
ATOM   2056  C   PRO     8     -52.498 -37.029  27.809  1.00 10.00      B    C  
ATOM   2057  O   PRO     8     -53.701 -36.934  27.553  1.00 10.00      B    O  
ATOM   2058  CB  PRO     8     -51.059 -36.113  25.964  1.00 10.00      B    C  
ATOM   2059  CG  PRO     8     -52.047 -35.962  24.851  1.00 10.00      B    C  
ATOM   2060  CD  PRO     8     -52.613 -37.332  24.562  1.00 10.00      B    C  
ATOM   2061  N   ASP     9     -52.010 -36.863  29.032  1.00 10.00      B    N  
ATOM   2062  CA  ASP     9     -52.866 -36.524  30.166  1.00 10.00      B    C  
ATOM   2063  C   ASP     9     -52.082 -35.708  31.182  1.00 10.00      B    C  
ATOM   2064  O   ASP     9     -50.859 -35.816  31.244  1.00 10.00      B    O  
ATOM   2065  CB  ASP     9     -53.434 -37.785  30.825  1.00 10.00      B    C  
ATOM   2066  CG  ASP     9     -54.654 -37.482  31.669  1.00 10.00      B    C  
ATOM   2067  OD1 ASP     9     -55.333 -36.475  31.382  1.00 10.00      B    O  
ATOM   2068  OD2 ASP     9     -54.948 -38.252  32.606  1.00 10.00      B    O1-
ATOM   2069  HN  ASP     9     -51.046 -36.965  29.183  1.00 10.00      B    H  
ATOM   2070  N   LEU    10     -52.778 -34.896  31.972  1.00 10.00      B    N  
ATOM   2071  CA  LEU    10     -52.119 -34.058  32.972  1.00 10.00      B    C  
ATOM   2072  C   LEU    10     -53.096 -33.597  34.050  1.00 10.00      B    C  
ATOM   2073  O   LEU    10     -52.713 -33.443  35.212  1.00 10.00      B    O  
ATOM   2074  CB  LEU    10     -51.460 -32.840  32.308  1.00 10.00      B    C  
ATOM   2075  CG  LEU    10     -50.107 -32.387  32.879  1.00 10.00      B    C  
ATOM   2076  CD1 LEU    10     -50.279 -31.599  34.170  1.00 10.00      B    C  
ATOM   2077  CD2 LEU    10     -49.174 -33.572  33.085  1.00 10.00      B    C  
ATOM   2078  HN  LEU    10     -53.757 -34.869  31.887  1.00 10.00      B    H  
ATOM   2079  N   LYS    11     -54.354 -33.386  33.654  1.00 10.00      B    N  
ATOM   2080  CA  LYS    11     -55.414 -32.937  34.563  1.00 10.00      B    C  
ATOM   2081  C   LYS    11     -55.260 -31.454  34.905  1.00 10.00      B    C  
ATOM   2082  O   LYS    11     -54.551 -31.087  35.844  1.00 10.00      B    O  
ATOM   2083  CB  LYS    11     -55.529 -33.802  35.831  1.00 10.00      B    C  
ATOM   2084  CG  LYS    11     -55.607 -35.303  35.575  1.00 10.00      B    C  
ATOM   2085  CD  LYS    11     -56.747 -35.667  34.637  1.00 10.00      B    C  
ATOM   2086  CE  LYS    11     -58.099 -35.451  35.294  1.00 10.00      B    C  
ATOM   2087  NZ  LYS    11     -59.193 -36.063  34.504  1.00 10.00      B    N1+
ATOM   2088  HN  LYS    11     -54.583 -33.520  32.704  1.00 10.00      B    H  
ATOM   2089  HZ1 LYS    11     -59.070 -37.096  34.458  1.00 10.00      B    H  
ATOM   2090  HZ2 LYS    11     -59.195 -35.681  33.530  1.00 10.00      B    H  
ATOM   2091  HZ3 LYS    11     -60.112 -35.854  34.945  1.00 10.00      B    H  
ATOM   2092  N   LYS    12     -55.927 -30.611  34.123  1.00 10.00      B    N  
ATOM   2093  CA  LYS    12     -55.873 -29.163  34.310  1.00 10.00      B    C  
ATOM   2094  C   LYS    12     -56.848 -28.701  35.394  1.00 10.00      B    C  
ATOM   2095  O   LYS    12     -57.640 -29.491  35.917  1.00 10.00      B    O  
ATOM   2096  CB  LYS    12     -56.218 -28.458  32.995  1.00 10.00      B    C  
ATOM   2097  CG  LYS    12     -57.652 -28.700  32.546  1.00 10.00      B    C  
ATOM   2098  CD  LYS    12     -57.924 -28.129  31.169  1.00 10.00      B    C  
ATOM   2099  CE  LYS    12     -59.238 -28.661  30.621  1.00 10.00      B    C  
ATOM   2100  NZ  LYS    12     -59.135 -30.087  30.204  1.00 10.00      B    N1+
ATOM   2101  HN  LYS    12     -56.473 -30.974  33.392  1.00 10.00      B    H  
ATOM   2102  HZ1 LYS    12     -58.835 -30.146  29.210  1.00 10.00      B    H  
ATOM   2103  HZ2 LYS    12     -60.062 -30.557  30.302  1.00 10.00      B    H  
ATOM   2104  HZ3 LYS    12     -58.433 -30.593  30.797  1.00 10.00      B    H  
ATOM   2105  N   SER    13     -56.787 -27.415  35.716  1.00 10.00      B    N  
ATOM   2106  CA  SER    13     -57.659 -26.826  36.719  1.00 10.00      B    C  
ATOM   2107  C   SER    13     -58.664 -25.868  36.073  1.00 10.00      B    C  
ATOM   2108  O   SER    13     -59.852 -26.171  35.972  1.00 10.00      B    O  
ATOM   2109  CB  SER    13     -56.809 -26.084  37.748  1.00 10.00      B    C  
ATOM   2110  OG  SER    13     -55.672 -25.500  37.127  1.00 10.00      B    O  
ATOM   2111  HN  SER    13     -56.120 -26.844  35.284  1.00 10.00      B    H  
ATOM   2112  HG  SER    13     -54.936 -25.493  37.752  1.00 10.00      B    H  
ATOM   2113  N   ARG    14     -58.171 -24.716  35.635  1.00 10.00      B    N  
ATOM   2114  CA  ARG    14     -59.010 -23.708  35.000  1.00 10.00      B    C  
ATOM   2115  C   ARG    14     -58.203 -22.909  33.985  1.00 10.00      B    C  
ATOM   2116  O   ARG    14     -56.975 -23.002  33.945  1.00 10.00      B    O  
ATOM   2117  CB  ARG    14     -59.606 -22.763  36.049  1.00 10.00      B    C  
ATOM   2118  CG  ARG    14     -61.126 -22.800  36.139  1.00 10.00      B    C  
ATOM   2119  CD  ARG    14     -61.782 -22.220  34.894  1.00 10.00      B    C  
ATOM   2120  NE  ARG    14     -61.413 -20.821  34.676  1.00 10.00      B    N  
ATOM   2121  CZ  ARG    14     -61.838 -20.084  33.650  1.00 10.00      B    C  
ATOM   2122  NH1 ARG    14     -62.646 -20.602  32.735  1.00 10.00      B    N1+
ATOM   2123  NH2 ARG    14     -61.457 -18.820  33.536  1.00 10.00      B    N  
ATOM   2124  HN  ARG    14     -57.211 -24.537  35.743  1.00 10.00      B    H  
ATOM   2125  HE  ARG    14     -60.816 -20.405  35.343  1.00 10.00      B    H  
ATOM   2126 HH11 ARG    14     -62.956 -20.036  31.965  1.00 10.00      B    H  
ATOM   2127 HH12 ARG    14     -62.955 -21.553  32.807  1.00 10.00      B    H  
ATOM   2128 HH21 ARG    14     -61.782 -18.263  32.752  1.00 10.00      B    H  
ATOM   2129 HH22 ARG    14     -60.846 -18.408  34.219  1.00 10.00      B    H  
ATOM   2130  N   SER    15     -58.896 -22.133  33.169  1.00 10.00      B    N  
ATOM   2131  CA  SER    15     -58.260 -21.314  32.153  1.00 10.00      B    C  
ATOM   2132  C   SER    15     -57.812 -19.973  32.735  1.00 10.00      B    C  
ATOM   2133  O   SER    15     -58.468 -19.423  33.624  1.00 10.00      B    O  
ATOM   2134  CB  SER    15     -59.253 -21.078  31.016  1.00 10.00      B    C  
ATOM   2135  OG  SER    15     -60.194 -22.141  30.953  1.00 10.00      B    O  
ATOM   2136  HN  SER    15     -59.871 -22.112  33.247  1.00 10.00      B    H  
ATOM   2137  HG  SER    15     -60.220 -22.488  30.056  1.00 10.00      B    H  
ATOM   2138  N   ALA    16     -56.696 -19.455  32.235  1.00 10.00      B    N  
ATOM   2139  CA  ALA    16     -56.167 -18.181  32.699  1.00 10.00      B    C  
ATOM   2140  C   ALA    16     -56.037 -17.204  31.537  1.00 10.00      B    C  
ATOM   2141  O   ALA    16     -55.530 -17.556  30.470  1.00 10.00      B    O  
ATOM   2142  CB  ALA    16     -54.823 -18.379  33.387  1.00 10.00      B    C  
ATOM   2143  HN  ALA    16     -56.220 -19.937  31.529  1.00 10.00      B    H  
ATOM   2144  N   THR    17     -56.507 -15.982  31.745  1.00 10.00      B    N  
ATOM   2145  CA  THR    17     -56.456 -14.948  30.721  1.00 10.00      B    C  
ATOM   2146  C   THR    17     -55.072 -14.299  30.666  1.00 10.00      B    C  
ATOM   2147  O   THR    17     -54.856 -13.215  31.214  1.00 10.00      B    O  
ATOM   2148  CB  THR    17     -57.528 -13.868  30.970  1.00 10.00      B    C  
ATOM   2149  CG2 THR    17     -58.410 -13.705  29.742  1.00 10.00      B    C  
ATOM   2150  OG1 THR    17     -58.349 -14.249  32.093  1.00 10.00      B    O  
ATOM   2151  HN  THR    17     -56.900 -15.764  32.616  1.00 10.00      B    H  
ATOM   2152  HG1 THR    17     -59.253 -13.924  31.954  1.00 10.00      B    H  
ATOM   2153  N   ILE    18     -54.135 -14.986  30.021  1.00 10.00      B    N  
ATOM   2154  CA  ILE    18     -52.764 -14.497  29.888  1.00 10.00      B    C  
ATOM   2155  C   ILE    18     -52.378 -14.384  28.415  1.00 10.00      B    C  
ATOM   2156  O   ILE    18     -52.609 -15.306  27.628  1.00 10.00      B    O  
ATOM   2157  CB  ILE    18     -51.760 -15.431  30.607  1.00 10.00      B    C  
ATOM   2158  CG1 ILE    18     -52.087 -15.548  32.101  1.00 10.00      B    C  
ATOM   2159  CG2 ILE    18     -50.325 -14.957  30.406  1.00 10.00      B    C  
ATOM   2160  CD1 ILE    18     -51.956 -14.251  32.873  1.00 10.00      B    C  
ATOM   2161  HN  ILE    18     -54.372 -15.853  29.623  1.00 10.00      B    H  
ATOM   2162  N   SER    19     -51.814 -13.242  28.039  1.00 10.00      B    N  
ATOM   2163  CA  SER    19     -51.388 -13.009  26.665  1.00 10.00      B    C  
ATOM   2164  C   SER    19     -50.118 -12.157  26.612  1.00 10.00      B    C  
ATOM   2165  O   SER    19     -49.881 -11.326  27.490  1.00 10.00      B    O  
ATOM   2166  CB  SER    19     -52.512 -12.352  25.862  1.00 10.00      B    C  
ATOM   2167  OG  SER    19     -53.649 -13.197  25.803  1.00 10.00      B    O  
ATOM   2168  HN  SER    19     -51.689 -12.531  28.703  1.00 10.00      B    H  
ATOM   2169  HG  SER    19     -53.620 -13.822  26.537  1.00 10.00      B    H  
ATOM   2170  N   LYS    20     -49.298 -12.378  25.589  1.00 10.00      B    N  
ATOM   2171  CA  LYS    20     -48.058 -11.634  25.433  1.00 10.00      B    C  
ATOM   2172  C   LYS    20     -48.159 -10.642  24.281  1.00 10.00      B    C  
ATOM   2173  O   LYS    20     -48.380 -11.031  23.136  1.00 10.00      B    O  
ATOM   2174  CB  LYS    20     -46.884 -12.593  25.183  1.00 10.00      B    C  
ATOM   2175  CG  LYS    20     -45.506 -11.936  25.215  1.00 10.00      B    C  
ATOM   2176  CD  LYS    20     -44.514 -12.673  24.324  1.00 10.00      B    C  
ATOM   2177  CE  LYS    20     -43.071 -12.470  24.784  1.00 10.00      B    C  
ATOM   2178  NZ  LYS    20     -42.483 -11.176  24.330  1.00 10.00      B    N1+
ATOM   2179  HN  LYS    20     -49.535 -13.058  24.920  1.00 10.00      B    H  
ATOM   2180  HZ1 LYS    20     -41.474 -11.140  24.577  1.00 10.00      B    H  
ATOM   2181  HZ2 LYS    20     -42.965 -10.373  24.793  1.00 10.00      B    H  
ATOM   2182  HZ3 LYS    20     -42.577 -11.071  23.295  1.00 10.00      B    H  
ATOM   2183  N   SER    21     -47.993  -9.367  24.594  1.00 10.00      B    N  
ATOM   2184  CA  SER    21     -48.028  -8.309  23.592  1.00 10.00      B    C  
ATOM   2185  C   SER    21     -46.596  -8.042  23.134  1.00 10.00      B    C  
ATOM   2186  O   SER    21     -46.262  -6.962  22.641  1.00 10.00      B    O  
ATOM   2187  CB  SER    21     -48.635  -7.049  24.208  1.00 10.00      B    C  
ATOM   2188  OG  SER    21     -49.725  -7.377  25.055  1.00 10.00      B    O  
ATOM   2189  HN  SER    21     -47.841  -9.123  25.533  1.00 10.00      B    H  
ATOM   2190  HG  SER    21     -50.468  -7.681  24.519  1.00 10.00      B    H  
ATOM   2191  N   ASP    22     -45.774  -9.075  23.309  1.00 10.00      B    N  
ATOM   2192  CA  ASP    22     -44.358  -9.058  22.977  1.00 10.00      B    C  
ATOM   2193  C   ASP    22     -43.580  -8.167  23.930  1.00 10.00      B    C  
ATOM   2194  O   ASP    22     -43.255  -8.646  25.040  1.00 10.00      B    O  
ATOM   2195  CB  ASP    22     -44.063  -8.737  21.511  1.00 10.00      B    C  
ATOM   2196  CG  ASP    22     -42.695  -9.244  21.106  1.00 10.00      B    C  
ATOM   2197  OD1 ASP    22     -42.087  -8.670  20.176  1.00 10.00      B    O  
ATOM   2198  OD2 ASP    22     -42.221 -10.225  21.722  1.00 10.00      B    O1-
ATOM   2199  OXT ASP    22     -43.319  -6.997  23.589  1.00 10.00      B    O1-
ATOM   2200  HN  ASP    22     -46.145  -9.890  23.696  1.00 10.00      B    H  
TER    2201      ASP    22 
ATOM   2202  N   GLU     2      15.829 -53.437  41.464  1.00 10.00      C    N  
ATOM   2203  CA  GLU     2      16.748 -52.679  42.341  1.00 10.00      C    C  
ATOM   2204  C   GLU     2      16.306 -51.225  42.477  1.00 10.00      C    C  
ATOM   2205  O   GLU     2      15.939 -50.781  43.565  1.00 10.00      C    O  
ATOM   2206  CB  GLU     2      18.181 -52.749  41.809  1.00 10.00      C    C  
ATOM   2207  CG  GLU     2      18.632 -54.152  41.438  1.00 10.00      C    C  
ATOM   2208  CD  GLU     2      20.127 -54.251  41.242  1.00 10.00      C    C  
ATOM   2209  OE1 GLU     2      20.597 -54.140  40.090  1.00 10.00      C    O  
ATOM   2210  OE2 GLU     2      20.846 -54.439  42.242  1.00 10.00      C    O1-
ATOM   2211  HT1 GLU     2      16.072 -53.277  40.457  1.00 10.00      C    H  
ATOM   2212  HT2 GLU     2      14.847 -53.128  41.623  1.00 10.00      C    H  
ATOM   2213  HT3 GLU     2      15.895 -54.452  41.667  1.00 10.00      C    H  
ATOM   2214  N   GLU     3      16.344 -50.493  41.367  1.00 10.00      C    N  
ATOM   2215  CA  GLU     3      15.953 -49.086  41.345  1.00 10.00      C    C  
ATOM   2216  C   GLU     3      14.525 -48.888  41.849  1.00 10.00      C    C  
ATOM   2217  O   GLU     3      13.609 -49.609  41.455  1.00 10.00      C    O  
ATOM   2218  CB  GLU     3      16.104 -48.504  39.935  1.00 10.00      C    C  
ATOM   2219  CG  GLU     3      17.547 -48.329  39.476  1.00 10.00      C    C  
ATOM   2220  CD  GLU     3      18.284 -49.646  39.337  1.00 10.00      C    C  
ATOM   2221  OE1 GLU     3      17.639 -50.653  38.965  1.00 10.00      C    O  
ATOM   2222  OE2 GLU     3      19.506 -49.676  39.605  1.00 10.00      C    O1-
ATOM   2223  HN  GLU     3      16.657 -50.909  40.528  1.00 10.00      C    H  
ATOM   2224  N   LEU     4      14.348 -47.914  42.729  1.00 10.00      C    N  
ATOM   2225  CA  LEU     4      13.043 -47.618  43.296  1.00 10.00      C    C  
ATOM   2226  C   LEU     4      12.195 -46.784  42.342  1.00 10.00      C    C  
ATOM   2227  O   LEU     4      12.548 -45.649  42.003  1.00 10.00      C    O  
ATOM   2228  CB  LEU     4      13.201 -46.895  44.636  1.00 10.00      C    C  
ATOM   2229  CG  LEU     4      11.915 -46.609  45.415  1.00 10.00      C    C  
ATOM   2230  CD1 LEU     4      11.255 -47.904  45.866  1.00 10.00      C    C  
ATOM   2231  CD2 LEU     4      12.206 -45.707  46.606  1.00 10.00      C    C  
ATOM   2232  HN  LEU     4      15.119 -47.375  43.004  1.00 10.00      C    H  
ATOM   2233  N   VAL     5      11.083 -47.359  41.907  1.00 10.00      C    N  
ATOM   2234  CA  VAL     5      10.165 -46.684  41.002  1.00 10.00      C    C  
ATOM   2235  C   VAL     5       8.959 -46.172  41.783  1.00 10.00      C    C  
ATOM   2236  O   VAL     5       8.241 -46.950  42.413  1.00 10.00      C    O  
ATOM   2237  CB  VAL     5       9.677 -47.626  39.878  1.00 10.00      C    C  
ATOM   2238  CG1 VAL     5       8.841 -46.863  38.861  1.00 10.00      C    C  
ATOM   2239  CG2 VAL     5      10.851 -48.320  39.200  1.00 10.00      C    C  
ATOM   2240  HN  VAL     5      10.870 -48.264  42.212  1.00 10.00      C    H  
ATOM   2241  N   VAL     6       8.751 -44.866  41.749  1.00 10.00      C    N  
ATOM   2242  CA  VAL     6       7.643 -44.244  42.458  1.00 10.00      C    C  
ATOM   2243  C   VAL     6       6.763 -43.447  41.499  1.00 10.00      C    C  
ATOM   2244  O   VAL     6       7.062 -43.346  40.306  1.00 10.00      C    O  
ATOM   2245  CB  VAL     6       8.139 -43.312  43.586  1.00 10.00      C    C  
ATOM   2246  CG1 VAL     6       8.744 -44.120  44.726  1.00 10.00      C    C  
ATOM   2247  CG2 VAL     6       9.143 -42.297  43.051  1.00 10.00      C    C  
ATOM   2248  HN  VAL     6       9.355 -44.300  41.219  1.00 10.00      C    H  
ATOM   2249  N   GLU     7       5.680 -42.883  42.020  1.00 10.00      C    N  
ATOM   2250  CA  GLU     7       4.763 -42.097  41.209  1.00 10.00      C    C  
ATOM   2251  C   GLU     7       4.913 -40.617  41.543  1.00 10.00      C    C  
ATOM   2252  O   GLU     7       4.830 -40.223  42.710  1.00 10.00      C    O  
ATOM   2253  CB  GLU     7       3.316 -42.553  41.430  1.00 10.00      C    C  
ATOM   2254  CG  GLU     7       3.111 -44.057  41.310  1.00 10.00      C    C  
ATOM   2255  CD  GLU     7       1.649 -44.455  41.236  1.00 10.00      C    C  
ATOM   2256  OE1 GLU     7       0.785 -43.681  41.704  1.00 10.00      C    O  
ATOM   2257  OE2 GLU     7       1.359 -45.554  40.715  1.00 10.00      C    O1-
ATOM   2258  HN  GLU     7       5.500 -42.985  42.982  1.00 10.00      C    H  
ATOM   2259  N   VAL     8       5.149 -39.804  40.525  1.00 10.00      C    N  
ATOM   2260  CA  VAL     8       5.323 -38.369  40.720  1.00 10.00      C    C  
ATOM   2261  C   VAL     8       4.183 -37.577  40.092  1.00 10.00      C    C  
ATOM   2262  O   VAL     8       3.666 -37.943  39.033  1.00 10.00      C    O  
ATOM   2263  CB  VAL     8       6.673 -37.858  40.173  1.00 10.00      C    C  
ATOM   2264  CG1 VAL     8       7.827 -38.396  41.007  1.00 10.00      C    C  
ATOM   2265  CG2 VAL     8       6.847 -38.226  38.706  1.00 10.00      C    C  
ATOM   2266  HN  VAL     8       5.197 -40.178  39.614  1.00 10.00      C    H  
ATOM   2267  N   ARG     9       3.791 -36.503  40.761  1.00 10.00      C    N  
ATOM   2268  CA  ARG     9       2.715 -35.644  40.289  1.00 10.00      C    C  
ATOM   2269  C   ARG     9       3.223 -34.676  39.224  1.00 10.00      C    C  
ATOM   2270  O   ARG     9       4.083 -33.836  39.494  1.00 10.00      C    O  
ATOM   2271  CB  ARG     9       2.126 -34.870  41.468  1.00 10.00      C    C  
ATOM   2272  CG  ARG     9       0.901 -34.036  41.133  1.00 10.00      C    C  
ATOM   2273  CD  ARG     9       0.347 -33.361  42.380  1.00 10.00      C    C  
ATOM   2274  NE  ARG     9      -0.176 -34.328  43.346  1.00 10.00      C    N  
ATOM   2275  CZ  ARG     9       0.318 -34.509  44.571  1.00 10.00      C    C  
ATOM   2276  NH1 ARG     9       1.353 -33.787  44.995  1.00 10.00      C    N1+
ATOM   2277  NH2 ARG     9      -0.219 -35.417  45.377  1.00 10.00      C    N  
ATOM   2278  HN  ARG     9       4.240 -36.281  41.609  1.00 10.00      C    H  
ATOM   2279  HE  ARG     9      -0.949 -34.869  43.064  1.00 10.00      C    H  
ATOM   2280 HH11 ARG     9       1.777 -33.097  44.389  1.00 10.00      C    H  
ATOM   2281 HH12 ARG     9       1.718 -33.924  45.923  1.00 10.00      C    H  
ATOM   2282 HH21 ARG     9      -0.997 -35.967  45.069  1.00 10.00      C    H  
ATOM   2283 HH22 ARG     9       0.153 -35.560  46.299  1.00 10.00      C    H  
ATOM   2284  N   GLY    10       2.688 -34.802  38.017  1.00 10.00      C    N  
ATOM   2285  CA  GLY    10       3.097 -33.942  36.925  1.00 10.00      C    C  
ATOM   2286  C   GLY    10       2.379 -32.606  36.932  1.00 10.00      C    C  
ATOM   2287  O   GLY    10       1.451 -32.394  37.719  1.00 10.00      C    O  
ATOM   2288  HN  GLY    10       2.001 -35.491  37.867  1.00 10.00      C    H  
ATOM   2289  N   SER    11       2.799 -31.710  36.042  1.00 10.00      C    N  
ATOM   2290  CA  SER    11       2.210 -30.378  35.939  1.00 10.00      C    C  
ATOM   2291  C   SER    11       0.764 -30.427  35.440  1.00 10.00      C    C  
ATOM   2292  O   SER    11       0.042 -29.433  35.503  1.00 10.00      C    O  
ATOM   2293  CB  SER    11       3.062 -29.514  35.008  1.00 10.00      C    C  
ATOM   2294  OG  SER    11       4.410 -29.967  34.997  1.00 10.00      C    O  
ATOM   2295  HN  SER    11       3.541 -31.941  35.441  1.00 10.00      C    H  
ATOM   2296  HG  SER    11       4.891 -29.521  34.288  1.00 10.00      C    H  
ATOM   2297  N   ASN    12       0.348 -31.584  34.942  1.00 10.00      C    N  
ATOM   2298  CA  ASN    12      -1.011 -31.755  34.440  1.00 10.00      C    C  
ATOM   2299  C   ASN    12      -1.944 -32.290  35.523  1.00 10.00      C    C  
ATOM   2300  O   ASN    12      -3.161 -32.350  35.336  1.00 10.00      C    O  
ATOM   2301  CB  ASN    12      -1.045 -32.660  33.200  1.00 10.00      C    C  
ATOM   2302  CG  ASN    12      -0.334 -33.989  33.388  1.00 10.00      C    C  
ATOM   2303  ND2 ASN    12       0.067 -34.599  32.285  1.00 10.00      C    N  
ATOM   2304  OD1 ASN    12      -0.137 -34.459  34.511  1.00 10.00      C    O  
ATOM   2305  HN  ASN    12       0.969 -32.339  34.904  1.00 10.00      C    H  
ATOM   2306 HD21 ASN    12      -0.110 -34.160  31.423  1.00 10.00      C    H  
ATOM   2307 HD22 ASN    12       0.516 -35.467  32.367  1.00 10.00      C    H  
ATOM   2308  N   GLY    13      -1.371 -32.670  36.659  1.00 10.00      C    N  
ATOM   2309  CA  GLY    13      -2.169 -33.189  37.756  1.00 10.00      C    C  
ATOM   2310  C   GLY    13      -2.240 -34.704  37.779  1.00 10.00      C    C  
ATOM   2311  O   GLY    13      -2.884 -35.286  38.652  1.00 10.00      C    O  
ATOM   2312  HN  GLY    13      -0.396 -32.595  36.755  1.00 10.00      C    H  
ATOM   2313  N   ALA    14      -1.584 -35.339  36.819  1.00 10.00      C    N  
ATOM   2314  CA  ALA    14      -1.572 -36.789  36.735  1.00 10.00      C    C  
ATOM   2315  C   ALA    14      -0.283 -37.343  37.324  1.00 10.00      C    C  
ATOM   2316  O   ALA    14       0.689 -36.608  37.511  1.00 10.00      C    O  
ATOM   2317  CB  ALA    14      -1.730 -37.236  35.292  1.00 10.00      C    C  
ATOM   2318  HN  ALA    14      -1.093 -34.818  36.149  1.00 10.00      C    H  
ATOM   2319  N   PHE    15      -0.273 -38.634  37.611  1.00 10.00      C    N  
ATOM   2320  CA  PHE    15       0.903 -39.270  38.185  1.00 10.00      C    C  
ATOM   2321  C   PHE    15       1.658 -40.088  37.148  1.00 10.00      C    C  
ATOM   2322  O   PHE    15       1.080 -40.943  36.474  1.00 10.00      C    O  
ATOM   2323  CB  PHE    15       0.519 -40.143  39.382  1.00 10.00      C    C  
ATOM   2324  CG  PHE    15       0.114 -39.356  40.594  1.00 10.00      C    C  
ATOM   2325  CD1 PHE    15       1.048 -39.018  41.558  1.00 10.00      C    C  
ATOM   2326  CD2 PHE    15      -1.200 -38.955  40.770  1.00 10.00      C    C  
ATOM   2327  CE1 PHE    15       0.680 -38.293  42.675  1.00 10.00      C    C  
ATOM   2328  CE2 PHE    15      -1.575 -38.231  41.883  1.00 10.00      C    C  
ATOM   2329  CZ  PHE    15      -0.634 -37.898  42.838  1.00 10.00      C    C  
ATOM   2330  HN  PHE    15      -1.076 -39.175  37.431  1.00 10.00      C    H  
ATOM   2331  N   TYR    16       2.947 -39.806  37.021  1.00 10.00      C    N  
ATOM   2332  CA  TYR    16       3.810 -40.512  36.082  1.00 10.00      C    C  
ATOM   2333  C   TYR    16       4.773 -41.400  36.853  1.00 10.00      C    C  
ATOM   2334  O   TYR    16       4.998 -41.186  38.046  1.00 10.00      C    O  
ATOM   2335  CB  TYR    16       4.603 -39.517  35.227  1.00 10.00      C    C  
ATOM   2336  CG  TYR    16       3.789 -38.830  34.155  1.00 10.00      C    C  
ATOM   2337  CD1 TYR    16       3.598 -39.425  32.915  1.00 10.00      C    C  
ATOM   2338  CD2 TYR    16       3.209 -37.587  34.380  1.00 10.00      C    C  
ATOM   2339  CE1 TYR    16       2.852 -38.805  31.930  1.00 10.00      C    C  
ATOM   2340  CE2 TYR    16       2.462 -36.960  33.401  1.00 10.00      C    C  
ATOM   2341  CZ  TYR    16       2.287 -37.572  32.179  1.00 10.00      C    C  
ATOM   2342  OH  TYR    16       1.531 -36.957  31.203  1.00 10.00      C    O  
ATOM   2343  HN  TYR    16       3.337 -39.108  37.592  1.00 10.00      C    H  
ATOM   2344  HH  TYR    16       2.048 -36.247  30.783  1.00 10.00      C    H  
ATOM   2345  N   LYS    17       5.334 -42.392  36.186  1.00 10.00      C    N  
ATOM   2346  CA  LYS    17       6.272 -43.298  36.829  1.00 10.00      C    C  
ATOM   2347  C   LYS    17       7.679 -42.716  36.767  1.00 10.00      C    C  
ATOM   2348  O   LYS    17       8.172 -42.374  35.691  1.00 10.00      C    O  
ATOM   2349  CB  LYS    17       6.228 -44.673  36.159  1.00 10.00      C    C  
ATOM   2350  CG  LYS    17       4.820 -45.194  35.919  1.00 10.00      C    C  
ATOM   2351  CD  LYS    17       4.822 -46.346  34.929  1.00 10.00      C    C  
ATOM   2352  CE  LYS    17       3.477 -46.480  34.230  1.00 10.00      C    C  
ATOM   2353  NZ  LYS    17       3.242 -45.391  33.241  1.00 10.00      C    N1+
ATOM   2354  HN  LYS    17       5.120 -42.520  35.228  1.00 10.00      C    H  
ATOM   2355  HZ1 LYS    17       4.089 -45.261  32.636  1.00 10.00      C    H  
ATOM   2356  HZ2 LYS    17       3.048 -44.495  33.726  1.00 10.00      C    H  
ATOM   2357  HZ3 LYS    17       2.431 -45.625  32.632  1.00 10.00      C    H  
ATOM   2358  N   ALA    18       8.317 -42.593  37.918  1.00 10.00      C    N  
ATOM   2359  CA  ALA    18       9.659 -42.037  37.979  1.00 10.00      C    C  
ATOM   2360  C   ALA    18      10.569 -42.868  38.872  1.00 10.00      C    C  
ATOM   2361  O   ALA    18      10.130 -43.433  39.872  1.00 10.00      C    O  
ATOM   2362  CB  ALA    18       9.612 -40.596  38.456  1.00 10.00      C    C  
ATOM   2363  HN  ALA    18       7.877 -42.887  38.751  1.00 10.00      C    H  
ATOM   2364  N   PHE    19      11.839 -42.942  38.498  1.00 10.00      C    N  
ATOM   2365  CA  PHE    19      12.823 -43.699  39.259  1.00 10.00      C    C  
ATOM   2366  C   PHE    19      13.700 -42.742  40.060  1.00 10.00      C    C  
ATOM   2367  O   PHE    19      14.135 -41.714  39.539  1.00 10.00      C    O  
ATOM   2368  CB  PHE    19      13.693 -44.556  38.326  1.00 10.00      C    C  
ATOM   2369  CG  PHE    19      13.031 -44.906  37.018  1.00 10.00      C    C  
ATOM   2370  CD1 PHE    19      11.934 -45.749  36.982  1.00 10.00      C    C  
ATOM   2371  CD2 PHE    19      13.506 -44.383  35.823  1.00 10.00      C    C  
ATOM   2372  CE1 PHE    19      11.319 -46.062  35.783  1.00 10.00      C    C  
ATOM   2373  CE2 PHE    19      12.898 -44.693  34.622  1.00 10.00      C    C  
ATOM   2374  CZ  PHE    19      11.802 -45.532  34.602  1.00 10.00      C    C  
ATOM   2375  HN  PHE    19      12.123 -42.467  37.684  1.00 10.00      C    H  
ATOM   2376  N   VAL    20      13.945 -43.074  41.324  1.00 10.00      C    N  
ATOM   2377  CA  VAL    20      14.764 -42.237  42.193  1.00 10.00      C    C  
ATOM   2378  C   VAL    20      16.230 -42.268  41.762  1.00 10.00      C    C  
ATOM   2379  O   VAL    20      16.849 -43.333  41.699  1.00 10.00      C    O  
ATOM   2380  CB  VAL    20      14.652 -42.671  43.670  1.00 10.00      C    C  
ATOM   2381  CG1 VAL    20      15.364 -41.678  44.581  1.00 10.00      C    C  
ATOM   2382  CG2 VAL    20      13.193 -42.818  44.076  1.00 10.00      C    C  
ATOM   2383  HN  VAL    20      13.566 -43.908  41.682  1.00 10.00      C    H  
ATOM   2384  N   LYS    21      16.769 -41.096  41.455  1.00 10.00      C    N  
ATOM   2385  CA  LYS    21      18.156 -40.975  41.023  1.00 10.00      C    C  
ATOM   2386  C   LYS    21      19.053 -40.495  42.159  1.00 10.00      C    C  
ATOM   2387  O   LYS    21      20.118 -41.059  42.398  1.00 10.00      C    O  
ATOM   2388  CB  LYS    21      18.266 -40.025  39.827  1.00 10.00      C    C  
ATOM   2389  CG  LYS    21      17.871 -40.644  38.495  1.00 10.00      C    C  
ATOM   2390  CD  LYS    21      18.950 -41.586  37.978  1.00 10.00      C    C  
ATOM   2391  CE  LYS    21      18.661 -42.036  36.553  1.00 10.00      C    C  
ATOM   2392  NZ  LYS    21      18.849 -40.937  35.564  1.00 10.00      C    N1+
ATOM   2393  HN  LYS    21      16.214 -40.287  41.516  1.00 10.00      C    H  
ATOM   2394  HZ1 LYS    21      18.612 -41.268  34.607  1.00 10.00      C    H  
ATOM   2395  HZ2 LYS    21      19.835 -40.612  35.571  1.00 10.00      C    H  
ATOM   2396  HZ3 LYS    21      18.227 -40.126  35.804  1.00 10.00      C    H  
ATOM   2397  N   ASP    22      18.617 -39.451  42.855  1.00 10.00      C    N  
ATOM   2398  CA  ASP    22      19.390 -38.897  43.968  1.00 10.00      C    C  
ATOM   2399  C   ASP    22      18.474 -38.251  45.003  1.00 10.00      C    C  
ATOM   2400  O   ASP    22      17.423 -37.704  44.661  1.00 10.00      C    O  
ATOM   2401  CB  ASP    22      20.437 -37.890  43.470  1.00 10.00      C    C  
ATOM   2402  CG  ASP    22      21.417 -37.473  44.555  1.00 10.00      C    C  
ATOM   2403  OD1 ASP    22      21.576 -38.218  45.544  1.00 10.00      C    O  
ATOM   2404  OD2 ASP    22      22.033 -36.393  44.424  1.00 10.00      C    O1-
ATOM   2405  HN  ASP    22      17.753 -39.050  42.624  1.00 10.00      C    H  
ATOM   2406  N   VAL    23      18.892 -38.299  46.263  1.00 10.00      C    N  
ATOM   2407  CA  VAL    23      18.110 -37.748  47.360  1.00 10.00      C    C  
ATOM   2408  C   VAL    23      18.801 -36.537  47.975  1.00 10.00      C    C  
ATOM   2409  O   VAL    23      20.018 -36.528  48.154  1.00 10.00      C    O  
ATOM   2410  CB  VAL    23      17.887 -38.810  48.458  1.00 10.00      C    C  
ATOM   2411  CG1 VAL    23      17.108 -38.231  49.629  1.00 10.00      C    C  
ATOM   2412  CG2 VAL    23      17.176 -40.026  47.887  1.00 10.00      C    C  
ATOM   2413  HN  VAL    23      19.771 -38.698  46.458  1.00 10.00      C    H  
ATOM   2414  N   HIS    24      18.016 -35.511  48.280  1.00 10.00      C    N  
ATOM   2415  CA  HIS    24      18.530 -34.289  48.895  1.00 10.00      C    C  
ATOM   2416  C   HIS    24      17.553 -33.838  49.966  1.00 10.00      C    C  
ATOM   2417  O   HIS    24      16.361 -34.137  49.876  1.00 10.00      C    O  
ATOM   2418  CB  HIS    24      18.673 -33.165  47.857  1.00 10.00      C    C  
ATOM   2419  CG  HIS    24      19.422 -33.546  46.620  1.00 10.00      C    C  
ATOM   2420  CD2 HIS    24      20.714 -33.904  46.436  1.00 10.00      C    C  
ATOM   2421  ND1 HIS    24      18.833 -33.612  45.380  1.00 10.00      C    N  
ATOM   2422  CE1 HIS    24      19.725 -33.999  44.491  1.00 10.00      C    C  
ATOM   2423  NE2 HIS    24      20.880 -34.186  45.101  1.00 10.00      C    N  
ATOM   2424  HN  HIS    24      17.053 -35.580  48.102  1.00 10.00      C    H  
ATOM   2425  HD1 HIS    24      17.891 -33.413  45.182  1.00 10.00      C    H  
ATOM   2426  HE2 HIS    24      21.596 -34.779  44.745  1.00 10.00      C    H  
ATOM   2427  N   GLU    25      18.042 -33.113  50.961  1.00 10.00      C    N  
ATOM   2428  CA  GLU    25      17.188 -32.622  52.039  1.00 10.00      C    C  
ATOM   2429  C   GLU    25      16.362 -31.411  51.587  1.00 10.00      C    C  
ATOM   2430  O   GLU    25      16.407 -30.343  52.197  1.00 10.00      C    O  
ATOM   2431  CB  GLU    25      18.003 -32.310  53.306  1.00 10.00      C    C  
ATOM   2432  CG  GLU    25      19.328 -31.592  53.069  1.00 10.00      C    C  
ATOM   2433  CD  GLU    25      20.475 -32.545  52.782  1.00 10.00      C    C  
ATOM   2434  OE1 GLU    25      21.088 -33.059  53.743  1.00 10.00      C    O  
ATOM   2435  OE2 GLU    25      20.770 -32.784  51.593  1.00 10.00      C    O1-
ATOM   2436  HN  GLU    25      19.006 -32.903  50.979  1.00 10.00      C    H  
ATOM   2437  N   ASP    26      15.603 -31.603  50.513  1.00 10.00      C    N  
ATOM   2438  CA  ASP    26      14.759 -30.557  49.938  1.00 10.00      C    C  
ATOM   2439  C   ASP    26      13.864 -31.160  48.863  1.00 10.00      C    C  
ATOM   2440  O   ASP    26      12.649 -31.258  49.029  1.00 10.00      C    O  
ATOM   2441  CB  ASP    26      15.620 -29.446  49.321  1.00 10.00      C    C  
ATOM   2442  CG  ASP    26      14.792 -28.316  48.741  1.00 10.00      C    C  
ATOM   2443  OD1 ASP    26      14.276 -28.466  47.613  1.00 10.00      C    O  
ATOM   2444  OD2 ASP    26      14.660 -27.269  49.406  1.00 10.00      C    O1-
ATOM   2445  HN  ASP    26      15.599 -32.495  50.097  1.00 10.00      C    H  
ATOM   2446  N   SER    27      14.485 -31.561  47.761  1.00 10.00      C    N  
ATOM   2447  CA  SER    27      13.780 -32.175  46.645  1.00 10.00      C    C  
ATOM   2448  C   SER    27      14.635 -33.307  46.077  1.00 10.00      C    C  
ATOM   2449  O   SER    27      15.869 -33.229  46.099  1.00 10.00      C    O  
ATOM   2450  CB  SER    27      13.475 -31.134  45.563  1.00 10.00      C    C  
ATOM   2451  OG  SER    27      12.777 -30.023  46.112  1.00 10.00      C    O  
ATOM   2452  HN  SER    27      15.453 -31.436  47.693  1.00 10.00      C    H  
ATOM   2453  HG  SER    27      13.375 -29.524  46.694  1.00 10.00      C    H  
ATOM   2454  N   ILE    28      13.992 -34.349  45.573  1.00 10.00      C    N  
ATOM   2455  CA  ILE    28      14.711 -35.496  45.029  1.00 10.00      C    C  
ATOM   2456  C   ILE    28      14.716 -35.491  43.506  1.00 10.00      C    C  
ATOM   2457  O   ILE    28      13.778 -35.006  42.873  1.00 10.00      C    O  
ATOM   2458  CB  ILE    28      14.133 -36.836  45.538  1.00 10.00      C    C  
ATOM   2459  CG1 ILE    28      12.623 -36.908  45.286  1.00 10.00      C    C  
ATOM   2460  CG2 ILE    28      14.444 -37.028  47.016  1.00 10.00      C    C  
ATOM   2461  CD1 ILE    28      12.022 -38.271  45.554  1.00 10.00      C    C  
ATOM   2462  HN  ILE    28      13.009 -34.344  45.545  1.00 10.00      C    H  
ATOM   2463  N   THR    29      15.781 -36.023  42.926  1.00 10.00      C    N  
ATOM   2464  CA  THR    29      15.906 -36.096  41.481  1.00 10.00      C    C  
ATOM   2465  C   THR    29      15.328 -37.419  40.995  1.00 10.00      C    C  
ATOM   2466  O   THR    29      15.744 -38.487  41.451  1.00 10.00      C    O  
ATOM   2467  CB  THR    29      17.383 -36.006  41.049  1.00 10.00      C    C  
ATOM   2468  CG2 THR    29      17.500 -35.316  39.698  1.00 10.00      C    C  
ATOM   2469  OG1 THR    29      18.135 -35.269  42.028  1.00 10.00      C    O  
ATOM   2470  HN  THR    29      16.499 -36.390  43.484  1.00 10.00      C    H  
ATOM   2471  HG1 THR    29      19.041 -35.601  42.043  1.00 10.00      C    H  
ATOM   2472  N   VAL    30      14.365 -37.351  40.088  1.00 10.00      C    N  
ATOM   2473  CA  VAL    30      13.731 -38.553  39.565  1.00 10.00      C    C  
ATOM   2474  C   VAL    30      13.790 -38.603  38.043  1.00 10.00      C    C  
ATOM   2475  O   VAL    30      13.709 -37.574  37.368  1.00 10.00      C    O  
ATOM   2476  CB  VAL    30      12.263 -38.686  40.028  1.00 10.00      C    C  
ATOM   2477  CG1 VAL    30      12.196 -39.060  41.501  1.00 10.00      C    C  
ATOM   2478  CG2 VAL    30      11.487 -37.404  39.762  1.00 10.00      C    C  
ATOM   2479  HN  VAL    30      14.078 -36.472  39.748  1.00 10.00      C    H  
ATOM   2480  N   ALA    31      13.948 -39.809  37.516  1.00 10.00      C    N  
ATOM   2481  CA  ALA    31      14.010 -40.020  36.080  1.00 10.00      C    C  
ATOM   2482  C   ALA    31      12.647 -40.463  35.571  1.00 10.00      C    C  
ATOM   2483  O   ALA    31      12.039 -41.380  36.128  1.00 10.00      C    O  
ATOM   2484  CB  ALA    31      15.057 -41.073  35.750  1.00 10.00      C    C  
ATOM   2485  HN  ALA    31      14.022 -40.586  38.116  1.00 10.00      C    H  
ATOM   2486  N   PHE    32      12.174 -39.817  34.516  1.00 10.00      C    N  
ATOM   2487  CA  PHE    32      10.875 -40.136  33.945  1.00 10.00      C    C  
ATOM   2488  C   PHE    32      10.901 -41.447  33.166  1.00 10.00      C    C  
ATOM   2489  O   PHE    32      11.909 -41.798  32.547  1.00 10.00      C    O  
ATOM   2490  CB  PHE    32      10.378 -38.994  33.059  1.00 10.00      C    C  
ATOM   2491  CG  PHE    32       9.883 -37.803  33.828  1.00 10.00      C    C  
ATOM   2492  CD1 PHE    32       8.572 -37.743  34.269  1.00 10.00      C    C  
ATOM   2493  CD2 PHE    32      10.728 -36.743  34.113  1.00 10.00      C    C  
ATOM   2494  CE1 PHE    32       8.111 -36.651  34.979  1.00 10.00      C    C  
ATOM   2495  CE2 PHE    32      10.275 -35.645  34.824  1.00 10.00      C    C  
ATOM   2496  CZ  PHE    32       8.963 -35.601  35.257  1.00 10.00      C    C  
ATOM   2497  HN  PHE    32      12.715 -39.109  34.109  1.00 10.00      C    H  
ATOM   2498  N   GLU    33       9.783 -42.164  33.216  1.00 10.00      C    N  
ATOM   2499  CA  GLU    33       9.629 -43.439  32.528  1.00 10.00      C    C  
ATOM   2500  C   GLU    33       9.908 -43.313  31.032  1.00 10.00      C    C  
ATOM   2501  O   GLU    33       9.466 -42.363  30.386  1.00 10.00      C    O  
ATOM   2502  CB  GLU    33       8.216 -43.985  32.749  1.00 10.00      C    C  
ATOM   2503  CG  GLU    33       7.110 -42.981  32.450  1.00 10.00      C    C  
ATOM   2504  CD  GLU    33       5.728 -43.557  32.670  1.00 10.00      C    C  
ATOM   2505  OE1 GLU    33       4.985 -43.033  33.529  1.00 10.00      C    O  
ATOM   2506  OE2 GLU    33       5.379 -44.547  31.993  1.00 10.00      C    O1-
ATOM   2507  HN  GLU    33       9.033 -41.829  33.751  1.00 10.00      C    H  
ATOM   2508  N   ASN    34      10.663 -44.270  30.499  1.00 10.00      C    N  
ATOM   2509  CA  ASN    34      11.022 -44.300  29.077  1.00 10.00      C    C  
ATOM   2510  C   ASN    34      11.896 -43.108  28.692  1.00 10.00      C    C  
ATOM   2511  O   ASN    34      12.169 -42.885  27.512  1.00 10.00      C    O  
ATOM   2512  CB  ASN    34       9.779 -44.377  28.175  1.00 10.00      C    C  
ATOM   2513  CG  ASN    34       9.024 -45.690  28.303  1.00 10.00      C    C  
ATOM   2514  ND2 ASN    34       8.046 -45.728  29.196  1.00 10.00      C    N  
ATOM   2515  OD1 ASN    34       9.308 -46.662  27.597  1.00 10.00      C    O  
ATOM   2516  HN  ASN    34      11.001 -44.984  31.083  1.00 10.00      C    H  
ATOM   2517 HD21 ASN    34       7.863 -44.916  29.718  1.00 10.00      C    H  
ATOM   2518 HD22 ASN    34       7.543 -46.561  29.297  1.00 10.00      C    H  
ATOM   2519  N   ASN    35      12.332 -42.357  29.706  1.00 10.00      C    N  
ATOM   2520  CA  ASN    35      13.171 -41.173  29.518  1.00 10.00      C    C  
ATOM   2521  C   ASN    35      12.551 -40.202  28.511  1.00 10.00      C    C  
ATOM   2522  O   ASN    35      13.237 -39.661  27.641  1.00 10.00      C    O  
ATOM   2523  CB  ASN    35      14.603 -41.549  29.110  1.00 10.00      C    C  
ATOM   2524  CG  ASN    35      15.641 -40.573  29.641  1.00 10.00      C    C  
ATOM   2525  ND2 ASN    35      16.874 -41.036  29.784  1.00 10.00      C    N  
ATOM   2526  OD1 ASN    35      15.341 -39.412  29.912  1.00 10.00      C    O  
ATOM   2527  HN  ASN    35      12.074 -42.608  30.620  1.00 10.00      C    H  
ATOM   2528 HD21 ASN    35      17.048 -41.970  29.540  1.00 10.00      C    H  
ATOM   2529 HD22 ASN    35      17.564 -40.426  30.130  1.00 10.00      C    H  
ATOM   2530  N   TRP    36      11.241 -39.999  28.618  1.00 10.00      C    N  
ATOM   2531  CA  TRP    36      10.540 -39.084  27.718  1.00 10.00      C    C  
ATOM   2532  C   TRP    36      10.856 -37.636  28.085  1.00 10.00      C    C  
ATOM   2533  O   TRP    36      10.630 -36.712  27.303  1.00 10.00      C    O  
ATOM   2534  CB  TRP    36       9.027 -39.345  27.707  1.00 10.00      C    C  
ATOM   2535  CG  TRP    36       8.316 -38.968  28.975  1.00 10.00      C    C  
ATOM   2536  CD1 TRP    36       8.224 -39.708  30.115  1.00 10.00      C    C  
ATOM   2537  CD2 TRP    36       7.583 -37.760  29.224  1.00 10.00      C    C  
ATOM   2538  CE2 TRP    36       7.084 -37.839  30.537  1.00 10.00      C    C  
ATOM   2539  CE3 TRP    36       7.309 -36.619  28.465  1.00 10.00      C    C  
ATOM   2540  NE1 TRP    36       7.486 -39.039  31.059  1.00 10.00      C    N  
ATOM   2541  CZ2 TRP    36       6.321 -36.825  31.108  1.00 10.00      C    C  
ATOM   2542  CZ3 TRP    36       6.553 -35.613  29.034  1.00 10.00      C    C  
ATOM   2543  CH2 TRP    36       6.070 -35.721  30.342  1.00 10.00      C    C  
ATOM   2544  HN  TRP    36      10.734 -40.483  29.305  1.00 10.00      C    H  
ATOM   2545  HE1 TRP    36       7.279 -39.366  31.961  1.00 10.00      C    H  
ATOM   2546  N   GLN    37      11.383 -37.462  29.286  1.00 10.00      C    N  
ATOM   2547  CA  GLN    37      11.765 -36.156  29.788  1.00 10.00      C    C  
ATOM   2548  C   GLN    37      13.041 -36.295  30.608  1.00 10.00      C    C  
ATOM   2549  O   GLN    37      13.252 -37.327  31.247  1.00 10.00      C    O  
ATOM   2550  CB  GLN    37      10.651 -35.553  30.648  1.00 10.00      C    C  
ATOM   2551  CG  GLN    37       9.846 -34.470  29.948  1.00 10.00      C    C  
ATOM   2552  CD  GLN    37       9.377 -33.383  30.895  1.00 10.00      C    C  
ATOM   2553  NE2 GLN    37       9.209 -32.177  30.376  1.00 10.00      C    N  
ATOM   2554  OE1 GLN    37       9.164 -33.622  32.085  1.00 10.00      C    O  
ATOM   2555  HN  GLN    37      11.532 -38.243  29.854  1.00 10.00      C    H  
ATOM   2556 HE21 GLN    37       9.390 -32.056  29.418  1.00 10.00      C    H  
ATOM   2557 HE22 GLN    37       8.917 -31.454  30.967  1.00 10.00      C    H  
ATOM   2558  N   PRO    38      13.911 -35.273  30.579  1.00 10.00      C    N  
ATOM   2559  CA  PRO    38      15.172 -35.285  31.325  1.00 10.00      C    C  
ATOM   2560  C   PRO    38      14.945 -35.352  32.836  1.00 10.00      C    C  
ATOM   2561  O   PRO    38      13.883 -34.964  33.334  1.00 10.00      C    O  
ATOM   2562  CB  PRO    38      15.833 -33.953  30.948  1.00 10.00      C    C  
ATOM   2563  CG  PRO    38      14.717 -33.096  30.458  1.00 10.00      C    C  
ATOM   2564  CD  PRO    38      13.735 -34.029  29.814  1.00 10.00      C    C  
ATOM   2565  N   ASP    39      15.951 -35.851  33.545  1.00 10.00      C    N  
ATOM   2566  CA  ASP    39      15.898 -35.985  34.997  1.00 10.00      C    C  
ATOM   2567  C   ASP    39      15.579 -34.650  35.658  1.00 10.00      C    C  
ATOM   2568  O   ASP    39      16.288 -33.663  35.457  1.00 10.00      C    O  
ATOM   2569  CB  ASP    39      17.236 -36.511  35.529  1.00 10.00      C    C  
ATOM   2570  CG  ASP    39      17.515 -37.946  35.131  1.00 10.00      C    C  
ATOM   2571  OD1 ASP    39      17.871 -38.188  33.957  1.00 10.00      C    O  
ATOM   2572  OD2 ASP    39      17.400 -38.839  35.994  1.00 10.00      C    O1-
ATOM   2573  HN  ASP    39      16.760 -36.141  33.077  1.00 10.00      C    H  
ATOM   2574  N   ARG    40      14.509 -34.618  36.437  1.00 10.00      C    N  
ATOM   2575  CA  ARG    40      14.106 -33.398  37.121  1.00 10.00      C    C  
ATOM   2576  C   ARG    40      13.892 -33.650  38.607  1.00 10.00      C    C  
ATOM   2577  O   ARG    40      13.726 -34.794  39.038  1.00 10.00      C    O  
ATOM   2578  CB  ARG    40      12.849 -32.791  36.487  1.00 10.00      C    C  
ATOM   2579  CG  ARG    40      13.109 -32.057  35.180  1.00 10.00      C    C  
ATOM   2580  CD  ARG    40      12.026 -31.028  34.891  1.00 10.00      C    C  
ATOM   2581  NE  ARG    40      10.809 -31.635  34.351  1.00 10.00      C    N  
ATOM   2582  CZ  ARG    40       9.576 -31.171  34.582  1.00 10.00      C    C  
ATOM   2583  NH1 ARG    40       9.399 -30.097  35.344  1.00 10.00      C    N1+
ATOM   2584  NH2 ARG    40       8.526 -31.773  34.036  1.00 10.00      C    N  
ATOM   2585  HN  ARG    40      13.987 -35.440  36.569  1.00 10.00      C    H  
ATOM   2586  HE  ARG    40      10.915 -32.429  33.778  1.00 10.00      C    H  
ATOM   2587 HH11 ARG    40      10.187 -29.627  35.749  1.00 10.00      C    H  
ATOM   2588 HH12 ARG    40       8.471 -29.750  35.518  1.00 10.00      C    H  
ATOM   2589 HH21 ARG    40       8.655 -32.580  33.446  1.00 10.00      C    H  
ATOM   2590 HH22 ARG    40       7.601 -31.425  34.207  1.00 10.00      C    H  
ATOM   2591  N   GLN    41      13.902 -32.580  39.388  1.00 10.00      C    N  
ATOM   2592  CA  GLN    41      13.707 -32.680  40.824  1.00 10.00      C    C  
ATOM   2593  C   GLN    41      12.266 -32.355  41.194  1.00 10.00      C    C  
ATOM   2594  O   GLN    41      11.736 -31.312  40.808  1.00 10.00      C    O  
ATOM   2595  CB  GLN    41      14.690 -31.773  41.567  1.00 10.00      C    C  
ATOM   2596  CG  GLN    41      16.146 -32.078  41.244  1.00 10.00      C    C  
ATOM   2597  CD  GLN    41      17.133 -31.247  42.040  1.00 10.00      C    C  
ATOM   2598  NE2 GLN    41      18.311 -31.800  42.281  1.00 10.00      C    N  
ATOM   2599  OE1 GLN    41      16.850 -30.114  42.423  1.00 10.00      C    O  
ATOM   2600  HN  GLN    41      14.035 -31.699  38.987  1.00 10.00      C    H  
ATOM   2601 HE21 GLN    41      18.478 -32.704  41.932  1.00 10.00      C    H  
ATOM   2602 HE22 GLN    41      18.972 -31.282  42.788  1.00 10.00      C    H  
ATOM   2603  N   ILE    42      11.639 -33.263  41.926  1.00 10.00      C    N  
ATOM   2604  CA  ILE    42      10.252 -33.106  42.340  1.00 10.00      C    C  
ATOM   2605  C   ILE    42      10.153 -33.029  43.866  1.00 10.00      C    C  
ATOM   2606  O   ILE    42      10.829 -33.780  44.572  1.00 10.00      C    O  
ATOM   2607  CB  ILE    42       9.399 -34.293  41.819  1.00 10.00      C    C  
ATOM   2608  CG1 ILE    42       9.479 -34.388  40.290  1.00 10.00      C    C  
ATOM   2609  CG2 ILE    42       7.951 -34.187  42.273  1.00 10.00      C    C  
ATOM   2610  CD1 ILE    42       8.886 -33.199  39.560  1.00 10.00      C    C  
ATOM   2611  HN  ILE    42      12.129 -34.069  42.206  1.00 10.00      C    H  
ATOM   2612  N   PRO    43       9.335 -32.093  44.390  1.00 10.00      C    N  
ATOM   2613  CA  PRO    43       9.138 -31.921  45.836  1.00 10.00      C    C  
ATOM   2614  C   PRO    43       8.578 -33.184  46.491  1.00 10.00      C    C  
ATOM   2615  O   PRO    43       7.837 -33.943  45.864  1.00 10.00      C    O  
ATOM   2616  CB  PRO    43       8.113 -30.784  45.931  1.00 10.00      C    C  
ATOM   2617  CG  PRO    43       8.222 -30.065  44.632  1.00 10.00      C    C  
ATOM   2618  CD  PRO    43       8.559 -31.113  43.612  1.00 10.00      C    C  
ATOM   2619  N   PHE    44       8.910 -33.379  47.760  1.00 10.00      C    N  
ATOM   2620  CA  PHE    44       8.471 -34.554  48.513  1.00 10.00      C    C  
ATOM   2621  C   PHE    44       6.956 -34.742  48.497  1.00 10.00      C    C  
ATOM   2622  O   PHE    44       6.466 -35.860  48.333  1.00 10.00      C    O  
ATOM   2623  CB  PHE    44       8.969 -34.485  49.959  1.00 10.00      C    C  
ATOM   2624  CG  PHE    44      10.437 -34.752  50.126  1.00 10.00      C    C  
ATOM   2625  CD1 PHE    44      10.977 -35.983  49.783  1.00 10.00      C    C  
ATOM   2626  CD2 PHE    44      11.275 -33.775  50.629  1.00 10.00      C    C  
ATOM   2627  CE1 PHE    44      12.327 -36.231  49.942  1.00 10.00      C    C  
ATOM   2628  CE2 PHE    44      12.626 -34.015  50.790  1.00 10.00      C    C  
ATOM   2629  CZ  PHE    44      13.153 -35.246  50.445  1.00 10.00      C    C  
ATOM   2630  HN  PHE    44       9.468 -32.710  48.208  1.00 10.00      C    H  
ATOM   2631  N   HIS    45       6.218 -33.650  48.645  1.00 10.00      C    N  
ATOM   2632  CA  HIS    45       4.759 -33.714  48.672  1.00 10.00      C    C  
ATOM   2633  C   HIS    45       4.157 -34.097  47.319  1.00 10.00      C    C  
ATOM   2634  O   HIS    45       2.962 -34.374  47.220  1.00 10.00      C    O  
ATOM   2635  CB  HIS    45       4.137 -32.421  49.227  1.00 10.00      C    C  
ATOM   2636  CG  HIS    45       4.113 -31.250  48.285  1.00 10.00      C    C  
ATOM   2637  CD2 HIS    45       3.201 -30.875  47.355  1.00 10.00      C    C  
ATOM   2638  ND1 HIS    45       5.102 -30.290  48.250  1.00 10.00      C    N  
ATOM   2639  CE1 HIS    45       4.797 -29.379  47.346  1.00 10.00      C    C  
ATOM   2640  NE2 HIS    45       3.650 -29.709  46.788  1.00 10.00      C    N  
ATOM   2641  HN  HIS    45       6.664 -32.781  48.737  1.00 10.00      C    H  
ATOM   2642  HD1 HIS    45       5.909 -30.273  48.811  1.00 10.00      C    H  
ATOM   2643  HE2 HIS    45       3.288 -29.301  45.972  1.00 10.00      C    H  
ATOM   2644  N   ASP    46       4.980 -34.118  46.282  1.00 10.00      C    N  
ATOM   2645  CA  ASP    46       4.509 -34.470  44.950  1.00 10.00      C    C  
ATOM   2646  C   ASP    46       4.962 -35.870  44.561  1.00 10.00      C    C  
ATOM   2647  O   ASP    46       4.710 -36.331  43.446  1.00 10.00      C    O  
ATOM   2648  CB  ASP    46       4.969 -33.443  43.916  1.00 10.00      C    C  
ATOM   2649  CG  ASP    46       4.192 -32.147  43.999  1.00 10.00      C    C  
ATOM   2650  OD1 ASP    46       2.997 -32.136  43.623  1.00 10.00      C    O  
ATOM   2651  OD2 ASP    46       4.768 -31.130  44.438  1.00 10.00      C    O1-
ATOM   2652  HN  ASP    46       5.930 -33.900  46.413  1.00 10.00      C    H  
ATOM   2653  N   VAL    47       5.625 -36.545  45.493  1.00 10.00      C    N  
ATOM   2654  CA  VAL    47       6.115 -37.896  45.266  1.00 10.00      C    C  
ATOM   2655  C   VAL    47       5.383 -38.879  46.176  1.00 10.00      C    C  
ATOM   2656  O   VAL    47       5.175 -38.603  47.360  1.00 10.00      C    O  
ATOM   2657  CB  VAL    47       7.634 -38.001  45.539  1.00 10.00      C    C  
ATOM   2658  CG1 VAL    47       8.139 -39.411  45.274  1.00 10.00      C    C  
ATOM   2659  CG2 VAL    47       8.408 -36.994  44.702  1.00 10.00      C    C  
ATOM   2660  HN  VAL    47       5.787 -36.121  46.363  1.00 10.00      C    H  
ATOM   2661  N   ARG    48       4.977 -40.009  45.619  1.00 10.00      C    N  
ATOM   2662  CA  ARG    48       4.285 -41.028  46.389  1.00 10.00      C    C  
ATOM   2663  C   ARG    48       4.726 -42.421  45.953  1.00 10.00      C    C  
ATOM   2664  O   ARG    48       5.161 -42.619  44.814  1.00 10.00      C    O  
ATOM   2665  CB  ARG    48       2.763 -40.883  46.261  1.00 10.00      C    C  
ATOM   2666  CG  ARG    48       2.204 -41.270  44.901  1.00 10.00      C    C  
ATOM   2667  CD  ARG    48       0.693 -41.402  44.946  1.00 10.00      C    C  
ATOM   2668  NE  ARG    48       0.144 -41.832  43.662  1.00 10.00      C    N  
ATOM   2669  CZ  ARG    48      -1.146 -41.777  43.346  1.00 10.00      C    C  
ATOM   2670  NH1 ARG    48      -2.034 -41.323  44.221  1.00 10.00      C    N1+
ATOM   2671  NH2 ARG    48      -1.542 -42.176  42.151  1.00 10.00      C    N  
ATOM   2672  HN  ARG    48       5.153 -40.166  44.661  1.00 10.00      C    H  
ATOM   2673  HE  ARG    48       0.777 -42.202  42.996  1.00 10.00      C    H  
ATOM   2674 HH11 ARG    48      -1.738 -41.020  45.131  1.00 10.00      C    H  
ATOM   2675 HH12 ARG    48      -3.007 -41.285  43.975  1.00 10.00      C    H  
ATOM   2676 HH21 ARG    48      -0.870 -42.520  41.488  1.00 10.00      C    H  
ATOM   2677 HH22 ARG    48      -2.527 -42.144  41.900  1.00 10.00      C    H  
ATOM   2678  N   PHE    49       4.627 -43.379  46.864  1.00 10.00      C    N  
ATOM   2679  CA  PHE    49       5.005 -44.752  46.571  1.00 10.00      C    C  
ATOM   2680  C   PHE    49       3.861 -45.452  45.846  1.00 10.00      C    C  
ATOM   2681  O   PHE    49       2.700 -45.066  46.007  1.00 10.00      C    O  
ATOM   2682  CB  PHE    49       5.367 -45.499  47.860  1.00 10.00      C    C  
ATOM   2683  CG  PHE    49       6.579 -44.954  48.563  1.00 10.00      C    C  
ATOM   2684  CD1 PHE    49       7.851 -45.357  48.191  1.00 10.00      C    C  
ATOM   2685  CD2 PHE    49       6.448 -44.040  49.595  1.00 10.00      C    C  
ATOM   2686  CE1 PHE    49       8.967 -44.858  48.831  1.00 10.00      C    C  
ATOM   2687  CE2 PHE    49       7.561 -43.537  50.241  1.00 10.00      C    C  
ATOM   2688  CZ  PHE    49       8.823 -43.946  49.859  1.00 10.00      C    C  
ATOM   2689  HN  PHE    49       4.283 -43.160  47.754  1.00 10.00      C    H  
ATOM   2690  N   PRO    50       4.166 -46.472  45.025  1.00 10.00      C    N  
ATOM   2691  CA  PRO    50       3.149 -47.219  44.268  1.00 10.00      C    C  
ATOM   2692  C   PRO    50       2.181 -47.969  45.185  1.00 10.00      C    C  
ATOM   2693  O   PRO    50       2.453 -48.138  46.373  1.00 10.00      C    O  
ATOM   2694  CB  PRO    50       3.978 -48.214  43.441  1.00 10.00      C    C  
ATOM   2695  CG  PRO    50       5.269 -48.336  44.173  1.00 10.00      C    C  
ATOM   2696  CD  PRO    50       5.526 -46.983  44.767  1.00 10.00      C    C  
ATOM   2697  N   PRO    51       1.022 -48.398  44.654  1.00 10.00      C    N  
ATOM   2698  CA  PRO    51       0.031 -49.144  45.434  1.00 10.00      C    C  
ATOM   2699  C   PRO    51       0.605 -50.470  45.928  1.00 10.00      C    C  
ATOM   2700  O   PRO    51       1.246 -51.197  45.163  1.00 10.00      C    O  
ATOM   2701  CB  PRO    51      -1.104 -49.401  44.439  1.00 10.00      C    C  
ATOM   2702  CG  PRO    51      -0.901 -48.400  43.356  1.00 10.00      C    C  
ATOM   2703  CD  PRO    51       0.578 -48.175  43.270  1.00 10.00      C    C  
ATOM   2704  N   PRO    52       0.375 -50.797  47.211  1.00 10.00      C    N  
ATOM   2705  CA  PRO    52       0.879 -52.033  47.825  1.00 10.00      C    C  
ATOM   2706  C   PRO    52       0.558 -53.275  46.999  1.00 10.00      C    C  
ATOM   2707  O   PRO    52      -0.533 -53.399  46.427  1.00 10.00      C    O  
ATOM   2708  CB  PRO    52       0.146 -52.084  49.167  1.00 10.00      C    C  
ATOM   2709  CG  PRO    52      -0.127 -50.657  49.486  1.00 10.00      C    C  
ATOM   2710  CD  PRO    52      -0.394 -49.984  48.168  1.00 10.00      C    C  
ATOM   2711  N   VAL    53       1.515 -54.189  46.944  1.00 10.00      C    N  
ATOM   2712  CA  VAL    53       1.358 -55.425  46.190  1.00 10.00      C    C  
ATOM   2713  C   VAL    53       0.216 -56.266  46.752  1.00 10.00      C    C  
ATOM   2714  O   VAL    53       0.240 -56.667  47.917  1.00 10.00      C    O  
ATOM   2715  CB  VAL    53       2.654 -56.262  46.207  1.00 10.00      C    C  
ATOM   2716  CG1 VAL    53       2.530 -57.459  45.278  1.00 10.00      C    C  
ATOM   2717  CG2 VAL    53       3.852 -55.407  45.827  1.00 10.00      C    C  
ATOM   2718  HN  VAL    53       2.357 -54.026  47.428  1.00 10.00      C    H  
ATOM   2719  N   GLY    54      -0.794 -56.508  45.928  1.00 10.00      C    N  
ATOM   2720  CA  GLY    54      -1.922 -57.309  46.357  1.00 10.00      C    C  
ATOM   2721  C   GLY    54      -3.089 -56.463  46.824  1.00 10.00      C    C  
ATOM   2722  O   GLY    54      -4.142 -56.992  47.180  1.00 10.00      C    O  
ATOM   2723  HN  GLY    54      -0.777 -56.131  45.022  1.00 10.00      C    H  
ATOM   2724  N   TYR    55      -2.902 -55.151  46.821  1.00 10.00      C    N  
ATOM   2725  CA  TYR    55      -3.947 -54.224  47.245  1.00 10.00      C    C  
ATOM   2726  C   TYR    55      -4.919 -53.964  46.100  1.00 10.00      C    C  
ATOM   2727  O   TYR    55      -4.543 -53.382  45.082  1.00 10.00      C    O  
ATOM   2728  CB  TYR    55      -3.326 -52.901  47.706  1.00 10.00      C    C  
ATOM   2729  CG  TYR    55      -4.254 -52.008  48.505  1.00 10.00      C    C  
ATOM   2730  CD1 TYR    55      -4.360 -52.144  49.883  1.00 10.00      C    C  
ATOM   2731  CD2 TYR    55      -5.018 -51.025  47.884  1.00 10.00      C    C  
ATOM   2732  CE1 TYR    55      -5.199 -51.330  50.620  1.00 10.00      C    C  
ATOM   2733  CE2 TYR    55      -5.860 -50.207  48.614  1.00 10.00      C    C  
ATOM   2734  CZ  TYR    55      -5.947 -50.364  49.981  1.00 10.00      C    C  
ATOM   2735  OH  TYR    55      -6.780 -49.549  50.712  1.00 10.00      C    O  
ATOM   2736  HN  TYR    55      -2.038 -54.792  46.519  1.00 10.00      C    H  
ATOM   2737  HH  TYR    55      -6.291 -49.188  51.463  1.00 10.00      C    H  
ATOM   2738  N   ASN    56      -6.160 -54.401  46.266  1.00 10.00      C    N  
ATOM   2739  CA  ASN    56      -7.178 -54.211  45.241  1.00 10.00      C    C  
ATOM   2740  C   ASN    56      -8.566 -54.139  45.863  1.00 10.00      C    C  
ATOM   2741  O   ASN    56      -8.832 -54.775  46.885  1.00 10.00      C    O  
ATOM   2742  CB  ASN    56      -7.123 -55.337  44.197  1.00 10.00      C    C  
ATOM   2743  CG  ASN    56      -7.717 -56.646  44.690  1.00 10.00      C    C  
ATOM   2744  ND2 ASN    56      -8.934 -56.949  44.256  1.00 10.00      C    N  
ATOM   2745  OD1 ASN    56      -7.080 -57.387  45.439  1.00 10.00      C    O  
ATOM   2746  HN  ASN    56      -6.402 -54.866  47.096  1.00 10.00      C    H  
ATOM   2747 HD21 ASN    56      -9.377 -56.323  43.646  1.00 10.00      C    H  
ATOM   2748 HD22 ASN    56      -9.344 -57.788  44.563  1.00 10.00      C    H  
ATOM   2749  N   LYS    57      -9.431 -53.343  45.254  1.00 10.00      C    N  
ATOM   2750  CA  LYS    57     -10.799 -53.180  45.719  1.00 10.00      C    C  
ATOM   2751  C   LYS    57     -11.761 -53.352  44.549  1.00 10.00      C    C  
ATOM   2752  O   LYS    57     -11.340 -53.681  43.438  1.00 10.00      C    O  
ATOM   2753  CB  LYS    57     -10.995 -51.799  46.356  1.00 10.00      C    C  
ATOM   2754  CG  LYS    57     -10.392 -51.648  47.745  1.00 10.00      C    C  
ATOM   2755  CD  LYS    57     -10.649 -50.259  48.304  1.00 10.00      C    C  
ATOM   2756  CE  LYS    57     -10.063 -50.099  49.698  1.00 10.00      C    C  
ATOM   2757  NZ  LYS    57     -10.824 -50.856  50.727  1.00 10.00      C    N1+
ATOM   2758  HN  LYS    57      -9.141 -52.844  44.458  1.00 10.00      C    H  
ATOM   2759  HZ1 LYS    57     -10.738 -51.877  50.558  1.00 10.00      C    H  
ATOM   2760  HZ2 LYS    57     -11.830 -50.598  50.694  1.00 10.00      C    H  
ATOM   2761  HZ3 LYS    57     -10.453 -50.644  51.679  1.00 10.00      C    H  
ATOM   2762  N   ASP    58     -13.041 -53.123  44.797  1.00 10.00      C    N  
ATOM   2763  CA  ASP    58     -14.051 -53.255  43.756  1.00 10.00      C    C  
ATOM   2764  C   ASP    58     -14.463 -51.888  43.234  1.00 10.00      C    C  
ATOM   2765  O   ASP    58     -14.089 -50.856  43.801  1.00 10.00      C    O  
ATOM   2766  CB  ASP    58     -15.283 -53.995  44.279  1.00 10.00      C    C  
ATOM   2767  CG  ASP    58     -15.920 -54.887  43.231  1.00 10.00      C    C  
ATOM   2768  OD1 ASP    58     -16.168 -54.416  42.099  1.00 10.00      C    O  
ATOM   2769  OD2 ASP    58     -16.172 -56.073  43.537  1.00 10.00      C    O1-
ATOM   2770  HN  ASP    58     -13.314 -52.852  45.698  1.00 10.00      C    H  
ATOM   2771  N   ILE    59     -15.244 -51.886  42.165  1.00 10.00      C    N  
ATOM   2772  CA  ILE    59     -15.714 -50.654  41.551  1.00 10.00      C    C  
ATOM   2773  C   ILE    59     -17.227 -50.558  41.689  1.00 10.00      C    C  
ATOM   2774  O   ILE    59     -17.962 -51.424  41.214  1.00 10.00      C    O  
ATOM   2775  CB  ILE    59     -15.319 -50.574  40.062  1.00 10.00      C    C  
ATOM   2776  CG1 ILE    59     -13.807 -50.764  39.903  1.00 10.00      C    C  
ATOM   2777  CG2 ILE    59     -15.751 -49.242  39.474  1.00 10.00      C    C  
ATOM   2778  CD1 ILE    59     -13.336 -50.818  38.465  1.00 10.00      C    C  
ATOM   2779  HN  ILE    59     -15.534 -52.751  41.785  1.00 10.00      C    H  
ATOM   2780  N   ASN    60     -17.687 -49.500  42.340  1.00 10.00      C    N  
ATOM   2781  CA  ASN    60     -19.111 -49.309  42.567  1.00 10.00      C    C  
ATOM   2782  C   ASN    60     -19.643 -48.097  41.815  1.00 10.00      C    C  
ATOM   2783  O   ASN    60     -18.895 -47.164  41.516  1.00 10.00      C    O  
ATOM   2784  CB  ASN    60     -19.385 -49.151  44.068  1.00 10.00      C    C  
ATOM   2785  CG  ASN    60     -18.763 -50.251  44.908  1.00 10.00      C    C  
ATOM   2786  ND2 ASN    60     -17.588 -49.985  45.465  1.00 10.00      C    N  
ATOM   2787  OD1 ASN    60     -19.334 -51.332  45.061  1.00 10.00      C    O  
ATOM   2788  HN  ASN    60     -17.055 -48.827  42.668  1.00 10.00      C    H  
ATOM   2789 HD21 ASN    60     -17.186 -49.097  45.309  1.00 10.00      C    H  
ATOM   2790 HD22 ASN    60     -17.163 -50.683  46.009  1.00 10.00      C    H  
ATOM   2791  N   GLU    61     -20.941 -48.128  41.512  1.00 10.00      C    N  
ATOM   2792  CA  GLU    61     -21.624 -47.043  40.802  1.00 10.00      C    C  
ATOM   2793  C   GLU    61     -21.609 -45.747  41.612  1.00 10.00      C    C  
ATOM   2794  O   GLU    61     -22.447 -45.556  42.490  1.00 10.00      C    O  
ATOM   2795  CB  GLU    61     -21.063 -46.831  39.392  1.00 10.00      C    C  
ATOM   2796  CG  GLU    61     -20.996 -48.095  38.552  1.00 10.00      C    C  
ATOM   2797  CD  GLU    61     -22.345 -48.757  38.367  1.00 10.00      C    C  
ATOM   2798  OE1 GLU    61     -22.718 -49.606  39.208  1.00 10.00      C    O  
ATOM   2799  OE2 GLU    61     -23.033 -48.440  37.376  1.00 10.00      C    O1-
ATOM   2800  HN  GLU    61     -21.464 -48.917  41.771  1.00 10.00      C    H  
ATOM   2801  N   SER    62     -20.657 -44.868  41.323  1.00 10.00      C    N  
ATOM   2802  CA  SER    62     -20.541 -43.605  42.041  1.00 10.00      C    C  
ATOM   2803  C   SER    62     -19.207 -43.536  42.785  1.00 10.00      C    C  
ATOM   2804  O   SER    62     -18.930 -42.572  43.499  1.00 10.00      C    O  
ATOM   2805  CB  SER    62     -20.676 -42.432  41.073  1.00 10.00      C    C  
ATOM   2806  OG  SER    62     -21.539 -42.763  39.994  1.00 10.00      C    O  
ATOM   2807  HN  SER    62     -20.020 -45.072  40.609  1.00 10.00      C    H  
ATOM   2808  HG  SER    62     -21.061 -43.334  39.374  1.00 10.00      C    H  
ATOM   2809  N   ASP    63     -18.390 -44.570  42.608  1.00 10.00      C    N  
ATOM   2810  CA  ASP    63     -17.086 -44.641  43.260  1.00 10.00      C    C  
ATOM   2811  C   ASP    63     -16.032 -43.896  42.443  1.00 10.00      C    C  
ATOM   2812  O   ASP    63     -16.229 -43.634  41.253  1.00 10.00      C    O  
ATOM   2813  CB  ASP    63     -16.662 -46.104  43.434  1.00 10.00      C    C  
ATOM   2814  CG  ASP    63     -15.934 -46.370  44.733  1.00 10.00      C    C  
ATOM   2815  OD1 ASP    63     -15.239 -45.461  45.235  1.00 10.00      C    O  
ATOM   2816  OD2 ASP    63     -16.054 -47.499  45.258  1.00 10.00      C    O1-
ATOM   2817  HN  ASP    63     -18.669 -45.307  42.022  1.00 10.00      C    H  
ATOM   2818  N   GLU    64     -14.926 -43.554  43.088  1.00 10.00      C    N  
ATOM   2819  CA  GLU    64     -13.835 -42.844  42.429  1.00 10.00      C    C  
ATOM   2820  C   GLU    64     -12.598 -43.730  42.407  1.00 10.00      C    C  
ATOM   2821  O   GLU    64     -12.216 -44.291  43.433  1.00 10.00      C    O  
ATOM   2822  CB  GLU    64     -13.523 -41.522  43.146  1.00 10.00      C    C  
ATOM   2823  CG  GLU    64     -14.729 -40.620  43.364  1.00 10.00      C    C  
ATOM   2824  CD  GLU    64     -14.347 -39.201  43.750  1.00 10.00      C    C  
ATOM   2825  OE1 GLU    64     -15.008 -38.252  43.271  1.00 10.00      C    O  
ATOM   2826  OE2 GLU    64     -13.384 -39.026  44.529  1.00 10.00      C    O1-
ATOM   2827  HN  GLU    64     -14.829 -43.807  44.031  1.00 10.00      C    H  
ATOM   2828  N   VAL    65     -11.983 -43.856  41.238  1.00 10.00      C    N  
ATOM   2829  CA  VAL    65     -10.798 -44.690  41.073  1.00 10.00      C    C  
ATOM   2830  C   VAL    65      -9.751 -43.993  40.209  1.00 10.00      C    C  
ATOM   2831  O   VAL    65      -9.936 -42.852  39.781  1.00 10.00      C    O  
ATOM   2832  CB  VAL    65     -11.139 -46.061  40.442  1.00 10.00      C    C  
ATOM   2833  CG1 VAL    65     -11.913 -46.937  41.417  1.00 10.00      C    C  
ATOM   2834  CG2 VAL    65     -11.913 -45.887  39.141  1.00 10.00      C    C  
ATOM   2835  HN  VAL    65     -12.321 -43.353  40.464  1.00 10.00      C    H  
ATOM   2836  N   GLU    66      -8.653 -44.685  39.953  1.00 10.00      C    N  
ATOM   2837  CA  GLU    66      -7.583 -44.143  39.136  1.00 10.00      C    C  
ATOM   2838  C   GLU    66      -7.546 -44.851  37.787  1.00 10.00      C    C  
ATOM   2839  O   GLU    66      -7.511 -46.086  37.717  1.00 10.00      C    O  
ATOM   2840  CB  GLU    66      -6.234 -44.263  39.850  1.00 10.00      C    C  
ATOM   2841  CG  GLU    66      -6.145 -43.455  41.135  1.00 10.00      C    C  
ATOM   2842  CD  GLU    66      -4.758 -43.473  41.740  1.00 10.00      C    C  
ATOM   2843  OE1 GLU    66      -4.349 -44.528  42.269  1.00 10.00      C    O  
ATOM   2844  OE2 GLU    66      -4.066 -42.436  41.693  1.00 10.00      C    O1-
ATOM   2845  HN  GLU    66      -8.565 -45.597  40.313  1.00 10.00      C    H  
ATOM   2846  N   VAL    67      -7.568 -44.067  36.723  1.00 10.00      C    N  
ATOM   2847  CA  VAL    67      -7.557 -44.611  35.377  1.00 10.00      C    C  
ATOM   2848  C   VAL    67      -6.190 -44.443  34.713  1.00 10.00      C    C  
ATOM   2849  O   VAL    67      -5.515 -43.427  34.888  1.00 10.00      C    O  
ATOM   2850  CB  VAL    67      -8.667 -43.986  34.498  1.00 10.00      C    C  
ATOM   2851  CG1 VAL    67      -8.466 -42.485  34.331  1.00 10.00      C    C  
ATOM   2852  CG2 VAL    67      -8.759 -44.681  33.145  1.00 10.00      C    C  
ATOM   2853  HN  VAL    67      -7.577 -43.091  36.847  1.00 10.00      C    H  
ATOM   2854  N   TYR    68      -5.793 -45.459  33.966  1.00 10.00      C    N  
ATOM   2855  CA  TYR    68      -4.525 -45.454  33.258  1.00 10.00      C    C  
ATOM   2856  C   TYR    68      -4.739 -44.945  31.834  1.00 10.00      C    C  
ATOM   2857  O   TYR    68      -5.107 -45.709  30.938  1.00 10.00      C    O  
ATOM   2858  CB  TYR    68      -3.951 -46.872  33.232  1.00 10.00      C    C  
ATOM   2859  CG  TYR    68      -2.494 -46.956  32.841  1.00 10.00      C    C  
ATOM   2860  CD1 TYR    68      -1.534 -46.199  33.500  1.00 10.00      C    C  
ATOM   2861  CD2 TYR    68      -2.076 -47.801  31.823  1.00 10.00      C    C  
ATOM   2862  CE1 TYR    68      -0.200 -46.281  33.151  1.00 10.00      C    C  
ATOM   2863  CE2 TYR    68      -0.745 -47.889  31.468  1.00 10.00      C    C  
ATOM   2864  CZ  TYR    68       0.189 -47.128  32.135  1.00 10.00      C    C  
ATOM   2865  OH  TYR    68       1.518 -47.208  31.782  1.00 10.00      C    O  
ATOM   2866  HN  TYR    68      -6.380 -46.245  33.883  1.00 10.00      C    H  
ATOM   2867  HH  TYR    68       1.593 -47.212  30.816  1.00 10.00      C    H  
ATOM   2868  N   SER    69      -4.519 -43.656  31.630  1.00 10.00      C    N  
ATOM   2869  CA  SER    69      -4.710 -43.054  30.321  1.00 10.00      C    C  
ATOM   2870  C   SER    69      -3.566 -42.115  29.964  1.00 10.00      C    C  
ATOM   2871  O   SER    69      -2.960 -41.494  30.834  1.00 10.00      C    O  
ATOM   2872  CB  SER    69      -6.039 -42.296  30.281  1.00 10.00      C    C  
ATOM   2873  OG  SER    69      -7.128 -43.164  30.543  1.00 10.00      C    O  
ATOM   2874  HN  SER    69      -4.219 -43.094  32.381  1.00 10.00      C    H  
ATOM   2875  HG  SER    69      -7.928 -42.637  30.708  1.00 10.00      C    H  
ATOM   2876  N   ARG    70      -3.272 -42.020  28.677  1.00 10.00      C    N  
ATOM   2877  CA  ARG    70      -2.208 -41.152  28.198  1.00 10.00      C    C  
ATOM   2878  C   ARG    70      -2.781 -39.812  27.761  1.00 10.00      C    C  
ATOM   2879  O   ARG    70      -3.930 -39.734  27.323  1.00 10.00      C    O  
ATOM   2880  CB  ARG    70      -1.458 -41.807  27.034  1.00 10.00      C    C  
ATOM   2881  CG  ARG    70      -2.355 -42.365  25.944  1.00 10.00      C    C  
ATOM   2882  CD  ARG    70      -1.543 -43.110  24.899  1.00 10.00      C    C  
ATOM   2883  NE  ARG    70      -2.387 -43.743  23.889  1.00 10.00      C    N  
ATOM   2884  CZ  ARG    70      -2.279 -43.513  22.584  1.00 10.00      C    C  
ATOM   2885  NH1 ARG    70      -1.369 -42.654  22.136  1.00 10.00      C    N1+
ATOM   2886  NH2 ARG    70      -3.073 -44.148  21.730  1.00 10.00      C    N  
ATOM   2887  HN  ARG    70      -3.789 -42.539  28.030  1.00 10.00      C    H  
ATOM   2888  HE  ARG    70      -3.080 -44.369  24.207  1.00 10.00      C    H  
ATOM   2889 HH11 ARG    70      -0.768 -42.178  22.781  1.00 10.00      C    H  
ATOM   2890 HH12 ARG    70      -1.280 -42.472  21.143  1.00 10.00      C    H  
ATOM   2891 HH21 ARG    70      -2.993 -43.982  20.744  1.00 10.00      C    H  
ATOM   2892 HH22 ARG    70      -3.755 -44.802  22.069  1.00 10.00      C    H  
ATOM   2893  N   ALA    71      -1.981 -38.765  27.882  1.00 10.00      C    N  
ATOM   2894  CA  ALA    71      -2.416 -37.431  27.494  1.00 10.00      C    C  
ATOM   2895  C   ALA    71      -2.307 -37.240  25.984  1.00 10.00      C    C  
ATOM   2896  O   ALA    71      -3.149 -36.585  25.367  1.00 10.00      C    O  
ATOM   2897  CB  ALA    71      -1.609 -36.373  28.232  1.00 10.00      C    C  
ATOM   2898  HN  ALA    71      -1.078 -38.889  28.242  1.00 10.00      C    H  
ATOM   2899  N   ASN    72      -1.281 -37.830  25.387  1.00 10.00      C    N  
ATOM   2900  CA  ASN    72      -1.061 -37.710  23.949  1.00 10.00      C    C  
ATOM   2901  C   ASN    72      -0.192 -38.850  23.423  1.00 10.00      C    C  
ATOM   2902  O   ASN    72      -0.214 -39.957  23.968  1.00 10.00      C    O  
ATOM   2903  CB  ASN    72      -0.444 -36.346  23.599  1.00 10.00      C    C  
ATOM   2904  CG  ASN    72       0.625 -35.909  24.581  1.00 10.00      C    C  
ATOM   2905  ND2 ASN    72       0.240 -35.093  25.551  1.00 10.00      C    N  
ATOM   2906  OD1 ASN    72       1.786 -36.292  24.461  1.00 10.00      C    O  
ATOM   2907  HN  ASN    72      -0.656 -38.367  25.920  1.00 10.00      C    H  
ATOM   2908 HD21 ASN    72      -0.701 -34.823  25.579  1.00 10.00      C    H  
ATOM   2909 HD22 ASN    72       0.913 -34.801  26.217  1.00 10.00      C    H  
ATOM   2910  N   GLU    73       0.559 -38.584  22.359  1.00 10.00      C    N  
ATOM   2911  CA  GLU    73       1.425 -39.593  21.758  1.00 10.00      C    C  
ATOM   2912  C   GLU    73       2.814 -39.592  22.392  1.00 10.00      C    C  
ATOM   2913  O   GLU    73       3.425 -40.650  22.570  1.00 10.00      C    O  
ATOM   2914  CB  GLU    73       1.540 -39.379  20.245  1.00 10.00      C    C  
ATOM   2915  CG  GLU    73       0.371 -39.929  19.445  1.00 10.00      C    C  
ATOM   2916  CD  GLU    73       0.188 -41.424  19.623  1.00 10.00      C    C  
ATOM   2917  OE1 GLU    73      -0.974 -41.889  19.623  1.00 10.00      C    O  
ATOM   2918  OE2 GLU    73       1.200 -42.142  19.770  1.00 10.00      C    O1-
ATOM   2919  HN  GLU    73       0.535 -37.682  21.970  1.00 10.00      C    H  
ATOM   2920  N   LYS    74       3.312 -38.408  22.725  1.00 10.00      C    N  
ATOM   2921  CA  LYS    74       4.630 -38.283  23.332  1.00 10.00      C    C  
ATOM   2922  C   LYS    74       4.594 -38.672  24.806  1.00 10.00      C    C  
ATOM   2923  O   LYS    74       5.443 -39.435  25.281  1.00 10.00      C    O  
ATOM   2924  CB  LYS    74       5.184 -36.868  23.153  1.00 10.00      C    C  
ATOM   2925  CG  LYS    74       5.624 -36.559  21.730  1.00 10.00      C    C  
ATOM   2926  CD  LYS    74       6.808 -37.425  21.321  1.00 10.00      C    C  
ATOM   2927  CE  LYS    74       7.010 -37.425  19.813  1.00 10.00      C    C  
ATOM   2928  NZ  LYS    74       8.234 -38.174  19.415  1.00 10.00      C    N1+
ATOM   2929  HN  LYS    74       2.777 -37.598  22.558  1.00 10.00      C    H  
ATOM   2930  HZ1 LYS    74       9.086 -37.657  19.715  1.00 10.00      C    H  
ATOM   2931  HZ2 LYS    74       8.263 -38.293  18.382  1.00 10.00      C    H  
ATOM   2932  HZ3 LYS    74       8.239 -39.113  19.860  1.00 10.00      C    H  
ATOM   2933  N   GLU    75       3.608 -38.150  25.520  1.00 10.00      C    N  
ATOM   2934  CA  GLU    75       3.447 -38.447  26.934  1.00 10.00      C    C  
ATOM   2935  C   GLU    75       2.799 -39.812  27.119  1.00 10.00      C    C  
ATOM   2936  O   GLU    75       1.720 -40.069  26.580  1.00 10.00      C    O  
ATOM   2937  CB  GLU    75       2.611 -37.366  27.622  1.00 10.00      C    C  
ATOM   2938  CG  GLU    75       3.287 -36.006  27.675  1.00 10.00      C    C  
ATOM   2939  CD  GLU    75       2.410 -34.946  28.301  1.00 10.00      C    C  
ATOM   2940  OE1 GLU    75       2.337 -34.888  29.552  1.00 10.00      C    O  
ATOM   2941  OE2 GLU    75       1.803 -34.156  27.547  1.00 10.00      C    O1-
ATOM   2942  HN  GLU    75       2.966 -37.548  25.079  1.00 10.00      C    H  
ATOM   2943  N   PRO    76       3.455 -40.705  27.874  1.00 10.00      C    N  
ATOM   2944  CA  PRO    76       2.948 -42.060  28.131  1.00 10.00      C    C  
ATOM   2945  C   PRO    76       1.680 -42.051  28.981  1.00 10.00      C    C  
ATOM   2946  O   PRO    76       1.201 -40.993  29.401  1.00 10.00      C    O  
ATOM   2947  CB  PRO    76       4.088 -42.733  28.899  1.00 10.00      C    C  
ATOM   2948  CG  PRO    76       4.849 -41.607  29.509  1.00 10.00      C    C  
ATOM   2949  CD  PRO    76       4.744 -40.464  28.540  1.00 10.00      C    C  
ATOM   2950  N   CYS    77       1.137 -43.231  29.233  1.00 10.00      C    N  
ATOM   2951  CA  CYS    77      -0.068 -43.355  30.029  1.00 10.00      C    C  
ATOM   2952  C   CYS    77       0.221 -43.046  31.492  1.00 10.00      C    C  
ATOM   2953  O   CYS    77       1.103 -43.650  32.107  1.00 10.00      C    O  
ATOM   2954  CB  CYS    77      -0.675 -44.747  29.877  1.00 10.00      C    C  
ATOM   2955  SG  CYS    77      -0.845 -45.306  28.165  1.00 10.00      C    S  
ATOM   2956  HN  CYS    77       1.564 -44.040  28.882  1.00 10.00      C    H  
ATOM   2957  HG  CYS    77      -0.261 -46.495  28.066  1.00 10.00      C    H  
ATOM   2958  N   CYS    78      -0.523 -42.099  32.035  1.00 10.00      C    N  
ATOM   2959  CA  CYS    78      -0.362 -41.684  33.415  1.00 10.00      C    C  
ATOM   2960  C   CYS    78      -1.589 -42.063  34.231  1.00 10.00      C    C  
ATOM   2961  O   CYS    78      -2.582 -42.542  33.685  1.00 10.00      C    O  
ATOM   2962  CB  CYS    78      -0.136 -40.171  33.474  1.00 10.00      C    C  
ATOM   2963  SG  CYS    78      -0.696 -39.280  32.000  1.00 10.00      C    S  
ATOM   2964  HN  CYS    78      -1.215 -41.666  31.488  1.00 10.00      C    H  
ATOM   2965  HG  CYS    78       0.326 -38.564  31.542  1.00 10.00      C    H  
ATOM   2966  N   TRP    79      -1.511 -41.863  35.536  1.00 10.00      C    N  
ATOM   2967  CA  TRP    79      -2.622 -42.174  36.420  1.00 10.00      C    C  
ATOM   2968  C   TRP    79      -3.480 -40.935  36.653  1.00 10.00      C    C  
ATOM   2969  O   TRP    79      -3.000 -39.927  37.180  1.00 10.00      C    O  
ATOM   2970  CB  TRP    79      -2.110 -42.726  37.752  1.00 10.00      C    C  
ATOM   2971  CG  TRP    79      -1.219 -43.924  37.602  1.00 10.00      C    C  
ATOM   2972  CD1 TRP    79       0.137 -43.962  37.750  1.00 10.00      C    C  
ATOM   2973  CD2 TRP    79      -1.623 -45.259  37.267  1.00 10.00      C    C  
ATOM   2974  CE2 TRP    79      -0.457 -46.051  37.236  1.00 10.00      C    C  
ATOM   2975  CE3 TRP    79      -2.855 -45.860  36.993  1.00 10.00      C    C  
ATOM   2976  NE1 TRP    79       0.602 -45.237  37.536  1.00 10.00      C    N  
ATOM   2977  CZ2 TRP    79      -0.491 -47.413  36.944  1.00 10.00      C    C  
ATOM   2978  CZ3 TRP    79      -2.885 -47.211  36.703  1.00 10.00      C    C  
ATOM   2979  CH2 TRP    79      -1.709 -47.974  36.680  1.00 10.00      C    C  
ATOM   2980  HN  TRP    79      -0.680 -41.495  35.916  1.00 10.00      C    H  
ATOM   2981  HE1 TRP    79       1.542 -45.520  37.591  1.00 10.00      C    H  
ATOM   2982  N   TRP    80      -4.741 -41.009  36.240  1.00 10.00      C    N  
ATOM   2983  CA  TRP    80      -5.667 -39.897  36.396  1.00 10.00      C    C  
ATOM   2984  C   TRP    80      -6.784 -40.268  37.358  1.00 10.00      C    C  
ATOM   2985  O   TRP    80      -7.243 -41.410  37.374  1.00 10.00      C    O  
ATOM   2986  CB  TRP    80      -6.292 -39.527  35.044  1.00 10.00      C    C  
ATOM   2987  CG  TRP    80      -5.323 -39.031  34.018  1.00 10.00      C    C  
ATOM   2988  CD1 TRP    80      -4.519 -39.787  33.215  1.00 10.00      C    C  
ATOM   2989  CD2 TRP    80      -5.064 -37.665  33.671  1.00 10.00      C    C  
ATOM   2990  CE2 TRP    80      -4.085 -37.669  32.658  1.00 10.00      C    C  
ATOM   2991  CE3 TRP    80      -5.562 -36.438  34.125  1.00 10.00      C    C  
ATOM   2992  NE1 TRP    80      -3.769 -38.977  32.398  1.00 10.00      C    N  
ATOM   2993  CZ2 TRP    80      -3.596 -36.493  32.088  1.00 10.00      C    C  
ATOM   2994  CZ3 TRP    80      -5.077 -35.274  33.559  1.00 10.00      C    C  
ATOM   2995  CH2 TRP    80      -4.105 -35.310  32.552  1.00 10.00      C    C  
ATOM   2996  HN  TRP    80      -5.059 -41.841  35.816  1.00 10.00      C    H  
ATOM   2997  HE1 TRP    80      -3.112 -39.287  31.734  1.00 10.00      C    H  
ATOM   2998  N   LEU    81      -7.216 -39.306  38.155  1.00 10.00      C    N  
ATOM   2999  CA  LEU    81      -8.301 -39.527  39.099  1.00 10.00      C    C  
ATOM   3000  C   LEU    81      -9.634 -39.340  38.381  1.00 10.00      C    C  
ATOM   3001  O   LEU    81      -9.927 -38.254  37.868  1.00 10.00      C    O  
ATOM   3002  CB  LEU    81      -8.192 -38.561  40.281  1.00 10.00      C    C  
ATOM   3003  CG  LEU    81      -9.207 -38.753  41.412  1.00 10.00      C    C  
ATOM   3004  CD1 LEU    81      -9.029 -40.113  42.072  1.00 10.00      C    C  
ATOM   3005  CD2 LEU    81      -9.084 -37.638  42.440  1.00 10.00      C    C  
ATOM   3006  HN  LEU    81      -6.795 -38.424  38.112  1.00 10.00      C    H  
ATOM   3007  N   ALA    82     -10.432 -40.395  38.333  1.00 10.00      C    N  
ATOM   3008  CA  ALA    82     -11.718 -40.343  37.657  1.00 10.00      C    C  
ATOM   3009  C   ALA    82     -12.804 -41.033  38.471  1.00 10.00      C    C  
ATOM   3010  O   ALA    82     -12.524 -41.885  39.312  1.00 10.00      C    O  
ATOM   3011  CB  ALA    82     -11.608 -40.972  36.276  1.00 10.00      C    C  
ATOM   3012  HN  ALA    82     -10.155 -41.232  38.774  1.00 10.00      C    H  
ATOM   3013  N   LYS    83     -14.042 -40.653  38.219  1.00 10.00      C    N  
ATOM   3014  CA  LYS    83     -15.176 -41.236  38.915  1.00 10.00      C    C  
ATOM   3015  C   LYS    83     -15.940 -42.146  37.968  1.00 10.00      C    C  
ATOM   3016  O   LYS    83     -16.023 -41.876  36.773  1.00 10.00      C    O  
ATOM   3017  CB  LYS    83     -16.109 -40.139  39.428  1.00 10.00      C    C  
ATOM   3018  CG  LYS    83     -15.410 -38.996  40.143  1.00 10.00      C    C  
ATOM   3019  CD  LYS    83     -15.702 -37.669  39.467  1.00 10.00      C    C  
ATOM   3020  CE  LYS    83     -15.627 -36.519  40.455  1.00 10.00      C    C  
ATOM   3021  NZ  LYS    83     -16.497 -36.753  41.638  1.00 10.00      C    N1+
ATOM   3022  HN  LYS    83     -14.201 -39.964  37.538  1.00 10.00      C    H  
ATOM   3023  HZ1 LYS    83     -16.602 -35.877  42.183  1.00 10.00      C    H  
ATOM   3024  HZ2 LYS    83     -16.070 -37.481  42.256  1.00 10.00      C    H  
ATOM   3025  HZ3 LYS    83     -17.439 -37.078  41.333  1.00 10.00      C    H  
ATOM   3026  N   VAL    84     -16.480 -43.229  38.493  1.00 10.00      C    N  
ATOM   3027  CA  VAL    84     -17.242 -44.158  37.675  1.00 10.00      C    C  
ATOM   3028  C   VAL    84     -18.720 -43.800  37.742  1.00 10.00      C    C  
ATOM   3029  O   VAL    84     -19.390 -44.069  38.741  1.00 10.00      C    O  
ATOM   3030  CB  VAL    84     -17.040 -45.616  38.127  1.00 10.00      C    C  
ATOM   3031  CG1 VAL    84     -17.646 -46.572  37.115  1.00 10.00      C    C  
ATOM   3032  CG2 VAL    84     -15.561 -45.910  38.327  1.00 10.00      C    C  
ATOM   3033  HN  VAL    84     -16.373 -43.406  39.456  1.00 10.00      C    H  
ATOM   3034  N   ARG    85     -19.222 -43.189  36.680  1.00 10.00      C    N  
ATOM   3035  CA  ARG    85     -20.613 -42.773  36.633  1.00 10.00      C    C  
ATOM   3036  C   ARG    85     -21.563 -43.959  36.503  1.00 10.00      C    C  
ATOM   3037  O   ARG    85     -22.583 -44.011  37.189  1.00 10.00      C    O  
ATOM   3038  CB  ARG    85     -20.859 -41.754  35.519  1.00 10.00      C    C  
ATOM   3039  CG  ARG    85     -22.101 -40.898  35.737  1.00 10.00      C    C  
ATOM   3040  CD  ARG    85     -22.018 -40.130  37.051  1.00 10.00      C    C  
ATOM   3041  NE  ARG    85     -23.154 -39.230  37.241  1.00 10.00      C    N  
ATOM   3042  CZ  ARG    85     -23.071 -37.901  37.180  1.00 10.00      C    C  
ATOM   3043  NH1 ARG    85     -21.907 -37.313  36.930  1.00 10.00      C    N1+
ATOM   3044  NH2 ARG    85     -24.154 -37.159  37.366  1.00 10.00      C    N  
ATOM   3045  HN  ARG    85     -18.643 -43.017  35.907  1.00 10.00      C    H  
ATOM   3046  HE  ARG    85     -24.026 -39.641  37.436  1.00 10.00      C    H  
ATOM   3047 HH11 ARG    85     -21.849 -36.312  36.886  1.00 10.00      C    H  
ATOM   3048 HH12 ARG    85     -21.069 -37.869  36.786  1.00 10.00      C    H  
ATOM   3049 HH21 ARG    85     -24.094 -36.158  37.316  1.00 10.00      C    H  
ATOM   3050 HH22 ARG    85     -25.040 -37.592  37.560  1.00 10.00      C    H  
ATOM   3051  N   MET    86     -21.229 -44.909  35.634  1.00 10.00      C    N  
ATOM   3052  CA  MET    86     -22.076 -46.078  35.434  1.00 10.00      C    C  
ATOM   3053  C   MET    86     -21.345 -47.187  34.683  1.00 10.00      C    C  
ATOM   3054  O   MET    86     -20.610 -46.929  33.726  1.00 10.00      C    O  
ATOM   3055  CB  MET    86     -23.356 -45.684  34.687  1.00 10.00      C    C  
ATOM   3056  CG  MET    86     -24.334 -46.826  34.465  1.00 10.00      C    C  
ATOM   3057  SD  MET    86     -25.877 -46.278  33.709  1.00 10.00      C    S  
ATOM   3058  CE  MET    86     -26.662 -45.463  35.100  1.00 10.00      C    C  
ATOM   3059  HN  MET    86     -20.400 -44.822  35.114  1.00 10.00      C    H  
ATOM   3060  N   ILE    87     -21.542 -48.418  35.132  1.00 10.00      C    N  
ATOM   3061  CA  ILE    87     -20.929 -49.580  34.506  1.00 10.00      C    C  
ATOM   3062  C   ILE    87     -22.006 -50.415  33.821  1.00 10.00      C    C  
ATOM   3063  O   ILE    87     -23.101 -50.599  34.358  1.00 10.00      C    O  
ATOM   3064  CB  ILE    87     -20.193 -50.467  35.538  1.00 10.00      C    C  
ATOM   3065  CG1 ILE    87     -19.105 -49.671  36.256  1.00 10.00      C    C  
ATOM   3066  CG2 ILE    87     -19.588 -51.695  34.869  1.00 10.00      C    C  
ATOM   3067  CD1 ILE    87     -18.575 -50.353  37.498  1.00 10.00      C    C  
ATOM   3068  HN  ILE    87     -22.130 -48.553  35.918  1.00 10.00      C    H  
ATOM   3069  N   LYS    88     -21.708 -50.886  32.624  1.00 10.00      C    N  
ATOM   3070  CA  LYS    88     -22.635 -51.714  31.872  1.00 10.00      C    C  
ATOM   3071  C   LYS    88     -21.911 -52.947  31.351  1.00 10.00      C    C  
ATOM   3072  O   LYS    88     -21.307 -52.916  30.276  1.00 10.00      C    O  
ATOM   3073  CB  LYS    88     -23.268 -50.922  30.725  1.00 10.00      C    C  
ATOM   3074  CG  LYS    88     -24.305 -49.906  31.181  1.00 10.00      C    C  
ATOM   3075  CD  LYS    88     -25.588 -50.589  31.624  1.00 10.00      C    C  
ATOM   3076  CE  LYS    88     -26.228 -49.873  32.805  1.00 10.00      C    C  
ATOM   3077  NZ  LYS    88     -25.831 -50.481  34.105  1.00 10.00      C    N1+
ATOM   3078  HN  LYS    88     -20.830 -50.668  32.230  1.00 10.00      C    H  
ATOM   3079  HZ1 LYS    88     -24.795 -50.467  34.210  1.00 10.00      C    H  
ATOM   3080  HZ2 LYS    88     -26.158 -51.467  34.155  1.00 10.00      C    H  
ATOM   3081  HZ3 LYS    88     -26.254 -49.949  34.894  1.00 10.00      C    H  
ATOM   3082  N   GLY    89     -21.943 -54.015  32.140  1.00 10.00      C    N  
ATOM   3083  CA  GLY    89     -21.278 -55.245  31.762  1.00 10.00      C    C  
ATOM   3084  C   GLY    89     -19.770 -55.112  31.839  1.00 10.00      C    C  
ATOM   3085  O   GLY    89     -19.179 -55.249  32.911  1.00 10.00      C    O  
ATOM   3086  HN  GLY    89     -22.426 -53.968  32.993  1.00 10.00      C    H  
ATOM   3087  N   GLU    90     -19.146 -54.827  30.702  1.00 10.00      C    N  
ATOM   3088  CA  GLU    90     -17.701 -54.662  30.638  1.00 10.00      C    C  
ATOM   3089  C   GLU    90     -17.353 -53.208  30.324  1.00 10.00      C    C  
ATOM   3090  O   GLU    90     -16.181 -52.830  30.269  1.00 10.00      C    O  
ATOM   3091  CB  GLU    90     -17.112 -55.583  29.566  1.00 10.00      C    C  
ATOM   3092  CG  GLU    90     -15.612 -55.804  29.684  1.00 10.00      C    C  
ATOM   3093  CD  GLU    90     -15.057 -56.611  28.531  1.00 10.00      C    C  
ATOM   3094  OE1 GLU    90     -14.431 -56.015  27.630  1.00 10.00      C    O  
ATOM   3095  OE2 GLU    90     -15.244 -57.843  28.518  1.00 10.00      C    O1-
ATOM   3096  HN  GLU    90     -19.677 -54.726  29.881  1.00 10.00      C    H  
ATOM   3097  N   PHE    91     -18.381 -52.396  30.129  1.00 10.00      C    N  
ATOM   3098  CA  PHE    91     -18.197 -50.991  29.809  1.00 10.00      C    C  
ATOM   3099  C   PHE    91     -18.240 -50.121  31.059  1.00 10.00      C    C  
ATOM   3100  O   PHE    91     -19.283 -49.987  31.703  1.00 10.00      C    O  
ATOM   3101  CB  PHE    91     -19.248 -50.535  28.795  1.00 10.00      C    C  
ATOM   3102  CG  PHE    91     -19.145 -51.240  27.473  1.00 10.00      C    C  
ATOM   3103  CD1 PHE    91     -18.067 -51.008  26.632  1.00 10.00      C    C  
ATOM   3104  CD2 PHE    91     -20.122 -52.136  27.070  1.00 10.00      C    C  
ATOM   3105  CE1 PHE    91     -17.964 -51.657  25.418  1.00 10.00      C    C  
ATOM   3106  CE2 PHE    91     -20.026 -52.788  25.856  1.00 10.00      C    C  
ATOM   3107  CZ  PHE    91     -18.945 -52.548  25.029  1.00 10.00      C    C  
ATOM   3108  HN  PHE    91     -19.293 -52.750  30.210  1.00 10.00      C    H  
ATOM   3109  N   TYR    92     -17.101 -49.550  31.403  1.00 10.00      C    N  
ATOM   3110  CA  TYR    92     -16.991 -48.688  32.565  1.00 10.00      C    C  
ATOM   3111  C   TYR    92     -16.978 -47.230  32.126  1.00 10.00      C    C  
ATOM   3112  O   TYR    92     -15.951 -46.716  31.675  1.00 10.00      C    O  
ATOM   3113  CB  TYR    92     -15.710 -49.005  33.347  1.00 10.00      C    C  
ATOM   3114  CG  TYR    92     -15.649 -50.397  33.948  1.00 10.00      C    C  
ATOM   3115  CD1 TYR    92     -15.790 -50.589  35.316  1.00 10.00      C    C  
ATOM   3116  CD2 TYR    92     -15.443 -51.519  33.152  1.00 10.00      C    C  
ATOM   3117  CE1 TYR    92     -15.726 -51.854  35.873  1.00 10.00      C    C  
ATOM   3118  CE2 TYR    92     -15.381 -52.786  33.701  1.00 10.00      C    C  
ATOM   3119  CZ  TYR    92     -15.523 -52.946  35.062  1.00 10.00      C    C  
ATOM   3120  OH  TYR    92     -15.457 -54.205  35.613  1.00 10.00      C    O  
ATOM   3121  HN  TYR    92     -16.301 -49.717  30.859  1.00 10.00      C    H  
ATOM   3122  HH  TYR    92     -16.325 -54.448  35.956  1.00 10.00      C    H  
ATOM   3123  N   VAL    93     -18.120 -46.570  32.228  1.00 10.00      C    N  
ATOM   3124  CA  VAL    93     -18.215 -45.171  31.845  1.00 10.00      C    C  
ATOM   3125  C   VAL    93     -17.728 -44.295  32.991  1.00 10.00      C    C  
ATOM   3126  O   VAL    93     -18.404 -44.156  34.015  1.00 10.00      C    O  
ATOM   3127  CB  VAL    93     -19.659 -44.773  31.467  1.00 10.00      C    C  
ATOM   3128  CG1 VAL    93     -19.697 -43.360  30.901  1.00 10.00      C    C  
ATOM   3129  CG2 VAL    93     -20.250 -45.765  30.474  1.00 10.00      C    C  
ATOM   3130  HN  VAL    93     -18.915 -47.028  32.580  1.00 10.00      C    H  
ATOM   3131  N   ILE    94     -16.548 -43.720  32.824  1.00 10.00      C    N  
ATOM   3132  CA  ILE    94     -15.958 -42.876  33.852  1.00 10.00      C    C  
ATOM   3133  C   ILE    94     -15.912 -41.410  33.435  1.00 10.00      C    C  
ATOM   3134  O   ILE    94     -16.014 -41.081  32.249  1.00 10.00      C    O  
ATOM   3135  CB  ILE    94     -14.528 -43.336  34.207  1.00 10.00      C    C  
ATOM   3136  CG1 ILE    94     -13.635 -43.314  32.962  1.00 10.00      C    C  
ATOM   3137  CG2 ILE    94     -14.549 -44.725  34.829  1.00 10.00      C    C  
ATOM   3138  CD1 ILE    94     -12.168 -43.524  33.254  1.00 10.00      C    C  
ATOM   3139  HN  ILE    94     -16.060 -43.865  31.981  1.00 10.00      C    H  
ATOM   3140  N   GLU    95     -15.774 -40.541  34.425  1.00 10.00      C    N  
ATOM   3141  CA  GLU    95     -15.688 -39.107  34.205  1.00 10.00      C    C  
ATOM   3142  C   GLU    95     -14.396 -38.578  34.817  1.00 10.00      C    C  
ATOM   3143  O   GLU    95     -14.106 -38.827  35.989  1.00 10.00      C    O  
ATOM   3144  CB  GLU    95     -16.904 -38.386  34.802  1.00 10.00      C    C  
ATOM   3145  CG  GLU    95     -17.267 -38.822  36.214  1.00 10.00      C    C  
ATOM   3146  CD  GLU    95     -18.482 -38.102  36.760  1.00 10.00      C    C  
ATOM   3147  OE1 GLU    95     -18.311 -37.167  37.574  1.00 10.00      C    O  
ATOM   3148  OE2 GLU    95     -19.611 -38.467  36.380  1.00 10.00      C    O1-
ATOM   3149  HN  GLU    95     -15.724 -40.880  35.348  1.00 10.00      C    H  
ATOM   3150  N   TYR    96     -13.611 -37.879  34.015  1.00 10.00      C    N  
ATOM   3151  CA  TYR    96     -12.347 -37.330  34.479  1.00 10.00      C    C  
ATOM   3152  C   TYR    96     -12.577 -36.048  35.268  1.00 10.00      C    C  
ATOM   3153  O   TYR    96     -13.261 -35.137  34.799  1.00 10.00      C    O  
ATOM   3154  CB  TYR    96     -11.414 -37.050  33.294  1.00 10.00      C    C  
ATOM   3155  CG  TYR    96     -10.872 -38.285  32.601  1.00 10.00      C    C  
ATOM   3156  CD1 TYR    96      -9.506 -38.526  32.545  1.00 10.00      C    C  
ATOM   3157  CD2 TYR    96     -11.721 -39.200  31.989  1.00 10.00      C    C  
ATOM   3158  CE1 TYR    96      -9.003 -39.641  31.899  1.00 10.00      C    C  
ATOM   3159  CE2 TYR    96     -11.230 -40.317  31.346  1.00 10.00      C    C  
ATOM   3160  CZ  TYR    96      -9.869 -40.532  31.302  1.00 10.00      C    C  
ATOM   3161  OH  TYR    96      -9.373 -41.638  30.653  1.00 10.00      C    O  
ATOM   3162  HN  TYR    96     -13.890 -37.722  33.086  1.00 10.00      C    H  
ATOM   3163  HH  TYR    96      -9.745 -41.676  29.752  1.00 10.00      C    H  
ATOM   3164  N   ALA    97     -11.990 -35.974  36.458  1.00 10.00      C    N  
ATOM   3165  CA  ALA    97     -12.131 -34.798  37.315  1.00 10.00      C    C  
ATOM   3166  C   ALA    97     -11.107 -33.730  36.931  1.00 10.00      C    C  
ATOM   3167  O   ALA    97     -10.487 -33.102  37.789  1.00 10.00      C    O  
ATOM   3168  CB  ALA    97     -11.973 -35.193  38.776  1.00 10.00      C    C  
ATOM   3169  HN  ALA    97     -11.447 -36.728  36.770  1.00 10.00      C    H  
ATOM   3170  N   ALA    98     -10.949 -33.527  35.632  1.00 10.00      C    N  
ATOM   3171  CA  ALA    98     -10.006 -32.555  35.105  1.00 10.00      C    C  
ATOM   3172  C   ALA    98     -10.506 -32.031  33.765  1.00 10.00      C    C  
ATOM   3173  O   ALA    98     -11.709 -32.049  33.504  1.00 10.00      C    O  
ATOM   3174  CB  ALA    98      -8.629 -33.190  34.950  1.00 10.00      C    C  
ATOM   3175  HN  ALA    98     -11.503 -34.039  35.003  1.00 10.00      C    H  
ATOM   3176  N   CYS    99      -9.584 -31.559  32.930  1.00 10.00      C    N  
ATOM   3177  CA  CYS    99      -9.923 -31.035  31.606  1.00 10.00      C    C  
ATOM   3178  C   CYS    99     -10.915 -29.878  31.688  1.00 10.00      C    C  
ATOM   3179  O   CYS    99     -10.548 -28.751  32.038  1.00 10.00      C    O  
ATOM   3180  CB  CYS    99     -10.464 -32.145  30.701  1.00 10.00      C    C  
ATOM   3181  SG  CYS    99      -9.373 -33.579  30.553  1.00 10.00      C    S  
ATOM   3182  HN  CYS    99      -8.648 -31.557  33.213  1.00 10.00      C    H  
ATOM   3183  HG  CYS    99      -8.468 -33.305  29.622  1.00 10.00      C    H  
TER    3184      CYS    99 
ATOM   3185  N   THR   102     -14.888 -31.011  30.969  1.00 10.00      C    N  
ATOM   3186  CA  THR   102     -15.595 -32.267  31.179  1.00 10.00      C    C  
ATOM   3187  C   THR   102     -15.189 -33.295  30.127  1.00 10.00      C    C  
ATOM   3188  O   THR   102     -15.380 -33.082  28.930  1.00 10.00      C    O  
ATOM   3189  CB  THR   102     -17.120 -32.055  31.122  1.00 10.00      C    C  
ATOM   3190  CG2 THR   102     -17.843 -33.183  31.847  1.00 10.00      C    C  
ATOM   3191  OG1 THR   102     -17.441 -30.807  31.754  1.00 10.00      C    O  
ATOM   3192  HN  THR   102     -15.099 -30.477  30.171  1.00 10.00      C    H  
ATOM   3193  HG1 THR   102     -16.749 -30.588  32.393  1.00 10.00      C    H  
ATOM   3194  N   TYR   103     -14.617 -34.402  30.578  1.00 10.00      C    N  
ATOM   3195  CA  TYR   103     -14.184 -35.460  29.679  1.00 10.00      C    C  
ATOM   3196  C   TYR   103     -14.593 -36.827  30.218  1.00 10.00      C    C  
ATOM   3197  O   TYR   103     -14.207 -37.210  31.322  1.00 10.00      C    O  
ATOM   3198  CB  TYR   103     -12.666 -35.387  29.460  1.00 10.00      C    C  
ATOM   3199  CG  TYR   103     -12.083 -36.546  28.676  1.00 10.00      C    C  
ATOM   3200  CD1 TYR   103     -12.625 -36.940  27.458  1.00 10.00      C    C  
ATOM   3201  CD2 TYR   103     -10.987 -37.247  29.160  1.00 10.00      C    C  
ATOM   3202  CE1 TYR   103     -12.090 -38.001  26.749  1.00 10.00      C    C  
ATOM   3203  CE2 TYR   103     -10.447 -38.306  28.457  1.00 10.00      C    C  
ATOM   3204  CZ  TYR   103     -11.002 -38.679  27.256  1.00 10.00      C    C  
ATOM   3205  OH  TYR   103     -10.464 -39.738  26.557  1.00 10.00      C    O  
ATOM   3206  HN  TYR   103     -14.487 -34.515  31.546  1.00 10.00      C    H  
ATOM   3207  HH  TYR   103     -10.309 -40.482  27.173  1.00 10.00      C    H  
ATOM   3208  N   ASN   104     -15.392 -37.546  29.441  1.00 10.00      C    N  
ATOM   3209  CA  ASN   104     -15.856 -38.873  29.826  1.00 10.00      C    C  
ATOM   3210  C   ASN   104     -15.229 -39.926  28.923  1.00 10.00      C    C  
ATOM   3211  O   ASN   104     -14.849 -39.628  27.790  1.00 10.00      C    O  
ATOM   3212  CB  ASN   104     -17.384 -38.963  29.729  1.00 10.00      C    C  
ATOM   3213  CG  ASN   104     -18.093 -38.280  30.881  1.00 10.00      C    C  
ATOM   3214  ND2 ASN   104     -18.366 -39.028  31.939  1.00 10.00      C    N  
ATOM   3215  OD1 ASN   104     -18.395 -37.087  30.819  1.00 10.00      C    O  
ATOM   3216  HN  ASN   104     -15.677 -37.177  28.577  1.00 10.00      C    H  
ATOM   3217 HD21 ASN   104     -18.099 -39.971  31.921  1.00 10.00      C    H  
ATOM   3218 HD22 ASN   104     -18.818 -38.605  32.699  1.00 10.00      C    H  
ATOM   3219  N   GLU   105     -15.120 -41.150  29.419  1.00 10.00      C    N  
ATOM   3220  CA  GLU   105     -14.539 -42.234  28.643  1.00 10.00      C    C  
ATOM   3221  C   GLU   105     -15.101 -43.581  29.084  1.00 10.00      C    C  
ATOM   3222  O   GLU   105     -15.378 -43.793  30.265  1.00 10.00      C    O  
ATOM   3223  CB  GLU   105     -13.014 -42.239  28.775  1.00 10.00      C    C  
ATOM   3224  CG  GLU   105     -12.298 -42.927  27.622  1.00 10.00      C    C  
ATOM   3225  CD  GLU   105     -10.791 -42.874  27.747  1.00 10.00      C    C  
ATOM   3226  OE1 GLU   105     -10.262 -41.814  28.146  1.00 10.00      C    O  
ATOM   3227  OE2 GLU   105     -10.129 -43.891  27.435  1.00 10.00      C    O1-
ATOM   3228  HN  GLU   105     -15.443 -41.333  30.330  1.00 10.00      C    H  
ATOM   3229  N   ILE   106     -15.289 -44.473  28.125  1.00 10.00      C    N  
ATOM   3230  CA  ILE   106     -15.803 -45.804  28.404  1.00 10.00      C    C  
ATOM   3231  C   ILE   106     -14.663 -46.809  28.287  1.00 10.00      C    C  
ATOM   3232  O   ILE   106     -14.310 -47.242  27.189  1.00 10.00      C    O  
ATOM   3233  CB  ILE   106     -16.936 -46.196  27.429  1.00 10.00      C    C  
ATOM   3234  CG1 ILE   106     -17.983 -45.079  27.353  1.00 10.00      C    C  
ATOM   3235  CG2 ILE   106     -17.583 -47.500  27.872  1.00 10.00      C    C  
ATOM   3236  CD1 ILE   106     -19.066 -45.324  26.326  1.00 10.00      C    C  
ATOM   3237  HN  ILE   106     -15.071 -44.230  27.199  1.00 10.00      C    H  
ATOM   3238  N   VAL   107     -14.084 -47.162  29.421  1.00 10.00      C    N  
ATOM   3239  CA  VAL   107     -12.962 -48.090  29.450  1.00 10.00      C    C  
ATOM   3240  C   VAL   107     -13.353 -49.409  30.103  1.00 10.00      C    C  
ATOM   3241  O   VAL   107     -14.528 -49.653  30.384  1.00 10.00      C    O  
ATOM   3242  CB  VAL   107     -11.757 -47.484  30.205  1.00 10.00      C    C  
ATOM   3243  CG1 VAL   107     -11.255 -46.240  29.494  1.00 10.00      C    C  
ATOM   3244  CG2 VAL   107     -12.127 -47.161  31.648  1.00 10.00      C    C  
ATOM   3245  HN  VAL   107     -14.431 -46.803  30.268  1.00 10.00      C    H  
ATOM   3246  N   THR   108     -12.364 -50.260  30.328  1.00 10.00      C    N  
ATOM   3247  CA  THR   108     -12.587 -51.542  30.966  1.00 10.00      C    C  
ATOM   3248  C   THR   108     -11.865 -51.563  32.309  1.00 10.00      C    C  
ATOM   3249  O   THR   108     -11.217 -50.584  32.681  1.00 10.00      C    O  
ATOM   3250  CB  THR   108     -12.047 -52.685  30.086  1.00 10.00      C    C  
ATOM   3251  CG2 THR   108     -12.907 -52.853  28.843  1.00 10.00      C    C  
ATOM   3252  OG1 THR   108     -10.699 -52.384  29.698  1.00 10.00      C    O  
ATOM   3253  HN  THR   108     -11.454 -50.018  30.053  1.00 10.00      C    H  
ATOM   3254  HG1 THR   108     -10.374 -53.075  29.105  1.00 10.00      C    H  
ATOM   3255  N   ILE   109     -11.958 -52.677  33.025  1.00 10.00      C    N  
ATOM   3256  CA  ILE   109     -11.303 -52.810  34.322  1.00 10.00      C    C  
ATOM   3257  C   ILE   109      -9.791 -53.014  34.149  1.00 10.00      C    C  
ATOM   3258  O   ILE   109      -9.035 -53.027  35.118  1.00 10.00      C    O  
ATOM   3259  CB  ILE   109     -11.911 -53.970  35.151  1.00 10.00      C    C  
ATOM   3260  CG1 ILE   109     -11.494 -53.870  36.626  1.00 10.00      C    C  
ATOM   3261  CG2 ILE   109     -11.531 -55.324  34.563  1.00 10.00      C    C  
ATOM   3262  CD1 ILE   109     -12.161 -54.885  37.530  1.00 10.00      C    C  
ATOM   3263  HN  ILE   109     -12.485 -53.425  32.679  1.00 10.00      C    H  
ATOM   3264  N   GLU   110      -9.361 -53.157  32.903  1.00 10.00      C    N  
ATOM   3265  CA  GLU   110      -7.954 -53.361  32.594  1.00 10.00      C    C  
ATOM   3266  C   GLU   110      -7.153 -52.091  32.874  1.00 10.00      C    C  
ATOM   3267  O   GLU   110      -6.073 -52.142  33.461  1.00 10.00      C    O  
ATOM   3268  CB  GLU   110      -7.800 -53.774  31.125  1.00 10.00      C    C  
ATOM   3269  CG  GLU   110      -6.421 -54.288  30.743  1.00 10.00      C    C  
ATOM   3270  CD  GLU   110      -5.507 -53.199  30.219  1.00 10.00      C    C  
ATOM   3271  OE1 GLU   110      -5.964 -52.376  29.403  1.00 10.00      C    O  
ATOM   3272  OE2 GLU   110      -4.325 -53.162  30.619  1.00 10.00      C    O1-
ATOM   3273  HN  GLU   110     -10.008 -53.119  32.168  1.00 10.00      C    H  
ATOM   3274  N   ARG   111      -7.700 -50.954  32.467  1.00 10.00      C    N  
ATOM   3275  CA  ARG   111      -7.035 -49.670  32.663  1.00 10.00      C    C  
ATOM   3276  C   ARG   111      -7.551 -48.945  33.903  1.00 10.00      C    C  
ATOM   3277  O   ARG   111      -7.436 -47.725  34.015  1.00 10.00      C    O  
ATOM   3278  CB  ARG   111      -7.202 -48.790  31.424  1.00 10.00      C    C  
ATOM   3279  CG  ARG   111      -6.149 -49.019  30.354  1.00 10.00      C    C  
ATOM   3280  CD  ARG   111      -6.541 -48.361  29.042  1.00 10.00      C    C  
ATOM   3281  NE  ARG   111      -6.847 -46.938  29.205  1.00 10.00      C    N  
ATOM   3282  CZ  ARG   111      -7.786 -46.296  28.509  1.00 10.00      C    C  
ATOM   3283  NH1 ARG   111      -8.508 -46.949  27.606  1.00 10.00      C    N1+
ATOM   3284  NH2 ARG   111      -8.021 -45.006  28.728  1.00 10.00      C    N  
ATOM   3285  HN  ARG   111      -8.572 -50.978  32.021  1.00 10.00      C    H  
ATOM   3286  HE  ARG   111      -6.311 -46.432  29.867  1.00 10.00      C    H  
ATOM   3287 HH11 ARG   111      -8.353 -47.929  27.444  1.00 10.00      C    H  
ATOM   3288 HH12 ARG   111      -9.212 -46.467  27.080  1.00 10.00      C    H  
ATOM   3289 HH21 ARG   111      -8.738 -44.522  28.200  1.00 10.00      C    H  
ATOM   3290 HH22 ARG   111      -7.493 -44.502  29.424  1.00 10.00      C    H  
ATOM   3291  N   LEU   112      -8.096 -49.699  34.841  1.00 10.00      C    N  
ATOM   3292  CA  LEU   112      -8.625 -49.118  36.064  1.00 10.00      C    C  
ATOM   3293  C   LEU   112      -7.996 -49.752  37.297  1.00 10.00      C    C  
ATOM   3294  O   LEU   112      -7.801 -50.967  37.353  1.00 10.00      C    O  
ATOM   3295  CB  LEU   112     -10.151 -49.261  36.122  1.00 10.00      C    C  
ATOM   3296  CG  LEU   112     -10.962 -48.317  35.231  1.00 10.00      C    C  
ATOM   3297  CD1 LEU   112     -12.445 -48.646  35.308  1.00 10.00      C    C  
ATOM   3298  CD2 LEU   112     -10.717 -46.871  35.620  1.00 10.00      C    C  
ATOM   3299  HN  LEU   112      -8.135 -50.671  34.713  1.00 10.00      C    H  
ATOM   3300  N   ARG   113      -7.669 -48.923  38.276  1.00 10.00      C    N  
ATOM   3301  CA  ARG   113      -7.081 -49.402  39.515  1.00 10.00      C    C  
ATOM   3302  C   ARG   113      -7.669 -48.646  40.698  1.00 10.00      C    C  
ATOM   3303  O   ARG   113      -8.181 -47.535  40.541  1.00 10.00      C    O  
ATOM   3304  CB  ARG   113      -5.554 -49.256  39.498  1.00 10.00      C    C  
ATOM   3305  CG  ARG   113      -5.050 -47.854  39.817  1.00 10.00      C    C  
ATOM   3306  CD  ARG   113      -3.607 -47.876  40.297  1.00 10.00      C    C  
ATOM   3307  NE  ARG   113      -3.203 -46.594  40.873  1.00 10.00      C    N  
ATOM   3308  CZ  ARG   113      -1.951 -46.134  40.895  1.00 10.00      C    C  
ATOM   3309  NH1 ARG   113      -0.960 -46.846  40.381  1.00 10.00      C    N1+
ATOM   3310  NH2 ARG   113      -1.693 -44.960  41.442  1.00 10.00      C    N  
ATOM   3311  HN  ARG   113      -7.827 -47.956  38.162  1.00 10.00      C    H  
ATOM   3312  HE  ARG   113      -3.914 -46.034  41.281  1.00 10.00      C    H  
ATOM   3313 HH11 ARG   113      -0.014 -46.480  40.405  1.00 10.00      C    H  
ATOM   3314 HH12 ARG   113      -1.133 -47.741  39.968  1.00 10.00      C    H  
ATOM   3315 HH21 ARG   113      -0.744 -44.605  41.463  1.00 10.00      C    H  
ATOM   3316 HH22 ARG   113      -2.442 -44.413  41.838  1.00 10.00      C    H  
ATOM   3317  N   SER   114      -7.619 -49.258  41.868  1.00 10.00      C    N  
ATOM   3318  CA  SER   114      -8.122 -48.625  43.073  1.00 10.00      C    C  
ATOM   3319  C   SER   114      -7.220 -47.452  43.442  1.00 10.00      C    C  
ATOM   3320  O   SER   114      -6.003 -47.523  43.250  1.00 10.00      C    O  
ATOM   3321  CB  SER   114      -8.170 -49.652  44.201  1.00 10.00      C    C  
ATOM   3322  OG  SER   114      -8.678 -50.889  43.716  1.00 10.00      C    O  
ATOM   3323  HN  SER   114      -7.233 -50.156  41.926  1.00 10.00      C    H  
ATOM   3324  HG  SER   114      -9.335 -50.711  43.035  1.00 10.00      C    H  
ATOM   3325  N   VAL   115      -7.820 -46.375  43.937  1.00 10.00      C    N  
ATOM   3326  CA  VAL   115      -7.070 -45.182  44.319  1.00 10.00      C    C  
ATOM   3327  C   VAL   115      -5.960 -45.516  45.308  1.00 10.00      C    C  
ATOM   3328  O   VAL   115      -6.225 -46.020  46.404  1.00 10.00      C    O  
ATOM   3329  CB  VAL   115      -7.985 -44.101  44.936  1.00 10.00      C    C  
ATOM   3330  CG1 VAL   115      -7.180 -42.868  45.324  1.00 10.00      C    C  
ATOM   3331  CG2 VAL   115      -9.096 -43.726  43.973  1.00 10.00      C    C  
ATOM   3332  HN  VAL   115      -8.795 -46.386  44.056  1.00 10.00      C    H  
ATOM   3333  N   ASN   116      -4.724 -45.253  44.897  1.00 10.00      C    N  
ATOM   3334  CA  ASN   116      -3.557 -45.504  45.730  1.00 10.00      C    C  
ATOM   3335  C   ASN   116      -3.621 -44.655  46.994  1.00 10.00      C    C  
ATOM   3336  O   ASN   116      -3.556 -43.428  46.932  1.00 10.00      C    O  
ATOM   3337  CB  ASN   116      -2.285 -45.186  44.939  1.00 10.00      C    C  
ATOM   3338  CG  ASN   116      -1.008 -45.403  45.729  1.00 10.00      C    C  
ATOM   3339  ND2 ASN   116       0.048 -44.714  45.331  1.00 10.00      C    N  
ATOM   3340  OD1 ASN   116      -0.966 -46.185  46.680  1.00 10.00      C    O  
ATOM   3341  HN  ASN   116      -4.592 -44.882  43.992  1.00 10.00      C    H  
ATOM   3342 HD21 ASN   116      -0.053 -44.112  44.563  1.00 10.00      C    H  
ATOM   3343 HD22 ASN   116       0.897 -44.846  45.810  1.00 10.00      C    H  
ATOM   3344  N   PRO   117      -3.765 -45.301  48.159  1.00 10.00      C    N  
ATOM   3345  CA  PRO   117      -3.862 -44.617  49.442  1.00 10.00      C    C  
ATOM   3346  C   PRO   117      -2.512 -44.483  50.143  1.00 10.00      C    C  
ATOM   3347  O   PRO   117      -2.455 -44.251  51.353  1.00 10.00      C    O  
ATOM   3348  CB  PRO   117      -4.754 -45.576  50.228  1.00 10.00      C    C  
ATOM   3349  CG  PRO   117      -4.347 -46.930  49.744  1.00 10.00      C    C  
ATOM   3350  CD  PRO   117      -3.862 -46.762  48.324  1.00 10.00      C    C  
ATOM   3351  N   ASN   118      -1.434 -44.641  49.387  1.00 10.00      C    N  
ATOM   3352  CA  ASN   118      -0.092 -44.535  49.949  1.00 10.00      C    C  
ATOM   3353  C   ASN   118       0.197 -43.107  50.409  1.00 10.00      C    C  
ATOM   3354  O   ASN   118      -0.274 -42.140  49.805  1.00 10.00      C    O  
ATOM   3355  CB  ASN   118       0.966 -45.011  48.949  1.00 10.00      C    C  
ATOM   3356  CG  ASN   118       2.032 -45.878  49.600  1.00 10.00      C    C  
ATOM   3357  ND2 ASN   118       2.591 -46.809  48.838  1.00 10.00      C    N  
ATOM   3358  OD1 ASN   118       2.339 -45.724  50.784  1.00 10.00      C    O  
ATOM   3359  HN  ASN   118      -1.542 -44.834  48.432  1.00 10.00      C    H  
ATOM   3360 HD21 ASN   118       2.292 -46.894  47.902  1.00 10.00      C    H  
ATOM   3361 HD22 ASN   118       3.292 -47.375  49.231  1.00 10.00      C    H  
ATOM   3362  N   LYS   119       0.963 -42.987  51.482  1.00 10.00      C    N  
ATOM   3363  CA  LYS   119       1.301 -41.685  52.047  1.00 10.00      C    C  
ATOM   3364  C   LYS   119       2.361 -40.967  51.216  1.00 10.00      C    C  
ATOM   3365  O   LYS   119       3.238 -41.605  50.629  1.00 10.00      C    O  
ATOM   3366  CB  LYS   119       1.788 -41.845  53.490  1.00 10.00      C    C  
ATOM   3367  CG  LYS   119       0.816 -42.577  54.404  1.00 10.00      C    C  
ATOM   3368  CD  LYS   119      -0.479 -41.800  54.582  1.00 10.00      C    C  
ATOM   3369  CE  LYS   119      -1.368 -42.448  55.630  1.00 10.00      C    C  
ATOM   3370  NZ  LYS   119      -2.686 -41.771  55.737  1.00 10.00      C    N1+
ATOM   3371  HN  LYS   119       1.325 -43.796  51.899  1.00 10.00      C    H  
ATOM   3372  HZ1 LYS   119      -3.193 -41.828  54.829  1.00 10.00      C    H  
ATOM   3373  HZ2 LYS   119      -2.554 -40.769  55.985  1.00 10.00      C    H  
ATOM   3374  HZ3 LYS   119      -3.262 -42.221  56.472  1.00 10.00      C    H  
ATOM   3375  N   PRO   120       2.281 -39.626  51.143  1.00 10.00      C    N  
ATOM   3376  CA  PRO   120       3.242 -38.813  50.393  1.00 10.00      C    C  
ATOM   3377  C   PRO   120       4.625 -38.844  51.040  1.00 10.00      C    C  
ATOM   3378  O   PRO   120       4.752 -39.016  52.259  1.00 10.00      C    O  
ATOM   3379  CB  PRO   120       2.663 -37.393  50.461  1.00 10.00      C    C  
ATOM   3380  CG  PRO   120       1.255 -37.562  50.925  1.00 10.00      C    C  
ATOM   3381  CD  PRO   120       1.244 -38.797  51.775  1.00 10.00      C    C  
ATOM   3382  N   ALA   121       5.652 -38.666  50.225  1.00 10.00      C    N  
ATOM   3383  CA  ALA   121       7.022 -38.683  50.710  1.00 10.00      C    C  
ATOM   3384  C   ALA   121       7.333 -37.441  51.542  1.00 10.00      C    C  
ATOM   3385  O   ALA   121       6.722 -36.386  51.366  1.00 10.00      C    O  
ATOM   3386  CB  ALA   121       7.992 -38.803  49.546  1.00 10.00      C    C  
ATOM   3387  HN  ALA   121       5.483 -38.511  49.268  1.00 10.00      C    H  
ATOM   3388  N   THR   122       8.268 -37.587  52.466  1.00 10.00      C    N  
ATOM   3389  CA  THR   122       8.682 -36.489  53.329  1.00 10.00      C    C  
ATOM   3390  C   THR   122      10.209 -36.454  53.425  1.00 10.00      C    C  
ATOM   3391  O   THR   122      10.882 -37.372  52.953  1.00 10.00      C    O  
ATOM   3392  CB  THR   122       8.077 -36.641  54.737  1.00 10.00      C    C  
ATOM   3393  CG2 THR   122       7.671 -35.284  55.290  1.00 10.00      C    C  
ATOM   3394  OG1 THR   122       6.915 -37.480  54.656  1.00 10.00      C    O  
ATOM   3395  HN  THR   122       8.694 -38.467  52.582  1.00 10.00      C    H  
ATOM   3396  HG1 THR   122       6.828 -37.808  53.753  1.00 10.00      C    H  
ATOM   3397  N   LYS   123      10.747 -35.405  54.039  1.00 10.00      C    N  
ATOM   3398  CA  LYS   123      12.194 -35.252  54.183  1.00 10.00      C    C  
ATOM   3399  C   LYS   123      12.797 -36.357  55.053  1.00 10.00      C    C  
ATOM   3400  O   LYS   123      13.970 -36.699  54.912  1.00 10.00      C    O  
ATOM   3401  CB  LYS   123      12.533 -33.871  54.759  1.00 10.00      C    C  
ATOM   3402  CG  LYS   123      14.011 -33.517  54.694  1.00 10.00      C    C  
ATOM   3403  CD  LYS   123      14.277 -32.094  55.170  1.00 10.00      C    C  
ATOM   3404  CE  LYS   123      14.081 -31.959  56.672  1.00 10.00      C    C  
ATOM   3405  NZ  LYS   123      14.541 -30.637  57.177  1.00 10.00      C    N1+
ATOM   3406  HN  LYS   123      10.157 -34.710  54.400  1.00 10.00      C    H  
ATOM   3407  HZ1 LYS   123      14.056 -29.866  56.674  1.00 10.00      C    H  
ATOM   3408  HZ2 LYS   123      15.565 -30.533  57.029  1.00 10.00      C    H  
ATOM   3409  HZ3 LYS   123      14.342 -30.551  58.194  1.00 10.00      C    H  
ATOM   3410  N   ASP   124      11.982 -36.929  55.929  1.00 10.00      C    N  
ATOM   3411  CA  ASP   124      12.441 -37.982  56.825  1.00 10.00      C    C  
ATOM   3412  C   ASP   124      12.201 -39.375  56.251  1.00 10.00      C    C  
ATOM   3413  O   ASP   124      12.467 -40.380  56.912  1.00 10.00      C    O  
ATOM   3414  CB  ASP   124      11.765 -37.853  58.191  1.00 10.00      C    C  
ATOM   3415  CG  ASP   124      12.723 -37.415  59.280  1.00 10.00      C    C  
ATOM   3416  OD1 ASP   124      12.706 -36.219  59.647  1.00 10.00      C    O  
ATOM   3417  OD2 ASP   124      13.496 -38.265  59.775  1.00 10.00      C    O1-
ATOM   3418  HN  ASP   124      11.052 -36.628  55.984  1.00 10.00      C    H  
ATOM   3419  N   THR   125      11.704 -39.439  55.024  1.00 10.00      C    N  
ATOM   3420  CA  THR   125      11.434 -40.720  54.387  1.00 10.00      C    C  
ATOM   3421  C   THR   125      12.681 -41.264  53.688  1.00 10.00      C    C  
ATOM   3422  O   THR   125      13.166 -42.344  54.020  1.00 10.00      C    O  
ATOM   3423  CB  THR   125      10.278 -40.614  53.377  1.00 10.00      C    C  
ATOM   3424  CG2 THR   125       9.727 -41.992  53.050  1.00 10.00      C    C  
ATOM   3425  OG1 THR   125       9.232 -39.810  53.942  1.00 10.00      C    O  
ATOM   3426  HN  THR   125      11.518 -38.608  54.534  1.00 10.00      C    H  
ATOM   3427  HG1 THR   125       8.999 -40.156  54.812  1.00 10.00      C    H  
ATOM   3428  N   PHE   126      13.201 -40.502  52.734  1.00 10.00      C    N  
ATOM   3429  CA  PHE   126      14.387 -40.911  51.988  1.00 10.00      C    C  
ATOM   3430  C   PHE   126      15.647 -40.624  52.797  1.00 10.00      C    C  
ATOM   3431  O   PHE   126      15.725 -39.614  53.495  1.00 10.00      C    O  
ATOM   3432  CB  PHE   126      14.443 -40.194  50.635  1.00 10.00      C    C  
ATOM   3433  CG  PHE   126      13.391 -40.645  49.659  1.00 10.00      C    C  
ATOM   3434  CD1 PHE   126      13.673 -41.630  48.726  1.00 10.00      C    C  
ATOM   3435  CD2 PHE   126      12.124 -40.085  49.676  1.00 10.00      C    C  
ATOM   3436  CE1 PHE   126      12.711 -42.049  47.827  1.00 10.00      C    C  
ATOM   3437  CE2 PHE   126      11.157 -40.500  48.781  1.00 10.00      C    C  
ATOM   3438  CZ  PHE   126      11.450 -41.484  47.855  1.00 10.00      C    C  
ATOM   3439  HN  PHE   126      12.787 -39.637  52.535  1.00 10.00      C    H  
ATOM   3440  N   HIS   127      16.628 -41.515  52.724  1.00 10.00      C    N  
ATOM   3441  CA  HIS   127      17.867 -41.338  53.472  1.00 10.00      C    C  
ATOM   3442  C   HIS   127      19.090 -41.638  52.611  1.00 10.00      C    C  
ATOM   3443  O   HIS   127      19.231 -42.731  52.060  1.00 10.00      C    O  
ATOM   3444  CB  HIS   127      17.872 -42.199  54.745  1.00 10.00      C    C  
ATOM   3445  CG  HIS   127      16.833 -41.800  55.753  1.00 10.00      C    C  
ATOM   3446  CD2 HIS   127      15.556 -42.217  55.918  1.00 10.00      C    C  
ATOM   3447  ND1 HIS   127      17.045 -40.842  56.726  1.00 10.00      C    N  
ATOM   3448  CE1 HIS   127      15.941 -40.691  57.436  1.00 10.00      C    C  
ATOM   3449  NE2 HIS   127      15.021 -41.513  56.968  1.00 10.00      C    N  
ATOM   3450  HN  HIS   127      16.523 -42.308  52.147  1.00 10.00      C    H  
ATOM   3451  HD1 HIS   127      17.881 -40.351  56.879  1.00 10.00      C    H  
ATOM   3452  HE2 HIS   127      14.055 -41.435  57.157  1.00 10.00      C    H  
ATOM   3453  N   LYS   128      19.962 -40.646  52.490  1.00 10.00      C    N  
ATOM   3454  CA  LYS   128      21.185 -40.781  51.714  1.00 10.00      C    C  
ATOM   3455  C   LYS   128      22.363 -41.021  52.653  1.00 10.00      C    C  
ATOM   3456  O   LYS   128      22.634 -40.212  53.538  1.00 10.00      C    O  
ATOM   3457  CB  LYS   128      21.418 -39.518  50.876  1.00 10.00      C    C  
ATOM   3458  CG  LYS   128      22.587 -39.608  49.905  1.00 10.00      C    C  
ATOM   3459  CD  LYS   128      22.631 -38.396  48.987  1.00 10.00      C    C  
ATOM   3460  CE  LYS   128      23.772 -38.498  47.986  1.00 10.00      C    C  
ATOM   3461  NZ  LYS   128      23.656 -37.481  46.907  1.00 10.00      C    N1+
ATOM   3462  HN  LYS   128      19.782 -39.796  52.941  1.00 10.00      C    H  
ATOM   3463  HZ1 LYS   128      22.765 -37.624  46.371  1.00 10.00      C    H  
ATOM   3464  HZ2 LYS   128      24.455 -37.559  46.250  1.00 10.00      C    H  
ATOM   3465  HZ3 LYS   128      23.650 -36.525  47.312  1.00 10.00      C    H  
ATOM   3466  N   ILE   129      23.045 -42.137  52.462  1.00 10.00      C    N  
ATOM   3467  CA  ILE   129      24.181 -42.495  53.298  1.00 10.00      C    C  
ATOM   3468  C   ILE   129      25.494 -42.271  52.551  1.00 10.00      C    C  
ATOM   3469  O   ILE   129      25.617 -42.613  51.372  1.00 10.00      C    O  
ATOM   3470  CB  ILE   129      24.094 -43.966  53.775  1.00 10.00      C    C  
ATOM   3471  CG1 ILE   129      22.758 -44.233  54.478  1.00 10.00      C    C  
ATOM   3472  CG2 ILE   129      25.254 -44.307  54.702  1.00 10.00      C    C  
ATOM   3473  CD1 ILE   129      21.693 -44.834  53.582  1.00 10.00      C    C  
ATOM   3474  HN  ILE   129      22.785 -42.739  51.727  1.00 10.00      C    H  
ATOM   3475  N   LYS   130      26.463 -41.678  53.237  1.00 10.00      C    N  
ATOM   3476  CA  LYS   130      27.767 -41.408  52.655  1.00 10.00      C    C  
ATOM   3477  C   LYS   130      28.840 -42.200  53.397  1.00 10.00      C    C  
ATOM   3478  O   LYS   130      28.697 -42.480  54.593  1.00 10.00      C    O  
ATOM   3479  CB  LYS   130      28.086 -39.912  52.739  1.00 10.00      C    C  
ATOM   3480  CG  LYS   130      26.960 -39.004  52.274  1.00 10.00      C    C  
ATOM   3481  CD  LYS   130      27.247 -37.553  52.620  1.00 10.00      C    C  
ATOM   3482  CE  LYS   130      26.027 -36.677  52.389  1.00 10.00      C    C  
ATOM   3483  NZ  LYS   130      26.267 -35.275  52.818  1.00 10.00      C    N1+
ATOM   3484  HN  LYS   130      26.296 -41.415  54.163  1.00 10.00      C    H  
ATOM   3485  HZ1 LYS   130      26.576 -35.256  53.820  1.00 10.00      C    H  
ATOM   3486  HZ2 LYS   130      25.396 -34.718  52.729  1.00 10.00      C    H  
ATOM   3487  HZ3 LYS   130      27.007 -34.841  52.232  1.00 10.00      C    H  
ATOM   3488  N   LEU   131      29.907 -42.559  52.692  1.00 10.00      C    N  
ATOM   3489  CA  LEU   131      31.005 -43.318  53.282  1.00 10.00      C    C  
ATOM   3490  C   LEU   131      32.309 -43.061  52.536  1.00 10.00      C    C  
ATOM   3491  O   LEU   131      32.324 -43.008  51.308  1.00 10.00      C    O  
ATOM   3492  CB  LEU   131      30.692 -44.817  53.271  1.00 10.00      C    C  
ATOM   3493  CG  LEU   131      30.071 -45.384  54.547  1.00 10.00      C    C  
ATOM   3494  CD1 LEU   131      29.489 -46.762  54.285  1.00 10.00      C    C  
ATOM   3495  CD2 LEU   131      31.106 -45.443  55.663  1.00 10.00      C    C  
ATOM   3496  HN  LEU   131      29.959 -42.307  51.744  1.00 10.00      C    H  
ATOM   3497  N   ASP   132      33.394 -42.895  53.281  1.00 10.00      C    N  
ATOM   3498  CA  ASP   132      34.702 -42.654  52.685  1.00 10.00      C    C  
ATOM   3499  C   ASP   132      35.368 -43.971  52.322  1.00 10.00      C    C  
ATOM   3500  O   ASP   132      35.488 -44.867  53.160  1.00 10.00      C    O  
ATOM   3501  CB  ASP   132      35.596 -41.862  53.638  1.00 10.00      C    C  
ATOM   3502  CG  ASP   132      35.188 -40.410  53.749  1.00 10.00      C    C  
ATOM   3503  OD1 ASP   132      35.395 -39.654  52.772  1.00 10.00      C    O  
ATOM   3504  OD2 ASP   132      34.668 -40.014  54.809  1.00 10.00      C    O1-
ATOM   3505  HN  ASP   132      33.318 -42.938  54.255  1.00 10.00      C    H  
ATOM   3506  N   VAL   133      35.805 -44.078  51.076  1.00 10.00      C    N  
ATOM   3507  CA  VAL   133      36.449 -45.291  50.586  1.00 10.00      C    C  
ATOM   3508  C   VAL   133      37.948 -45.072  50.380  1.00 10.00      C    C  
ATOM   3509  O   VAL   133      38.354 -44.102  49.738  1.00 10.00      C    O  
ATOM   3510  CB  VAL   133      35.819 -45.756  49.251  1.00 10.00      C    C  
ATOM   3511  CG1 VAL   133      36.435 -47.066  48.783  1.00 10.00      C    C  
ATOM   3512  CG2 VAL   133      34.310 -45.895  49.388  1.00 10.00      C    C  
ATOM   3513  HN  VAL   133      35.698 -43.316  50.467  1.00 10.00      C    H  
ATOM   3514  N   PRO   134      38.790 -45.962  50.945  1.00 10.00      C    N  
ATOM   3515  CA  PRO   134      40.248 -45.878  50.798  1.00 10.00      C    C  
ATOM   3516  C   PRO   134      40.647 -45.913  49.326  1.00 10.00      C    C  
ATOM   3517  O   PRO   134      40.049 -46.638  48.530  1.00 10.00      C    O  
ATOM   3518  CB  PRO   134      40.767 -47.131  51.519  1.00 10.00      C    C  
ATOM   3519  CG  PRO   134      39.578 -48.019  51.670  1.00 10.00      C    C  
ATOM   3520  CD  PRO   134      38.391 -47.109  51.773  1.00 10.00      C    C  
ATOM   3521  N   GLU   135      41.661 -45.131  48.973  1.00 10.00      C    N  
ATOM   3522  CA  GLU   135      42.127 -45.041  47.593  1.00 10.00      C    C  
ATOM   3523  C   GLU   135      42.547 -46.389  47.002  1.00 10.00      C    C  
ATOM   3524  O   GLU   135      42.291 -46.660  45.827  1.00 10.00      C    O  
ATOM   3525  CB  GLU   135      43.256 -44.016  47.474  1.00 10.00      C    C  
ATOM   3526  CG  GLU   135      42.840 -42.604  47.859  1.00 10.00      C    C  
ATOM   3527  CD  GLU   135      43.938 -41.589  47.624  1.00 10.00      C    C  
ATOM   3528  OE1 GLU   135      44.002 -40.589  48.370  1.00 10.00      C    O  
ATOM   3529  OE2 GLU   135      44.744 -41.786  46.691  1.00 10.00      C    O1-
ATOM   3530  HN  GLU   135      42.110 -44.593  49.661  1.00 10.00      C    H  
ATOM   3531  N   ASP   136      43.152 -47.247  47.817  1.00 10.00      C    N  
ATOM   3532  CA  ASP   136      43.616 -48.552  47.340  1.00 10.00      C    C  
ATOM   3533  C   ASP   136      42.477 -49.550  47.114  1.00 10.00      C    C  
ATOM   3534  O   ASP   136      42.665 -50.581  46.471  1.00 10.00      C    O  
ATOM   3535  CB  ASP   136      44.732 -49.136  48.222  1.00 10.00      C    C  
ATOM   3536  CG  ASP   136      44.313 -49.429  49.653  1.00 10.00      C    C  
ATOM   3537  OD1 ASP   136      43.182 -49.067  50.041  1.00 10.00      C    O  
ATOM   3538  OD2 ASP   136      45.128 -50.015  50.405  1.00 10.00      C    O1-
ATOM   3539  HN  ASP   136      43.283 -47.009  48.759  1.00 10.00      C    H  
ATOM   3540  N   LEU   137      41.294 -49.239  47.628  1.00 10.00      C    N  
ATOM   3541  CA  LEU   137      40.135 -50.111  47.455  1.00 10.00      C    C  
ATOM   3542  C   LEU   137      39.005 -49.371  46.749  1.00 10.00      C    C  
ATOM   3543  O   LEU   137      37.879 -49.867  46.654  1.00 10.00      C    O  
ATOM   3544  CB  LEU   137      39.639 -50.644  48.803  1.00 10.00      C    C  
ATOM   3545  CG  LEU   137      39.940 -52.114  49.114  1.00 10.00      C    C  
ATOM   3546  CD1 LEU   137      39.134 -52.577  50.318  1.00 10.00      C    C  
ATOM   3547  CD2 LEU   137      39.659 -53.000  47.910  1.00 10.00      C    C  
ATOM   3548  HN  LEU   137      41.198 -48.406  48.138  1.00 10.00      C    H  
ATOM   3549  N   GLN   138      39.319 -48.195  46.234  1.00 10.00      C    N  
ATOM   3550  CA  GLN   138      38.337 -47.368  45.549  1.00 10.00      C    C  
ATOM   3551  C   GLN   138      37.933 -47.972  44.207  1.00 10.00      C    C  
ATOM   3552  O   GLN   138      36.774 -47.877  43.800  1.00 10.00      C    O  
ATOM   3553  CB  GLN   138      38.874 -45.951  45.366  1.00 10.00      C    C  
ATOM   3554  CG  GLN   138      37.909 -44.865  45.809  1.00 10.00      C    C  
ATOM   3555  CD  GLN   138      38.557 -43.497  45.865  1.00 10.00      C    C  
ATOM   3556  NE2 GLN   138      38.992 -43.088  47.047  1.00 10.00      C    N  
ATOM   3557  OE1 GLN   138      38.649 -42.805  44.853  1.00 10.00      C    O  
ATOM   3558  HN  GLN   138      40.240 -47.868  46.320  1.00 10.00      C    H  
ATOM   3559 HE21 GLN   138      38.871 -43.681  47.822  1.00 10.00      C    H  
ATOM   3560 HE22 GLN   138      39.413 -42.205  47.101  1.00 10.00      C    H  
ATOM   3561  N   GLN   139      38.883 -48.615  43.537  1.00 10.00      C    N  
ATOM   3562  CA  GLN   139      38.623 -49.235  42.240  1.00 10.00      C    C  
ATOM   3563  C   GLN   139      37.614 -50.375  42.378  1.00 10.00      C    C  
ATOM   3564  O   GLN   139      36.822 -50.635  41.472  1.00 10.00      C    O  
ATOM   3565  CB  GLN   139      39.926 -49.752  41.622  1.00 10.00      C    C  
ATOM   3566  CG  GLN   139      39.812 -50.127  40.152  1.00 10.00      C    C  
ATOM   3567  CD  GLN   139      39.564 -48.923  39.262  1.00 10.00      C    C  
ATOM   3568  NE2 GLN   139      38.797 -49.117  38.204  1.00 10.00      C    N  
ATOM   3569  OE1 GLN   139      40.053 -47.824  39.529  1.00 10.00      C    O  
ATOM   3570  HN  GLN   139      39.783 -48.673  43.921  1.00 10.00      C    H  
ATOM   3571 HE21 GLN   139      38.433 -50.016  38.051  1.00 10.00      C    H  
ATOM   3572 HE22 GLN   139      38.619 -48.351  37.614  1.00 10.00      C    H  
ATOM   3573  N   MET   140      37.627 -51.027  43.535  1.00 10.00      C    N  
ATOM   3574  CA  MET   140      36.726 -52.142  43.808  1.00 10.00      C    C  
ATOM   3575  C   MET   140      35.310 -51.642  44.098  1.00 10.00      C    C  
ATOM   3576  O   MET   140      34.377 -52.426  44.282  1.00 10.00      C    O  
ATOM   3577  CB  MET   140      37.252 -52.967  44.989  1.00 10.00      C    C  
ATOM   3578  CG  MET   140      36.573 -54.317  45.174  1.00 10.00      C    C  
ATOM   3579  SD  MET   140      36.951 -55.482  43.851  1.00 10.00      C    S  
ATOM   3580  CE  MET   140      38.670 -55.852  44.201  1.00 10.00      C    C  
ATOM   3581  HN  MET   140      38.261 -50.745  44.229  1.00 10.00      C    H  
ATOM   3582  N   CYS   141      35.148 -50.329  44.135  1.00 10.00      C    N  
ATOM   3583  CA  CYS   141      33.852 -49.734  44.410  1.00 10.00      C    C  
ATOM   3584  C   CYS   141      33.267 -49.068  43.170  1.00 10.00      C    C  
ATOM   3585  O   CYS   141      32.172 -48.508  43.217  1.00 10.00      C    O  
ATOM   3586  CB  CYS   141      33.962 -48.738  45.563  1.00 10.00      C    C  
ATOM   3587  SG  CYS   141      34.587 -49.469  47.095  1.00 10.00      C    S  
ATOM   3588  HN  CYS   141      35.921 -49.743  43.973  1.00 10.00      C    H  
ATOM   3589  HG  CYS   141      35.906 -49.584  46.989  1.00 10.00      C    H  
ATOM   3590  N   ALA   142      33.984 -49.164  42.054  1.00 10.00      C    N  
ATOM   3591  CA  ALA   142      33.537 -48.565  40.799  1.00 10.00      C    C  
ATOM   3592  C   ALA   142      32.461 -49.418  40.130  1.00 10.00      C    C  
ATOM   3593  O   ALA   142      31.959 -49.082  39.056  1.00 10.00      C    O  
ATOM   3594  CB  ALA   142      34.718 -48.364  39.859  1.00 10.00      C    C  
ATOM   3595  HN  ALA   142      34.837 -49.653  42.073  1.00 10.00      C    H  
ATOM   3596  N   LYS   143      32.108 -50.525  40.771  1.00 10.00      C    N  
ATOM   3597  CA  LYS   143      31.096 -51.425  40.242  1.00 10.00      C    C  
ATOM   3598  C   LYS   143      30.061 -51.773  41.306  1.00 10.00      C    C  
ATOM   3599  O   LYS   143      30.413 -52.127  42.435  1.00 10.00      C    O  
ATOM   3600  CB  LYS   143      31.742 -52.691  39.667  1.00 10.00      C    C  
ATOM   3601  CG  LYS   143      32.838 -53.305  40.526  1.00 10.00      C    C  
ATOM   3602  CD  LYS   143      33.609 -54.357  39.746  1.00 10.00      C    C  
ATOM   3603  CE  LYS   143      34.706 -54.993  40.584  1.00 10.00      C    C  
ATOM   3604  NZ  LYS   143      35.498 -55.978  39.800  1.00 10.00      C    N1+
ATOM   3605  HN  LYS   143      32.532 -50.734  41.628  1.00 10.00      C    H  
ATOM   3606  HZ1 LYS   143      36.235 -56.403  40.397  1.00 10.00      C    H  
ATOM   3607  HZ2 LYS   143      35.952 -55.509  38.990  1.00 10.00      C    H  
ATOM   3608  HZ3 LYS   143      34.878 -56.737  39.441  1.00 10.00      C    H  
ATOM   3609  N   GLU   144      28.787 -51.670  40.941  1.00 10.00      C    N  
ATOM   3610  CA  GLU   144      27.695 -51.967  41.861  1.00 10.00      C    C  
ATOM   3611  C   GLU   144      27.473 -53.470  41.951  1.00 10.00      C    C  
ATOM   3612  O   GLU   144      26.943 -53.971  42.941  1.00 10.00      C    O  
ATOM   3613  CB  GLU   144      26.406 -51.271  41.415  1.00 10.00      C    C  
ATOM   3614  CG  GLU   144      25.532 -50.797  42.568  1.00 10.00      C    C  
ATOM   3615  CD  GLU   144      24.114 -51.335  42.512  1.00 10.00      C    C  
ATOM   3616  OE1 GLU   144      23.938 -52.570  42.466  1.00 10.00      C    O  
ATOM   3617  OE2 GLU   144      23.161 -50.522  42.542  1.00 10.00      C    O1-
ATOM   3618  HN  GLU   144      28.576 -51.399  40.022  1.00 10.00      C    H  
ATOM   3619  N   ALA   145      27.903 -54.185  40.915  1.00 10.00      C    N  
ATOM   3620  CA  ALA   145      27.760 -55.638  40.860  1.00 10.00      C    C  
ATOM   3621  C   ALA   145      28.441 -56.313  42.050  1.00 10.00      C    C  
ATOM   3622  O   ALA   145      27.926 -57.280  42.608  1.00 10.00      C    O  
ATOM   3623  CB  ALA   145      28.324 -56.173  39.553  1.00 10.00      C    C  
ATOM   3624  HN  ALA   145      28.318 -53.718  40.156  1.00 10.00      C    H  
ATOM   3625  N   ALA   146      29.583 -55.774  42.452  1.00 10.00      C    N  
ATOM   3626  CA  ALA   146      30.336 -56.322  43.572  1.00 10.00      C    C  
ATOM   3627  C   ALA   146      29.933 -55.644  44.879  1.00 10.00      C    C  
ATOM   3628  O   ALA   146      30.612 -55.778  45.897  1.00 10.00      C    O  
ATOM   3629  CB  ALA   146      31.832 -56.164  43.328  1.00 10.00      C    C  
ATOM   3630  HN  ALA   146      29.925 -54.983  41.987  1.00 10.00      C    H  
ATOM   3631  N   HIS   147      28.834 -54.902  44.838  1.00 10.00      C    N  
ATOM   3632  CA  HIS   147      28.339 -54.200  46.017  1.00 10.00      C    C  
ATOM   3633  C   HIS   147      26.897 -54.582  46.323  1.00 10.00      C    C  
ATOM   3634  O   HIS   147      26.318 -54.119  47.307  1.00 10.00      C    O  
ATOM   3635  CB  HIS   147      28.451 -52.685  45.832  1.00 10.00      C    C  
ATOM   3636  CG  HIS   147      29.792 -52.122  46.193  1.00 10.00      C    C  
ATOM   3637  CD2 HIS   147      31.044 -52.527  45.867  1.00 10.00      C    C  
ATOM   3638  ND1 HIS   147      29.948 -51.007  46.992  1.00 10.00      C    N  
ATOM   3639  CE1 HIS   147      31.236 -50.750  47.136  1.00 10.00      C    C  
ATOM   3640  NE2 HIS   147      31.920 -51.658  46.465  1.00 10.00      C    N  
ATOM   3641  HN  HIS   147      28.341 -54.820  43.991  1.00 10.00      C    H  
ATOM   3642  HD1 HIS   147      29.222 -50.478  47.388  1.00 10.00      C    H  
ATOM   3643  HE2 HIS   147      32.895 -51.652  46.335  1.00 10.00      C    H  
ATOM   3644  N   LYS   148      26.332 -55.439  45.478  1.00 10.00      C    N  
ATOM   3645  CA  LYS   148      24.956 -55.894  45.636  1.00 10.00      C    C  
ATOM   3646  C   LYS   148      24.799 -56.752  46.884  1.00 10.00      C    C  
ATOM   3647  O   LYS   148      23.698 -56.895  47.423  1.00 10.00      C    O  
ATOM   3648  CB  LYS   148      24.510 -56.668  44.396  1.00 10.00      C    C  
ATOM   3649  CG  LYS   148      23.965 -55.788  43.285  1.00 10.00      C    C  
ATOM   3650  CD  LYS   148      24.348 -56.324  41.919  1.00 10.00      C    C  
ATOM   3651  CE  LYS   148      23.332 -55.925  40.863  1.00 10.00      C    C  
ATOM   3652  NZ  LYS   148      23.231 -54.450  40.694  1.00 10.00      C    N1+
ATOM   3653  HN  LYS   148      26.857 -55.774  44.724  1.00 10.00      C    H  
ATOM   3654  HZ1 LYS   148      23.584 -53.957  41.546  1.00 10.00      C    H  
ATOM   3655  HZ2 LYS   148      22.230 -54.179  40.544  1.00 10.00      C    H  
ATOM   3656  HZ3 LYS   148      23.785 -54.146  39.874  1.00 10.00      C    H  
ATOM   3657  N   ASP   149      25.908 -57.315  47.341  1.00 10.00      C    N  
ATOM   3658  CA  ASP   149      25.913 -58.146  48.541  1.00 10.00      C    C  
ATOM   3659  C   ASP   149      25.684 -57.278  49.771  1.00 10.00      C    C  
ATOM   3660  O   ASP   149      24.793 -57.540  50.583  1.00 10.00      C    O  
ATOM   3661  CB  ASP   149      27.227 -58.932  48.682  1.00 10.00      C    C  
ATOM   3662  CG  ASP   149      28.461 -58.185  48.193  1.00 10.00      C    C  
ATOM   3663  OD1 ASP   149      29.391 -58.844  47.684  1.00 10.00      C    O  
ATOM   3664  OD2 ASP   149      28.511 -56.938  48.308  1.00 10.00      C    O1-
ATOM   3665  HN  ASP   149      26.751 -57.158  46.865  1.00 10.00      C    H  
ATOM   3666  N   PHE   150      26.490 -56.230  49.878  1.00 10.00      C    N  
ATOM   3667  CA  PHE   150      26.407 -55.279  50.979  1.00 10.00      C    C  
ATOM   3668  C   PHE   150      25.082 -54.532  50.921  1.00 10.00      C    C  
ATOM   3669  O   PHE   150      24.509 -54.177  51.952  1.00 10.00      C    O  
ATOM   3670  CB  PHE   150      27.567 -54.283  50.874  1.00 10.00      C    C  
ATOM   3671  CG  PHE   150      27.702 -53.344  52.040  1.00 10.00      C    C  
ATOM   3672  CD1 PHE   150      28.010 -53.824  53.301  1.00 10.00      C    C  
ATOM   3673  CD2 PHE   150      27.537 -51.978  51.871  1.00 10.00      C    C  
ATOM   3674  CE1 PHE   150      28.150 -52.962  54.372  1.00 10.00      C    C  
ATOM   3675  CE2 PHE   150      27.673 -51.110  52.938  1.00 10.00      C    C  
ATOM   3676  CZ  PHE   150      27.981 -51.603  54.192  1.00 10.00      C    C  
ATOM   3677  HN  PHE   150      27.183 -56.099  49.188  1.00 10.00      C    H  
ATOM   3678  N   LYS   151      24.601 -54.310  49.703  1.00 10.00      C    N  
ATOM   3679  CA  LYS   151      23.346 -53.607  49.477  1.00 10.00      C    C  
ATOM   3680  C   LYS   151      22.183 -54.336  50.142  1.00 10.00      C    C  
ATOM   3681  O   LYS   151      21.323 -53.710  50.767  1.00 10.00      C    O  
ATOM   3682  CB  LYS   151      23.093 -53.470  47.973  1.00 10.00      C    C  
ATOM   3683  CG  LYS   151      22.237 -52.275  47.592  1.00 10.00      C    C  
ATOM   3684  CD  LYS   151      22.367 -51.950  46.113  1.00 10.00      C    C  
ATOM   3685  CE  LYS   151      21.714 -53.013  45.248  1.00 10.00      C    C  
ATOM   3686  NZ  LYS   151      21.560 -52.556  43.846  1.00 10.00      C    N1+
ATOM   3687  HN  LYS   151      25.113 -54.627  48.926  1.00 10.00      C    H  
ATOM   3688  HZ1 LYS   151      21.116 -53.309  43.269  1.00 10.00      C    H  
ATOM   3689  HZ2 LYS   151      22.494 -52.329  43.432  1.00 10.00      C    H  
ATOM   3690  HZ3 LYS   151      20.961 -51.707  43.811  1.00 10.00      C    H  
ATOM   3691  N   LYS   152      22.175 -55.661  50.022  1.00 10.00      C    N  
ATOM   3692  CA  LYS   152      21.118 -56.481  50.611  1.00 10.00      C    C  
ATOM   3693  C   LYS   152      21.305 -56.634  52.116  1.00 10.00      C    C  
ATOM   3694  O   LYS   152      20.400 -57.078  52.821  1.00 10.00      C    O  
ATOM   3695  CB  LYS   152      21.062 -57.861  49.952  1.00 10.00      C    C  
ATOM   3696  CG  LYS   152      20.138 -57.951  48.748  1.00 10.00      C    C  
ATOM   3697  CD  LYS   152      20.152 -59.351  48.153  1.00 10.00      C    C  
ATOM   3698  CE  LYS   152      19.189 -59.475  46.985  1.00 10.00      C    C  
ATOM   3699  NZ  LYS   152      17.775 -59.585  47.434  1.00 10.00      C    N1+
ATOM   3700  HN  LYS   152      22.895 -56.099  49.516  1.00 10.00      C    H  
ATOM   3701  HZ1 LYS   152      17.698 -60.276  48.208  1.00 10.00      C    H  
ATOM   3702  HZ2 LYS   152      17.174 -59.904  46.644  1.00 10.00      C    H  
ATOM   3703  HZ3 LYS   152      17.430 -58.663  47.767  1.00 10.00      C    H  
ATOM   3704  N   ALA   153      22.486 -56.279  52.607  1.00 10.00      C    N  
ATOM   3705  CA  ALA   153      22.779 -56.380  54.029  1.00 10.00      C    C  
ATOM   3706  C   ALA   153      22.304 -55.134  54.769  1.00 10.00      C    C  
ATOM   3707  O   ALA   153      21.746 -55.218  55.867  1.00 10.00      C    O  
ATOM   3708  CB  ALA   153      24.266 -56.610  54.254  1.00 10.00      C    C  
ATOM   3709  HN  ALA   153      23.178 -55.943  51.999  1.00 10.00      C    H  
ATOM   3710  N   VAL   154      22.512 -53.976  54.157  1.00 10.00      C    N  
ATOM   3711  CA  VAL   154      22.107 -52.713  54.762  1.00 10.00      C    C  
ATOM   3712  C   VAL   154      20.654 -52.371  54.441  1.00 10.00      C    C  
ATOM   3713  O   VAL   154      20.033 -51.555  55.126  1.00 10.00      C    O  
ATOM   3714  CB  VAL   154      23.030 -51.547  54.347  1.00 10.00      C    C  
ATOM   3715  CG1 VAL   154      24.431 -51.767  54.891  1.00 10.00      C    C  
ATOM   3716  CG2 VAL   154      23.061 -51.386  52.833  1.00 10.00      C    C  
ATOM   3717  HN  VAL   154      22.954 -53.970  53.279  1.00 10.00      C    H  
ATOM   3718  N   GLY   155      20.120 -52.992  53.400  1.00 10.00      C    N  
ATOM   3719  CA  GLY   155      18.748 -52.744  53.010  1.00 10.00      C    C  
ATOM   3720  C   GLY   155      18.612 -51.499  52.159  1.00 10.00      C    C  
ATOM   3721  O   GLY   155      17.722 -50.679  52.386  1.00 10.00      C    O  
ATOM   3722  HN  GLY   155      20.666 -53.622  52.884  1.00 10.00      C    H  
ATOM   3723  N   ALA   156      19.496 -51.359  51.180  1.00 10.00      C    N  
ATOM   3724  CA  ALA   156      19.479 -50.209  50.288  1.00 10.00      C    C  
ATOM   3725  C   ALA   156      19.204 -50.664  48.861  1.00 10.00      C    C  
ATOM   3726  O   ALA   156      19.269 -51.855  48.567  1.00 10.00      C    O  
ATOM   3727  CB  ALA   156      20.803 -49.466  50.360  1.00 10.00      C    C  
ATOM   3728  HN  ALA   156      20.171 -52.060  51.043  1.00 10.00      C    H  
ATOM   3729  N   PHE   157      18.908 -49.723  47.972  1.00 10.00      C    N  
ATOM   3730  CA  PHE   157      18.619 -50.071  46.585  1.00 10.00      C    C  
ATOM   3731  C   PHE   157      19.739 -49.666  45.630  1.00 10.00      C    C  
ATOM   3732  O   PHE   157      19.905 -50.264  44.563  1.00 10.00      C    O  
ATOM   3733  CB  PHE   157      17.252 -49.540  46.127  1.00 10.00      C    C  
ATOM   3734  CG  PHE   157      17.037 -48.064  46.311  1.00 10.00      C    C  
ATOM   3735  CD1 PHE   157      17.399 -47.166  45.321  1.00 10.00      C    C  
ATOM   3736  CD2 PHE   157      16.458 -47.575  47.470  1.00 10.00      C    C  
ATOM   3737  CE1 PHE   157      17.189 -45.807  45.482  1.00 10.00      C    C  
ATOM   3738  CE2 PHE   157      16.247 -46.220  47.640  1.00 10.00      C    C  
ATOM   3739  CZ  PHE   157      16.612 -45.335  46.645  1.00 10.00      C    C  
ATOM   3740  HN  PHE   157      18.882 -48.782  48.253  1.00 10.00      C    H  
ATOM   3741  N   SER   158      20.524 -48.672  46.021  1.00 10.00      C    N  
ATOM   3742  CA  SER   158      21.624 -48.205  45.188  1.00 10.00      C    C  
ATOM   3743  C   SER   158      22.858 -47.867  46.018  1.00 10.00      C    C  
ATOM   3744  O   SER   158      22.796 -47.042  46.926  1.00 10.00      C    O  
ATOM   3745  CB  SER   158      21.190 -46.999  44.353  1.00 10.00      C    C  
ATOM   3746  OG  SER   158      20.168 -47.360  43.433  1.00 10.00      C    O  
ATOM   3747  HN  SER   158      20.365 -48.242  46.887  1.00 10.00      C    H  
ATOM   3748  HG  SER   158      19.468 -46.699  43.457  1.00 10.00      C    H  
ATOM   3749  N   VAL   159      23.968 -48.525  45.703  1.00 10.00      C    N  
ATOM   3750  CA  VAL   159      25.237 -48.303  46.393  1.00 10.00      C    C  
ATOM   3751  C   VAL   159      26.347 -48.194  45.351  1.00 10.00      C    C  
ATOM   3752  O   VAL   159      26.937 -49.200  44.947  1.00 10.00      C    O  
ATOM   3753  CB  VAL   159      25.569 -49.449  47.380  1.00 10.00      C    C  
ATOM   3754  CG1 VAL   159      26.906 -49.208  48.069  1.00 10.00      C    C  
ATOM   3755  CG2 VAL   159      24.467 -49.610  48.415  1.00 10.00      C    C  
ATOM   3756  HN  VAL   159      23.941 -49.178  44.969  1.00 10.00      C    H  
ATOM   3757  N   THR   160      26.611 -46.978  44.902  1.00 10.00      C    N  
ATOM   3758  CA  THR   160      27.625 -46.748  43.888  1.00 10.00      C    C  
ATOM   3759  C   THR   160      28.609 -45.667  44.322  1.00 10.00      C    C  
ATOM   3760  O   THR   160      28.243 -44.725  45.024  1.00 10.00      C    O  
ATOM   3761  CB  THR   160      26.973 -46.336  42.553  1.00 10.00      C    C  
ATOM   3762  CG2 THR   160      27.893 -46.650  41.381  1.00 10.00      C    C  
ATOM   3763  OG1 THR   160      25.745 -47.059  42.388  1.00 10.00      C    O  
ATOM   3764  HN  THR   160      26.116 -46.211  45.267  1.00 10.00      C    H  
ATOM   3765  HG1 THR   160      25.846 -47.939  42.761  1.00 10.00      C    H  
ATOM   3766  N   TYR   161      29.858 -45.820  43.911  1.00 10.00      C    N  
ATOM   3767  CA  TYR   161      30.900 -44.858  44.234  1.00 10.00      C    C  
ATOM   3768  C   TYR   161      30.876 -43.711  43.228  1.00 10.00      C    C  
ATOM   3769  O   TYR   161      30.539 -43.911  42.059  1.00 10.00      C    O  
ATOM   3770  CB  TYR   161      32.270 -45.557  44.245  1.00 10.00      C    C  
ATOM   3771  CG  TYR   161      33.456 -44.665  43.940  1.00 10.00      C    C  
ATOM   3772  CD1 TYR   161      34.019 -43.859  44.920  1.00 10.00      C    C  
ATOM   3773  CD2 TYR   161      34.010 -44.629  42.666  1.00 10.00      C    C  
ATOM   3774  CE1 TYR   161      35.098 -43.043  44.640  1.00 10.00      C    C  
ATOM   3775  CE2 TYR   161      35.090 -43.816  42.377  1.00 10.00      C    C  
ATOM   3776  CZ  TYR   161      35.628 -43.025  43.368  1.00 10.00      C    C  
ATOM   3777  OH  TYR   161      36.703 -42.212  43.084  1.00 10.00      C    O  
ATOM   3778  HN  TYR   161      30.085 -46.599  43.363  1.00 10.00      C    H  
ATOM   3779  HH  TYR   161      37.400 -42.360  43.743  1.00 10.00      C    H  
ATOM   3780  N   ASP   162      31.211 -42.515  43.687  1.00 10.00      C    N  
ATOM   3781  CA  ASP   162      31.230 -41.349  42.815  1.00 10.00      C    C  
ATOM   3782  C   ASP   162      32.646 -40.809  42.651  1.00 10.00      C    C  
ATOM   3783  O   ASP   162      33.331 -40.542  43.637  1.00 10.00      C    O  
ATOM   3784  CB  ASP   162      30.303 -40.258  43.334  1.00 10.00      C    C  
ATOM   3785  CG  ASP   162      30.256 -39.082  42.391  1.00 10.00      C    C  
ATOM   3786  OD1 ASP   162      29.534 -39.166  41.375  1.00 10.00      C    O  
ATOM   3787  OD2 ASP   162      30.953 -38.086  42.653  1.00 10.00      C    O1-
ATOM   3788  HN  ASP   162      31.452 -42.411  44.636  1.00 10.00      C    H  
ATOM   3789  N   PRO   163      33.097 -40.640  41.399  1.00 10.00      C    N  
ATOM   3790  CA  PRO   163      34.446 -40.151  41.085  1.00 10.00      C    C  
ATOM   3791  C   PRO   163      34.758 -38.741  41.594  1.00 10.00      C    C  
ATOM   3792  O   PRO   163      35.860 -38.491  42.080  1.00 10.00      C    O  
ATOM   3793  CB  PRO   163      34.501 -40.189  39.553  1.00 10.00      C    C  
ATOM   3794  CG  PRO   163      33.077 -40.172  39.121  1.00 10.00      C    C  
ATOM   3795  CD  PRO   163      32.324 -40.925  40.176  1.00 10.00      C    C  
ATOM   3796  N   GLU   164      33.802 -37.817  41.497  1.00 10.00      C    N  
ATOM   3797  CA  GLU   164      34.052 -36.444  41.936  1.00 10.00      C    C  
ATOM   3798  C   GLU   164      33.924 -36.278  43.449  1.00 10.00      C    C  
ATOM   3799  O   GLU   164      34.644 -35.482  44.053  1.00 10.00      C    O  
ATOM   3800  CB  GLU   164      33.231 -35.401  41.161  1.00 10.00      C    C  
ATOM   3801  CG  GLU   164      31.723 -35.544  41.265  1.00 10.00      C    C  
ATOM   3802  CD  GLU   164      30.990 -34.266  40.901  1.00 10.00      C    C  
ATOM   3803  OE1 GLU   164      30.404 -34.198  39.795  1.00 10.00      C    O  
ATOM   3804  OE2 GLU   164      31.002 -33.319  41.717  1.00 10.00      C    O1-
ATOM   3805  HN  GLU   164      32.916 -38.066  41.152  1.00 10.00      C    H  
ATOM   3806  N   ASN   165      33.016 -37.027  44.056  1.00 10.00      C    N  
ATOM   3807  CA  ASN   165      32.818 -36.964  45.499  1.00 10.00      C    C  
ATOM   3808  C   ASN   165      33.866 -37.799  46.224  1.00 10.00      C    C  
ATOM   3809  O   ASN   165      34.208 -37.518  47.373  1.00 10.00      C    O  
ATOM   3810  CB  ASN   165      31.412 -37.436  45.883  1.00 10.00      C    C  
ATOM   3811  CG  ASN   165      30.349 -36.389  45.622  1.00 10.00      C    C  
ATOM   3812  ND2 ASN   165      29.868 -36.333  44.388  1.00 10.00      C    N  
ATOM   3813  OD1 ASN   165      29.960 -35.633  46.521  1.00 10.00      C    O  
ATOM   3814  HN  ASN   165      32.445 -37.625  43.515  1.00 10.00      C    H  
ATOM   3815 HD21 ASN   165      30.226 -36.970  43.718  1.00 10.00      C    H  
ATOM   3816 HD22 ASN   165      29.189 -35.657  44.183  1.00 10.00      C    H  
ATOM   3817  N   TYR   166      34.369 -38.825  45.534  1.00 10.00      C    N  
ATOM   3818  CA  TYR   166      35.382 -39.729  46.085  1.00 10.00      C    C  
ATOM   3819  C   TYR   166      34.837 -40.519  47.271  1.00 10.00      C    C  
ATOM   3820  O   TYR   166      35.596 -41.012  48.108  1.00 10.00      C    O  
ATOM   3821  CB  TYR   166      36.666 -38.980  46.465  1.00 10.00      C    C  
ATOM   3822  CG  TYR   166      37.435 -38.449  45.279  1.00 10.00      C    C  
ATOM   3823  CD1 TYR   166      38.219 -39.294  44.503  1.00 10.00      C    C  
ATOM   3824  CD2 TYR   166      37.375 -37.109  44.932  1.00 10.00      C    C  
ATOM   3825  CE1 TYR   166      38.921 -38.817  43.415  1.00 10.00      C    C  
ATOM   3826  CE2 TYR   166      38.074 -36.623  43.844  1.00 10.00      C    C  
ATOM   3827  CZ  TYR   166      38.844 -37.480  43.089  1.00 10.00      C    C  
ATOM   3828  OH  TYR   166      39.539 -36.997  42.005  1.00 10.00      C    O  
ATOM   3829  HN  TYR   166      34.045 -38.983  44.622  1.00 10.00      C    H  
ATOM   3830  HH  TYR   166      39.163 -37.372  41.196  1.00 10.00      C    H  
ATOM   3831  N   GLN   167      33.519 -40.651  47.323  1.00 10.00      C    N  
ATOM   3832  CA  GLN   167      32.862 -41.367  48.402  1.00 10.00      C    C  
ATOM   3833  C   GLN   167      31.838 -42.351  47.857  1.00 10.00      C    C  
ATOM   3834  O   GLN   167      31.510 -42.334  46.665  1.00 10.00      C    O  
ATOM   3835  CB  GLN   167      32.181 -40.381  49.355  1.00 10.00      C    C  
ATOM   3836  CG  GLN   167      33.141 -39.598  50.234  1.00 10.00      C    C  
ATOM   3837  CD  GLN   167      32.434 -38.610  51.139  1.00 10.00      C    C  
ATOM   3838  NE2 GLN   167      32.994 -38.385  52.315  1.00 10.00      C    N  
ATOM   3839  OE1 GLN   167      31.391 -38.061  50.787  1.00 10.00      C    O  
ATOM   3840  HN  GLN   167      32.972 -40.263  46.608  1.00 10.00      C    H  
ATOM   3841 HE21 GLN   167      33.828 -38.871  52.537  1.00 10.00      C    H  
ATOM   3842 HE22 GLN   167      32.560 -37.750  52.917  1.00 10.00      C    H  
ATOM   3843  N   LEU   168      31.349 -43.212  48.737  1.00 10.00      C    N  
ATOM   3844  CA  LEU   168      30.354 -44.204  48.372  1.00 10.00      C    C  
ATOM   3845  C   LEU   168      28.958 -43.643  48.618  1.00 10.00      C    C  
ATOM   3846  O   LEU   168      28.640 -43.212  49.732  1.00 10.00      C    O  
ATOM   3847  CB  LEU   168      30.562 -45.481  49.192  1.00 10.00      C    C  
ATOM   3848  CG  LEU   168      29.754 -46.708  48.764  1.00 10.00      C    C  
ATOM   3849  CD1 LEU   168      30.144 -47.146  47.362  1.00 10.00      C    C  
ATOM   3850  CD2 LEU   168      29.952 -47.848  49.752  1.00 10.00      C    C  
ATOM   3851  HN  LEU   168      31.667 -43.173  49.670  1.00 10.00      C    H  
ATOM   3852  N   VAL   169      28.140 -43.630  47.576  1.00 10.00      C    N  
ATOM   3853  CA  VAL   169      26.785 -43.113  47.670  1.00 10.00      C    C  
ATOM   3854  C   VAL   169      25.782 -44.241  47.889  1.00 10.00      C    C  
ATOM   3855  O   VAL   169      25.534 -45.053  46.994  1.00 10.00      C    O  
ATOM   3856  CB  VAL   169      26.394 -42.320  46.402  1.00 10.00      C    C  
ATOM   3857  CG1 VAL   169      25.004 -41.716  46.548  1.00 10.00      C    C  
ATOM   3858  CG2 VAL   169      27.423 -41.237  46.105  1.00 10.00      C    C  
ATOM   3859  HN  VAL   169      28.455 -43.983  46.712  1.00 10.00      C    H  
ATOM   3860  N   ILE   170      25.225 -44.296  49.090  1.00 10.00      C    N  
ATOM   3861  CA  ILE   170      24.241 -45.309  49.432  1.00 10.00      C    C  
ATOM   3862  C   ILE   170      22.855 -44.675  49.525  1.00 10.00      C    C  
ATOM   3863  O   ILE   170      22.619 -43.792  50.350  1.00 10.00      C    O  
ATOM   3864  CB  ILE   170      24.589 -46.009  50.764  1.00 10.00      C    C  
ATOM   3865  CG1 ILE   170      26.002 -46.601  50.699  1.00 10.00      C    C  
ATOM   3866  CG2 ILE   170      23.569 -47.095  51.082  1.00 10.00      C    C  
ATOM   3867  CD1 ILE   170      26.477 -47.215  51.998  1.00 10.00      C    C  
ATOM   3868  HN  ILE   170      25.480 -43.631  49.769  1.00 10.00      C    H  
ATOM   3869  N   LEU   171      21.953 -45.116  48.663  1.00 10.00      C    N  
ATOM   3870  CA  LEU   171      20.594 -44.596  48.640  1.00 10.00      C    C  
ATOM   3871  C   LEU   171      19.606 -45.611  49.196  1.00 10.00      C    C  
ATOM   3872  O   LEU   171      19.537 -46.755  48.726  1.00 10.00      C    O  
ATOM   3873  CB  LEU   171      20.196 -44.201  47.215  1.00 10.00      C    C  
ATOM   3874  CG  LEU   171      21.005 -43.072  46.572  1.00 10.00      C    C  
ATOM   3875  CD1 LEU   171      20.666 -42.941  45.096  1.00 10.00      C    C  
ATOM   3876  CD2 LEU   171      20.761 -41.756  47.294  1.00 10.00      C    C  
ATOM   3877  HN  LEU   171      22.211 -45.815  48.019  1.00 10.00      C    H  
ATOM   3878  N   SER   172      18.845 -45.191  50.198  1.00 10.00      C    N  
ATOM   3879  CA  SER   172      17.856 -46.049  50.821  1.00 10.00      C    C  
ATOM   3880  C   SER   172      16.703 -45.225  51.383  1.00 10.00      C    C  
ATOM   3881  O   SER   172      16.745 -43.993  51.388  1.00 10.00      C    O  
ATOM   3882  CB  SER   172      18.501 -46.880  51.937  1.00 10.00      C    C  
ATOM   3883  OG  SER   172      17.580 -47.808  52.487  1.00 10.00      C    O  
ATOM   3884  HN  SER   172      18.951 -44.272  50.531  1.00 10.00      C    H  
ATOM   3885  HG  SER   172      18.050 -48.429  53.061  1.00 10.00      C    H  
ATOM   3886  N   ILE   173      15.668 -45.917  51.837  1.00 10.00      C    N  
ATOM   3887  CA  ILE   173      14.501 -45.274  52.423  1.00 10.00      C    C  
ATOM   3888  C   ILE   173      14.370 -45.698  53.881  1.00 10.00      C    C  
ATOM   3889  O   ILE   173      13.492 -45.236  54.604  1.00 10.00      C    O  
ATOM   3890  CB  ILE   173      13.204 -45.637  51.667  1.00 10.00      C    C  
ATOM   3891  CG1 ILE   173      13.100 -47.153  51.460  1.00 10.00      C    C  
ATOM   3892  CG2 ILE   173      13.138 -44.902  50.335  1.00 10.00      C    C  
ATOM   3893  CD1 ILE   173      11.784 -47.607  50.863  1.00 10.00      C    C  
ATOM   3894  HN  ILE   173      15.694 -46.897  51.782  1.00 10.00      C    H  
ATOM   3895  N   ASN   174      15.273 -46.575  54.300  1.00 10.00      C    N  
ATOM   3896  CA  ASN   174      15.280 -47.084  55.666  1.00 10.00      C    C  
ATOM   3897  C   ASN   174      16.326 -46.355  56.492  1.00 10.00      C    C  
ATOM   3898  O   ASN   174      17.461 -46.170  56.047  1.00 10.00      C    O  
ATOM   3899  CB  ASN   174      15.583 -48.587  55.674  1.00 10.00      C    C  
ATOM   3900  CG  ASN   174      14.420 -49.437  55.204  1.00 10.00      C    C  
ATOM   3901  ND2 ASN   174      14.714 -50.442  54.390  1.00 10.00      C    N  
ATOM   3902  OD1 ASN   174      13.267 -49.192  55.561  1.00 10.00      C    O  
ATOM   3903  HN  ASN   174      15.964 -46.881  53.675  1.00 10.00      C    H  
ATOM   3904 HD21 ASN   174      15.654 -50.580  54.141  1.00 10.00      C    H  
ATOM   3905 HD22 ASN   174      13.980 -51.005  54.067  1.00 10.00      C    H  
ATOM   3906  N   GLU   175      15.951 -45.940  57.694  1.00 10.00      C    N  
ATOM   3907  CA  GLU   175      16.873 -45.229  58.574  1.00 10.00      C    C  
ATOM   3908  C   GLU   175      17.939 -46.177  59.117  1.00 10.00      C    C  
ATOM   3909  O   GLU   175      19.083 -45.783  59.343  1.00 10.00      C    O  
ATOM   3910  CB  GLU   175      16.122 -44.566  59.736  1.00 10.00      C    C  
ATOM   3911  CG  GLU   175      14.703 -44.130  59.407  1.00 10.00      C    C  
ATOM   3912  CD  GLU   175      13.677 -45.177  59.788  1.00 10.00      C    C  
ATOM   3913  OE1 GLU   175      13.548 -46.180  59.055  1.00 10.00      C    O  
ATOM   3914  OE2 GLU   175      13.001 -45.003  60.825  1.00 10.00      C    O1-
ATOM   3915  HN  GLU   175      15.025 -46.111  57.996  1.00 10.00      C    H  
ATOM   3916  N   VAL   176      17.556 -47.437  59.295  1.00 10.00      C    N  
ATOM   3917  CA  VAL   176      18.459 -48.456  59.822  1.00 10.00      C    C  
ATOM   3918  C   VAL   176      19.660 -48.684  58.907  1.00 10.00      C    C  
ATOM   3919  O   VAL   176      20.718 -49.133  59.355  1.00 10.00      C    O  
ATOM   3920  CB  VAL   176      17.735 -49.797  60.082  1.00 10.00      C    C  
ATOM   3921  CG1 VAL   176      16.687 -49.635  61.174  1.00 10.00      C    C  
ATOM   3922  CG2 VAL   176      17.100 -50.338  58.807  1.00 10.00      C    C  
ATOM   3923  HN  VAL   176      16.636 -47.687  59.068  1.00 10.00      C    H  
ATOM   3924  N   THR   177      19.492 -48.363  57.628  1.00 10.00      C    N  
ATOM   3925  CA  THR   177      20.554 -48.524  56.647  1.00 10.00      C    C  
ATOM   3926  C   THR   177      21.747 -47.621  56.975  1.00 10.00      C    C  
ATOM   3927  O   THR   177      22.904 -47.998  56.766  1.00 10.00      C    O  
ATOM   3928  CB  THR   177      20.038 -48.209  55.229  1.00 10.00      C    C  
ATOM   3929  CG2 THR   177      21.102 -48.508  54.185  1.00 10.00      C    C  
ATOM   3930  OG1 THR   177      18.871 -49.004  54.955  1.00 10.00      C    O  
ATOM   3931  HN  THR   177      18.625 -48.011  57.335  1.00 10.00      C    H  
ATOM   3932  HG1 THR   177      19.095 -49.943  55.048  1.00 10.00      C    H  
ATOM   3933  N   SER   178      21.460 -46.447  57.526  1.00 10.00      C    N  
ATOM   3934  CA  SER   178      22.496 -45.489  57.877  1.00 10.00      C    C  
ATOM   3935  C   SER   178      23.421 -46.038  58.963  1.00 10.00      C    C  
ATOM   3936  O   SER   178      24.634 -45.826  58.925  1.00 10.00      C    O  
ATOM   3937  CB  SER   178      21.856 -44.173  58.321  1.00 10.00      C    C  
ATOM   3938  OG  SER   178      20.832 -43.786  57.416  1.00 10.00      C    O  
ATOM   3939  HN  SER   178      20.522 -46.226  57.719  1.00 10.00      C    H  
ATOM   3940  HG  SER   178      21.026 -44.142  56.545  1.00 10.00      C    H  
ATOM   3941  N   LYS   179      22.847 -46.755  59.923  1.00 10.00      C    N  
ATOM   3942  CA  LYS   179      23.626 -47.338  61.008  1.00 10.00      C    C  
ATOM   3943  C   LYS   179      24.339 -48.606  60.542  1.00 10.00      C    C  
ATOM   3944  O   LYS   179      25.524 -48.802  60.820  1.00 10.00      C    O  
ATOM   3945  CB  LYS   179      22.728 -47.646  62.214  1.00 10.00      C    C  
ATOM   3946  CG  LYS   179      23.471 -48.214  63.416  1.00 10.00      C    C  
ATOM   3947  CD  LYS   179      22.508 -48.794  64.441  1.00 10.00      C    C  
ATOM   3948  CE  LYS   179      23.233 -49.641  65.476  1.00 10.00      C    C  
ATOM   3949  NZ  LYS   179      23.922 -48.816  66.505  1.00 10.00      C    N1+
ATOM   3950  HN  LYS   179      21.875 -46.891  59.905  1.00 10.00      C    H  
ATOM   3951  HZ1 LYS   179      23.250 -48.140  66.926  1.00 10.00      C    H  
ATOM   3952  HZ2 LYS   179      24.710 -48.284  66.081  1.00 10.00      C    H  
ATOM   3953  HZ3 LYS   179      24.297 -49.426  67.261  1.00 10.00      C    H  
ATOM   3954  N   ARG   180      23.615 -49.451  59.813  1.00 10.00      C    N  
ATOM   3955  CA  ARG   180      24.166 -50.710  59.311  1.00 10.00      C    C  
ATOM   3956  C   ARG   180      25.402 -50.476  58.447  1.00 10.00      C    C  
ATOM   3957  O   ARG   180      26.422 -51.148  58.613  1.00 10.00      C    O  
ATOM   3958  CB  ARG   180      23.115 -51.482  58.503  1.00 10.00      C    C  
ATOM   3959  CG  ARG   180      22.014 -52.125  59.330  1.00 10.00      C    C  
ATOM   3960  CD  ARG   180      21.134 -53.008  58.461  1.00 10.00      C    C  
ATOM   3961  NE  ARG   180      19.934 -53.466  59.159  1.00 10.00      C    N  
ATOM   3962  CZ  ARG   180      19.205 -54.510  58.774  1.00 10.00      C    C  
ATOM   3963  NH1 ARG   180      19.544 -55.213  57.701  1.00 10.00      C    N1+
ATOM   3964  NH2 ARG   180      18.113 -54.841  59.452  1.00 10.00      C    N  
ATOM   3965  HN  ARG   180      22.682 -49.221  59.608  1.00 10.00      C    H  
ATOM   3966  HE  ARG   180      19.664 -52.971  59.966  1.00 10.00      C    H  
ATOM   3967 HH11 ARG   180      20.360 -54.965  57.167  1.00 10.00      C    H  
ATOM   3968 HH12 ARG   180      18.990 -56.000  57.420  1.00 10.00      C    H  
ATOM   3969 HH21 ARG   180      17.562 -55.628  59.163  1.00 10.00      C    H  
ATOM   3970 HH22 ARG   180      17.832 -54.306  60.256  1.00 10.00      C    H  
ATOM   3971  N   ALA   181      25.314 -49.502  57.551  1.00 10.00      C    N  
ATOM   3972  CA  ALA   181      26.412 -49.185  56.642  1.00 10.00      C    C  
ATOM   3973  C   ALA   181      27.645 -48.650  57.369  1.00 10.00      C    C  
ATOM   3974  O   ALA   181      28.738 -48.635  56.816  1.00 10.00      C    O  
ATOM   3975  CB  ALA   181      25.950 -48.198  55.581  1.00 10.00      C    C  
ATOM   3976  HN  ALA   181      24.483 -48.978  57.495  1.00 10.00      C    H  
ATOM   3977  N   HIS   182      27.475 -48.220  58.610  1.00 10.00      C    N  
ATOM   3978  CA  HIS   182      28.590 -47.681  59.376  1.00 10.00      C    C  
ATOM   3979  C   HIS   182      29.227 -48.737  60.272  1.00 10.00      C    C  
ATOM   3980  O   HIS   182      30.287 -48.512  60.852  1.00 10.00      C    O  
ATOM   3981  CB  HIS   182      28.154 -46.464  60.193  1.00 10.00      C    C  
ATOM   3982  CG  HIS   182      27.943 -45.235  59.363  1.00 10.00      C    C  
ATOM   3983  CD2 HIS   182      28.506 -44.849  58.191  1.00 10.00      C    C  
ATOM   3984  ND1 HIS   182      27.056 -44.235  59.706  1.00 10.00      C    N  
ATOM   3985  CE1 HIS   182      27.082 -43.292  58.782  1.00 10.00      C    C  
ATOM   3986  NE2 HIS   182      27.954 -43.638  57.852  1.00 10.00      C    N  
ATOM   3987  HN  HIS   182      26.586 -48.273  59.022  1.00 10.00      C    H  
ATOM   3988  HD1 HIS   182      26.478 -44.226  60.509  1.00 10.00      C    H  
ATOM   3989  HE2 HIS   182      28.095 -43.164  57.002  1.00 10.00      C    H  
ATOM   3990  N   MET   183      28.586 -49.891  60.369  1.00 10.00      C    N  
ATOM   3991  CA  MET   183      29.097 -50.972  61.201  1.00 10.00      C    C  
ATOM   3992  C   MET   183      29.547 -52.157  60.355  1.00 10.00      C    C  
ATOM   3993  O   MET   183      30.594 -52.755  60.606  1.00 10.00      C    O  
ATOM   3994  CB  MET   183      28.043 -51.409  62.224  1.00 10.00      C    C  
ATOM   3995  CG  MET   183      27.653 -50.320  63.212  1.00 10.00      C    C  
ATOM   3996  SD  MET   183      26.306 -50.814  64.307  1.00 10.00      C    S  
ATOM   3997  CE  MET   183      27.122 -52.055  65.308  1.00 10.00      C    C  
ATOM   3998  HN  MET   183      27.751 -50.021  59.869  1.00 10.00      C    H  
ATOM   3999  N   LEU   184      28.764 -52.474  59.330  1.00 10.00      C    N  
ATOM   4000  CA  LEU   184      29.076 -53.589  58.443  1.00 10.00      C    C  
ATOM   4001  C   LEU   184      30.082 -53.187  57.369  1.00 10.00      C    C  
ATOM   4002  O   LEU   184      30.527 -54.024  56.581  1.00 10.00      C    O  
ATOM   4003  CB  LEU   184      27.798 -54.135  57.793  1.00 10.00      C    C  
ATOM   4004  CG  LEU   184      26.777 -54.777  58.736  1.00 10.00      C    C  
ATOM   4005  CD1 LEU   184      25.482 -55.078  58.000  1.00 10.00      C    C  
ATOM   4006  CD2 LEU   184      27.346 -56.044  59.358  1.00 10.00      C    C  
ATOM   4007  HN  LEU   184      27.949 -51.947  59.168  1.00 10.00      C    H  
ATOM   4008  N   ILE   185      30.443 -51.907  57.344  1.00 10.00      C    N  
ATOM   4009  CA  ILE   185      31.397 -51.406  56.365  1.00 10.00      C    C  
ATOM   4010  C   ILE   185      32.759 -52.086  56.516  1.00 10.00      C    C  
ATOM   4011  O   ILE   185      33.406 -52.421  55.525  1.00 10.00      C    O  
ATOM   4012  CB  ILE   185      31.538 -49.864  56.410  1.00 10.00      C    C  
ATOM   4013  CG1 ILE   185      32.403 -49.361  55.253  1.00 10.00      C    C  
ATOM   4014  CG2 ILE   185      32.084 -49.384  57.747  1.00 10.00      C    C  
ATOM   4015  CD1 ILE   185      31.816 -49.642  53.886  1.00 10.00      C    C  
ATOM   4016  HN  ILE   185      30.056 -51.289  57.997  1.00 10.00      C    H  
ATOM   4017  N   ASP   186      33.168 -52.320  57.763  1.00 10.00      C    N  
ATOM   4018  CA  ASP   186      34.441 -52.973  58.039  1.00 10.00      C    C  
ATOM   4019  C   ASP   186      34.423 -54.398  57.510  1.00 10.00      C    C  
ATOM   4020  O   ASP   186      35.380 -54.854  56.885  1.00 10.00      C    O  
ATOM   4021  CB  ASP   186      34.718 -52.994  59.545  1.00 10.00      C    C  
ATOM   4022  CG  ASP   186      35.723 -54.064  59.935  1.00 10.00      C    C  
ATOM   4023  OD1 ASP   186      36.920 -53.901  59.633  1.00 10.00      C    O  
ATOM   4024  OD2 ASP   186      35.316 -55.081  60.544  1.00 10.00      C    O1-
ATOM   4025  HN  ASP   186      32.595 -52.054  58.511  1.00 10.00      C    H  
ATOM   4026  N   MET   187      33.303 -55.074  57.738  1.00 10.00      C    N  
ATOM   4027  CA  MET   187      33.127 -56.453  57.312  1.00 10.00      C    C  
ATOM   4028  C   MET   187      33.335 -56.602  55.811  1.00 10.00      C    C  
ATOM   4029  O   MET   187      34.007 -57.531  55.357  1.00 10.00      C    O  
ATOM   4030  CB  MET   187      31.739 -56.958  57.708  1.00 10.00      C    C  
ATOM   4031  CG  MET   187      31.563 -58.462  57.585  1.00 10.00      C    C  
ATOM   4032  SD  MET   187      32.725 -59.392  58.608  1.00 10.00      C    S  
ATOM   4033  CE  MET   187      32.392 -58.690  60.225  1.00 10.00      C    C  
ATOM   4034  HN  MET   187      32.568 -54.626  58.205  1.00 10.00      C    H  
ATOM   4035  N   HIS   188      32.777 -55.678  55.037  1.00 10.00      C    N  
ATOM   4036  CA  HIS   188      32.921 -55.746  53.593  1.00 10.00      C    C  
ATOM   4037  C   HIS   188      34.254 -55.185  53.114  1.00 10.00      C    C  
ATOM   4038  O   HIS   188      34.793 -55.637  52.106  1.00 10.00      C    O  
ATOM   4039  CB  HIS   188      31.744 -55.129  52.845  1.00 10.00      C    C  
ATOM   4040  CG  HIS   188      31.457 -55.837  51.553  1.00 10.00      C    C  
ATOM   4041  CD2 HIS   188      30.734 -55.460  50.476  1.00 10.00      C    C  
ATOM   4042  ND1 HIS   188      31.931 -57.098  51.266  1.00 10.00      C    N  
ATOM   4043  CE1 HIS   188      31.512 -57.461  50.071  1.00 10.00      C    C  
ATOM   4044  NE2 HIS   188      30.778 -56.487  49.565  1.00 10.00      C    N  
ATOM   4045  HN  HIS   188      32.266 -54.946  55.445  1.00 10.00      C    H  
ATOM   4046  HD1 HIS   188      32.498 -57.653  51.857  1.00 10.00      C    H  
ATOM   4047  HE2 HIS   188      30.103 -56.621  48.848  1.00 10.00      C    H  
ATOM   4048  N   PHE   189      34.792 -54.206  53.831  1.00 10.00      C    N  
ATOM   4049  CA  PHE   189      36.079 -53.631  53.464  1.00 10.00      C    C  
ATOM   4050  C   PHE   189      37.186 -54.656  53.679  1.00 10.00      C    C  
ATOM   4051  O   PHE   189      38.240 -54.600  53.042  1.00 10.00      C    O  
ATOM   4052  CB  PHE   189      36.370 -52.352  54.249  1.00 10.00      C    C  
ATOM   4053  CG  PHE   189      35.930 -51.092  53.554  1.00 10.00      C    C  
ATOM   4054  CD1 PHE   189      35.457 -51.124  52.248  1.00 10.00      C    C  
ATOM   4055  CD2 PHE   189      35.996 -49.874  54.206  1.00 10.00      C    C  
ATOM   4056  CE1 PHE   189      35.058 -49.964  51.613  1.00 10.00      C    C  
ATOM   4057  CE2 PHE   189      35.597 -48.710  53.577  1.00 10.00      C    C  
ATOM   4058  CZ  PHE   189      35.128 -48.754  52.279  1.00 10.00      C    C  
ATOM   4059  HN  PHE   189      34.311 -53.858  54.617  1.00 10.00      C    H  
ATOM   4060  N   ARG   190      36.931 -55.592  54.585  1.00 10.00      C    N  
ATOM   4061  CA  ARG   190      37.873 -56.658  54.878  1.00 10.00      C    C  
ATOM   4062  C   ARG   190      37.805 -57.727  53.794  1.00 10.00      C    C  
ATOM   4063  O   ARG   190      38.831 -58.163  53.281  1.00 10.00      C    O  
ATOM   4064  CB  ARG   190      37.579 -57.273  56.247  1.00 10.00      C    C  
ATOM   4065  CG  ARG   190      38.364 -56.644  57.385  1.00 10.00      C    C  
ATOM   4066  CD  ARG   190      37.867 -57.117  58.738  1.00 10.00      C    C  
ATOM   4067  NE  ARG   190      38.965 -57.260  59.691  1.00 10.00      C    N  
ATOM   4068  CZ  ARG   190      39.005 -56.674  60.885  1.00 10.00      C    C  
ATOM   4069  NH1 ARG   190      38.016 -55.892  61.291  1.00 10.00      C    N1+
ATOM   4070  NH2 ARG   190      40.058 -56.860  61.672  1.00 10.00      C    N  
ATOM   4071  HN  ARG   190      36.085 -55.553  55.084  1.00 10.00      C    H  
ATOM   4072  HE  ARG   190      39.723 -57.826  59.419  1.00 10.00      C    H  
ATOM   4073 HH11 ARG   190      38.056 -55.454  62.191  1.00 10.00      C    H  
ATOM   4074 HH12 ARG   190      37.220 -55.725  60.693  1.00 10.00      C    H  
ATOM   4075 HH21 ARG   190      40.819 -57.438  61.361  1.00 10.00      C    H  
ATOM   4076 HH22 ARG   190      40.097 -56.431  62.578  1.00 10.00      C    H  
ATOM   4077  N   SER   191      36.589 -58.116  53.428  1.00 10.00      C    N  
ATOM   4078  CA  SER   191      36.378 -59.129  52.403  1.00 10.00      C    C  
ATOM   4079  C   SER   191      36.849 -58.636  51.036  1.00 10.00      C    C  
ATOM   4080  O   SER   191      37.460 -59.385  50.271  1.00 10.00      C    O  
ATOM   4081  CB  SER   191      34.906 -59.546  52.355  1.00 10.00      C    C  
ATOM   4082  OG  SER   191      34.056 -58.461  52.691  1.00 10.00      C    O  
ATOM   4083  HN  SER   191      35.810 -57.712  53.859  1.00 10.00      C    H  
ATOM   4084  HG  SER   191      33.815 -58.521  53.627  1.00 10.00      C    H  
ATOM   4085  N   LEU   192      36.579 -57.365  50.741  1.00 10.00      C    N  
ATOM   4086  CA  LEU   192      36.990 -56.774  49.473  1.00 10.00      C    C  
ATOM   4087  C   LEU   192      38.509 -56.672  49.393  1.00 10.00      C    C  
ATOM   4088  O   LEU   192      39.089 -56.737  48.310  1.00 10.00      C    O  
ATOM   4089  CB  LEU   192      36.349 -55.400  49.267  1.00 10.00      C    C  
ATOM   4090  CG  LEU   192      34.843 -55.390  48.983  1.00 10.00      C    C  
ATOM   4091  CD1 LEU   192      34.331 -53.964  48.838  1.00 10.00      C    C  
ATOM   4092  CD2 LEU   192      34.519 -56.208  47.744  1.00 10.00      C    C  
ATOM   4093  HN  LEU   192      36.084 -56.816  51.386  1.00 10.00      C    H  
ATOM   4094  N   ARG   193      39.155 -56.532  50.550  1.00 10.00      C    N  
ATOM   4095  CA  ARG   193      40.605 -56.438  50.595  1.00 10.00      C    C  
ATOM   4096  C   ARG   193      41.231 -57.785  50.251  1.00 10.00      C    C  
ATOM   4097  O   ARG   193      42.198 -57.852  49.490  1.00 10.00      C    O  
ATOM   4098  CB  ARG   193      41.091 -55.936  51.958  1.00 10.00      C    C  
ATOM   4099  CG  ARG   193      42.570 -55.583  51.992  1.00 10.00      C    C  
ATOM   4100  CD  ARG   193      42.828 -54.343  52.831  1.00 10.00      C    C  
ATOM   4101  NE  ARG   193      42.145 -53.163  52.296  1.00 10.00      C    N  
ATOM   4102  CZ  ARG   193      42.776 -52.102  51.781  1.00 10.00      C    C  
ATOM   4103  NH1 ARG   193      44.102 -52.072  51.731  1.00 10.00      C    N1+
ATOM   4104  NH2 ARG   193      42.079 -51.074  51.319  1.00 10.00      C    N  
ATOM   4105  HN  ARG   193      38.642 -56.500  51.386  1.00 10.00      C    H  
ATOM   4106  HE  ARG   193      41.164 -53.168  52.313  1.00 10.00      C    H  
ATOM   4107 HH11 ARG   193      44.637 -52.839  52.075  1.00 10.00      C    H  
ATOM   4108 HH12 ARG   193      44.575 -51.264  51.332  1.00 10.00      C    H  
ATOM   4109 HH21 ARG   193      41.083 -51.082  51.350  1.00 10.00      C    H  
ATOM   4110 HH22 ARG   193      42.560 -50.268  50.923  1.00 10.00      C    H  
ATOM   4111  N   THR   194      40.662 -58.857  50.801  1.00 10.00      C    N  
ATOM   4112  CA  THR   194      41.151 -60.199  50.530  1.00 10.00      C    C  
ATOM   4113  C   THR   194      40.936 -60.540  49.058  1.00 10.00      C    C  
ATOM   4114  O   THR   194      41.727 -61.268  48.451  1.00 10.00      C    O  
ATOM   4115  CB  THR   194      40.459 -61.253  51.413  1.00 10.00      C    C  
ATOM   4116  CG2 THR   194      41.451 -61.852  52.398  1.00 10.00      C    C  
ATOM   4117  OG1 THR   194      39.380 -60.644  52.135  1.00 10.00      C    O  
ATOM   4118  HN  THR   194      39.897 -58.743  51.407  1.00 10.00      C    H  
ATOM   4119  HG1 THR   194      38.545 -60.879  51.711  1.00 10.00      C    H  
ATOM   4120  N   LYS   195      39.872 -59.983  48.490  1.00 10.00      C    N  
ATOM   4121  CA  LYS   195      39.541 -60.193  47.088  1.00 10.00      C    C  
ATOM   4122  C   LYS   195      40.631 -59.583  46.208  1.00 10.00      C    C  
ATOM   4123  O   LYS   195      41.004 -60.146  45.180  1.00 10.00      C    O  
ATOM   4124  CB  LYS   195      38.185 -59.551  46.776  1.00 10.00      C    C  
ATOM   4125  CG  LYS   195      37.408 -60.218  45.652  1.00 10.00      C    C  
ATOM   4126  CD  LYS   195      35.937 -59.827  45.698  1.00 10.00      C    C  
ATOM   4127  CE  LYS   195      35.126 -60.569  44.645  1.00 10.00      C    C  
ATOM   4128  NZ  LYS   195      33.662 -60.511  44.920  1.00 10.00      C    N1+
ATOM   4129  HN  LYS   195      39.287 -59.414  49.037  1.00 10.00      C    H  
ATOM   4130  HZ1 LYS   195      33.349 -59.525  45.019  1.00 10.00      C    H  
ATOM   4131  HZ2 LYS   195      33.439 -61.021  45.799  1.00 10.00      C    H  
ATOM   4132  HZ3 LYS   195      33.134 -60.953  44.138  1.00 10.00      C    H  
ATOM   4133  N   LEU   196      41.153 -58.440  46.638  1.00 10.00      C    N  
ATOM   4134  CA  LEU   196      42.210 -57.753  45.908  1.00 10.00      C    C  
ATOM   4135  C   LEU   196      43.489 -58.589  45.920  1.00 10.00      C    C  
ATOM   4136  O   LEU   196      44.186 -58.699  44.906  1.00 10.00      C    O  
ATOM   4137  CB  LEU   196      42.471 -56.376  46.529  1.00 10.00      C    C  
ATOM   4138  CG  LEU   196      43.366 -55.425  45.732  1.00 10.00      C    C  
ATOM   4139  CD1 LEU   196      42.668 -54.978  44.459  1.00 10.00      C    C  
ATOM   4140  CD2 LEU   196      43.757 -54.226  46.581  1.00 10.00      C    C  
ATOM   4141  HN  LEU   196      40.814 -58.044  47.469  1.00 10.00      C    H  
ATOM   4142  N   SER   197      43.787 -59.188  47.070  1.00 10.00      C    N  
ATOM   4143  CA  SER   197      44.970 -60.027  47.216  1.00 10.00      C    C  
ATOM   4144  C   SER   197      44.788 -61.367  46.501  1.00 10.00      C    C  
ATOM   4145  O   SER   197      45.752 -62.089  46.256  1.00 10.00      C    O  
ATOM   4146  CB  SER   197      45.294 -60.241  48.696  1.00 10.00      C    C  
ATOM   4147  OG  SER   197      44.111 -60.264  49.478  1.00 10.00      C    O  
ATOM   4148  HN  SER   197      43.203 -59.050  47.847  1.00 10.00      C    H  
ATOM   4149  HG  SER   197      43.493 -60.909  49.113  1.00 10.00      C    H  
ATOM   4150  N   LEU   198      43.544 -61.698  46.178  1.00 10.00      C    N  
ATOM   4151  CA  LEU   198      43.244 -62.936  45.478  1.00 10.00      C    C  
ATOM   4152  C   LEU   198      43.584 -62.780  44.001  1.00 10.00      C    C  
ATOM   4153  O   LEU   198      43.975 -63.739  43.336  1.00 10.00      C    O  
ATOM   4154  CB  LEU   198      41.769 -63.310  45.649  1.00 10.00      C    C  
ATOM   4155  CG  LEU   198      41.364 -64.706  45.172  1.00 10.00      C    C  
ATOM   4156  CD1 LEU   198      42.120 -65.773  45.948  1.00 10.00      C    C  
ATOM   4157  CD2 LEU   198      39.865 -64.904  45.320  1.00 10.00      C    C  
ATOM   4158  HN  LEU   198      42.810 -61.093  46.418  1.00 10.00      C    H  
ATOM   4159  N   ILE   199      43.439 -61.559  43.501  1.00 10.00      C    N  
ATOM   4160  CA  ILE   199      43.745 -61.258  42.109  1.00 10.00      C    C  
ATOM   4161  C   ILE   199      45.257 -61.205  41.924  1.00 10.00      C    C  
ATOM   4162  O   ILE   199      45.804 -61.797  40.991  1.00 10.00      C    O  
ATOM   4163  CB  ILE   199      43.128 -59.909  41.671  1.00 10.00      C    C  
ATOM   4164  CG1 ILE   199      41.631 -59.879  41.988  1.00 10.00      C    C  
ATOM   4165  CG2 ILE   199      43.367 -59.663  40.184  1.00 10.00      C    C  
ATOM   4166  CD1 ILE   199      41.004 -58.510  41.844  1.00 10.00      C    C  
ATOM   4167  HN  ILE   199      43.117 -60.841  44.085  1.00 10.00      C    H  
ATOM   4168  N   MET   200      45.929 -60.499  42.827  1.00 10.00      C    N  
ATOM   4169  CA  MET   200      47.377 -60.383  42.774  1.00 10.00      C    C  
ATOM   4170  C   MET   200      48.016 -61.677  43.266  1.00 10.00      C    C  
ATOM   4171  O   MET   200      47.395 -62.436  44.009  1.00 10.00      C    O  
ATOM   4172  CB  MET   200      47.868 -59.191  43.605  1.00 10.00      C    C  
ATOM   4173  CG  MET   200      47.917 -59.440  45.105  1.00 10.00      C    C  
ATOM   4174  SD  MET   200      48.597 -58.042  46.021  1.00 10.00      C    S  
ATOM   4175  CE  MET   200      48.791 -58.772  47.645  1.00 10.00      C    C  
ATOM   4176  HN  MET   200      45.438 -60.049  43.547  1.00 10.00      C    H  
ATOM   4177  N   ARG   201      49.243 -61.933  42.843  1.00 10.00      C    N  
ATOM   4178  CA  ARG   201      49.951 -63.147  43.240  1.00 10.00      C    C  
ATOM   4179  C   ARG   201      51.306 -62.818  43.860  1.00 10.00      C    C  
ATOM   4180  O   ARG   201      51.583 -61.660  44.190  1.00 10.00      C    O  
ATOM   4181  CB  ARG   201      50.129 -64.091  42.044  1.00 10.00      C    C  
ATOM   4182  CG  ARG   201      48.835 -64.667  41.478  1.00 10.00      C    C  
ATOM   4183  CD  ARG   201      48.217 -65.698  42.415  1.00 10.00      C    C  
ATOM   4184  NE  ARG   201      47.554 -65.078  43.565  1.00 10.00      C    N  
ATOM   4185  CZ  ARG   201      47.227 -65.725  44.683  1.00 10.00      C    C  
ATOM   4186  NH1 ARG   201      47.494 -67.022  44.811  1.00 10.00      C    N1+
ATOM   4187  NH2 ARG   201      46.636 -65.068  45.677  1.00 10.00      C    N  
ATOM   4188  HN  ARG   201      49.693 -61.288  42.258  1.00 10.00      C    H  
ATOM   4189  HE  ARG   201      47.347 -64.112  43.500  1.00 10.00      C    H  
ATOM   4190 HH11 ARG   201      47.951 -67.521  44.063  1.00 10.00      C    H  
ATOM   4191 HH12 ARG   201      47.248 -67.510  45.648  1.00 10.00      C    H  
ATOM   4192 HH21 ARG   201      46.441 -64.084  45.586  1.00 10.00      C    H  
ATOM   4193 HH22 ARG   201      46.387 -65.548  46.524  1.00 10.00      C    H  
TER    4194      ARG   201 
ATOM   4195  N   PRO     2       7.957 -57.272  57.739  1.00 10.00      D    N  
ATOM   4196  CA  PRO     2       6.746 -56.857  58.483  1.00 10.00      D    C  
ATOM   4197  C   PRO     2       5.558 -56.694  57.539  1.00 10.00      D    C  
ATOM   4198  O   PRO     2       4.587 -57.452  57.610  1.00 10.00      D    O  
ATOM   4199  CB  PRO     2       7.031 -55.549  59.208  1.00 10.00      D    C  
ATOM   4200  CG  PRO     2       8.408 -55.193  58.761  1.00 10.00      D    C  
ATOM   4201  CD  PRO     2       9.062 -56.477  58.298  1.00 10.00      D    C  
ATOM   4202  HT1 PRO     2       7.730 -57.133  56.739  1.00 10.00      D    H  
ATOM   4203  HT2 PRO     2       7.980 -58.316  57.836  1.00 10.00      D    H  
ATOM   4204  N   LYS     3       5.639 -55.708  56.655  1.00 10.00      D    N  
ATOM   4205  CA  LYS     3       4.575 -55.454  55.698  1.00 10.00      D    C  
ATOM   4206  C   LYS     3       4.994 -55.960  54.331  1.00 10.00      D    C  
ATOM   4207  O   LYS     3       6.132 -56.397  54.158  1.00 10.00      D    O  
ATOM   4208  CB  LYS     3       4.260 -53.959  55.635  1.00 10.00      D    C  
ATOM   4209  CG  LYS     3       3.896 -53.347  56.979  1.00 10.00      D    C  
ATOM   4210  CD  LYS     3       3.530 -51.880  56.839  1.00 10.00      D    C  
ATOM   4211  CE  LYS     3       3.239 -51.253  58.192  1.00 10.00      D    C  
ATOM   4212  NZ  LYS     3       2.790 -49.843  58.065  1.00 10.00      D    N1+
ATOM   4213  HN  LYS     3       6.441 -55.137  56.638  1.00 10.00      D    H  
ATOM   4214  HZ1 LYS     3       1.906 -49.798  57.517  1.00 10.00      D    H  
ATOM   4215  HZ2 LYS     3       3.516 -49.279  57.576  1.00 10.00      D    H  
ATOM   4216  HZ3 LYS     3       2.626 -49.432  59.006  1.00 10.00      D    H  
ATOM   4217  N   ILE     4       4.081 -55.910  53.372  1.00 10.00      D    N  
ATOM   4218  CA  ILE     4       4.364 -56.369  52.018  1.00 10.00      D    C  
ATOM   4219  C   ILE     4       5.285 -55.379  51.301  1.00 10.00      D    C  
ATOM   4220  O   ILE     4       4.906 -54.237  51.045  1.00 10.00      D    O  
ATOM   4221  CB  ILE     4       3.066 -56.591  51.201  1.00 10.00      D    C  
ATOM   4222  CG1 ILE     4       3.376 -56.901  49.731  1.00 10.00      D    C  
ATOM   4223  CG2 ILE     4       2.123 -55.400  51.318  1.00 10.00      D    C  
ATOM   4224  CD1 ILE     4       3.985 -58.268  49.507  1.00 10.00      D    C  
ATOM   4225  HN  ILE     4       3.194 -55.546  53.577  1.00 10.00      D    H  
ATOM   4226  N   PRO     5       6.515 -55.811  50.982  1.00 10.00      D    N  
ATOM   4227  CA  PRO     5       7.491 -54.967  50.307  1.00 10.00      D    C  
ATOM   4228  C   PRO     5       7.350 -55.020  48.789  1.00 10.00      D    C  
ATOM   4229  O   PRO     5       7.023 -56.062  48.209  1.00 10.00      D    O  
ATOM   4230  CB  PRO     5       8.820 -55.581  50.743  1.00 10.00      D    C  
ATOM   4231  CG  PRO     5       8.526 -57.031  50.951  1.00 10.00      D    C  
ATOM   4232  CD  PRO     5       7.052 -57.155  51.254  1.00 10.00      D    C  
ATOM   4233  N   SEP     6       7.589 -53.889  48.162  1.00 10.00      D    N  
ATOM   4234  CA  SEP     6       7.504 -53.763  46.724  1.00 10.00      D    C  
ATOM   4235  C   SEP     6       8.813 -54.223  46.081  1.00 10.00      D    C  
ATOM   4236  O   SEP     6       9.844 -54.312  46.755  1.00 10.00      D    O  
ATOM   4237  CB  SEP     6       7.196 -52.302  46.366  1.00 10.00      D    C  
ATOM   4238  OG  SEP     6       7.978 -51.397  47.141  1.00 10.00      D    O  
ATOM   4239  P   SEP     6       7.499 -50.949  48.610  1.00 10.00      D    P  
ATOM   4240  O1P SEP     6       7.789 -49.541  48.945  1.00 10.00      D    O  
ATOM   4241  O2P SEP     6       6.126 -51.373  48.958  1.00 10.00      D    O  
ATOM   4242  O3P SEP     6       8.435 -51.791  49.607  1.00 10.00      D    O  
ATOM   4243  HN  SEP     6       7.834 -53.086  48.692  1.00 10.00      D    H  
ATOM   4244  N   SEP     7       8.780 -54.546  44.797  1.00 10.00      D    N  
ATOM   4245  CA  SEP     7       9.983 -54.990  44.109  1.00 10.00      D    C  
ATOM   4246  C   SEP     7      10.144 -54.327  42.741  1.00 10.00      D    C  
ATOM   4247  O   SEP     7       9.832 -54.925  41.712  1.00 10.00      D    O  
ATOM   4248  CB  SEP     7      10.012 -56.518  43.975  1.00 10.00      D    C  
ATOM   4249  OG  SEP     7       8.882 -57.127  44.592  1.00 10.00      D    O  
ATOM   4250  P   SEP     7       8.249 -58.454  43.959  1.00 10.00      D    P  
ATOM   4251  O1P SEP     7       8.126 -58.421  42.493  1.00 10.00      D    O  
ATOM   4252  O2P SEP     7       7.033 -58.930  44.645  1.00 10.00      D    O  
ATOM   4253  O3P SEP     7       9.330 -59.595  44.232  1.00 10.00      D    O  
ATOM   4254  HN  SEP     7       7.934 -54.499  44.305  1.00 10.00      D    H  
ATOM   4255  N   PRO     8      10.616 -53.071  42.712  1.00 10.00      D    N  
ATOM   4256  CA  PRO     8      10.828 -52.345  41.465  1.00 10.00      D    C  
ATOM   4257  C   PRO     8      12.231 -52.584  40.901  1.00 10.00      D    C  
ATOM   4258  O   PRO     8      13.176 -52.846  41.649  1.00 10.00      D    O  
ATOM   4259  CB  PRO     8      10.669 -50.890  41.903  1.00 10.00      D    C  
ATOM   4260  CG  PRO     8      11.126 -50.857  43.327  1.00 10.00      D    C  
ATOM   4261  CD  PRO     8      10.958 -52.249  43.887  1.00 10.00      D    C  
ATOM   4262  N   ASP     9      12.358 -52.515  39.581  1.00 10.00      D    N  
ATOM   4263  CA  ASP     9      13.643 -52.716  38.918  1.00 10.00      D    C  
ATOM   4264  C   ASP     9      13.694 -51.907  37.631  1.00 10.00      D    C  
ATOM   4265  O   ASP     9      12.651 -51.612  37.049  1.00 10.00      D    O  
ATOM   4266  CB  ASP     9      13.885 -54.199  38.621  1.00 10.00      D    C  
ATOM   4267  CG  ASP     9      15.349 -54.497  38.376  1.00 10.00      D    C  
ATOM   4268  OD1 ASP     9      16.198 -53.737  38.888  1.00 10.00      D    O  
ATOM   4269  OD2 ASP     9      15.659 -55.492  37.691  1.00 10.00      D    O1-
ATOM   4270  HN  ASP     9      11.569 -52.318  39.033  1.00 10.00      D    H  
ATOM   4271  N   LEU    10      14.896 -51.550  37.188  1.00 10.00      D    N  
ATOM   4272  CA  LEU    10      15.054 -50.760  35.968  1.00 10.00      D    C  
ATOM   4273  C   LEU    10      16.466 -50.878  35.402  1.00 10.00      D    C  
ATOM   4274  O   LEU    10      16.653 -50.842  34.183  1.00 10.00      D    O  
ATOM   4275  CB  LEU    10      14.717 -49.285  36.232  1.00 10.00      D    C  
ATOM   4276  CG  LEU    10      13.979 -48.532  35.114  1.00 10.00      D    C  
ATOM   4277  CD1 LEU    10      14.926 -48.123  33.994  1.00 10.00      D    C  
ATOM   4278  CD2 LEU    10      12.818 -49.354  34.572  1.00 10.00      D    C  
ATOM   4279  HN  LEU    10      15.694 -51.835  37.687  1.00 10.00      D    H  
ATOM   4280  N   LYS    11      17.449 -51.024  36.295  1.00 10.00      D    N  
ATOM   4281  CA  LYS    11      18.861 -51.145  35.917  1.00 10.00      D    C  
ATOM   4282  C   LYS    11      19.438 -49.797  35.483  1.00 10.00      D    C  
ATOM   4283  O   LYS    11      19.348 -49.411  34.316  1.00 10.00      D    O  
ATOM   4284  CB  LYS    11      19.111 -52.235  34.860  1.00 10.00      D    C  
ATOM   4285  CG  LYS    11      18.497 -53.593  35.184  1.00 10.00      D    C  
ATOM   4286  CD  LYS    11      18.949 -54.119  36.537  1.00 10.00      D    C  
ATOM   4287  CE  LYS    11      20.418 -54.503  36.521  1.00 10.00      D    C  
ATOM   4288  NZ  LYS    11      20.793 -55.272  37.732  1.00 10.00      D    N1+
ATOM   4289  HN  LYS    11      17.223 -51.031  37.255  1.00 10.00      D    H  
ATOM   4290  HZ1 LYS    11      20.273 -56.173  37.761  1.00 10.00      D    H  
ATOM   4291  HZ2 LYS    11      20.568 -54.725  38.594  1.00 10.00      D    H  
ATOM   4292  HZ3 LYS    11      21.813 -55.475  37.723  1.00 10.00      D    H  
ATOM   4293  N   LYS    12      20.021 -49.085  36.442  1.00 10.00      D    N  
ATOM   4294  CA  LYS    12      20.609 -47.771  36.192  1.00 10.00      D    C  
ATOM   4295  C   LYS    12      22.022 -47.889  35.619  1.00 10.00      D    C  
ATOM   4296  O   LYS    12      22.581 -48.986  35.523  1.00 10.00      D    O  
ATOM   4297  CB  LYS    12      20.664 -46.972  37.498  1.00 10.00      D    C  
ATOM   4298  CG  LYS    12      21.598 -47.582  38.532  1.00 10.00      D    C  
ATOM   4299  CD  LYS    12      21.517 -46.870  39.867  1.00 10.00      D    C  
ATOM   4300  CE  LYS    12      22.201 -47.688  40.951  1.00 10.00      D    C  
ATOM   4301  NZ  LYS    12      21.401 -48.883  41.339  1.00 10.00      D    N1+
ATOM   4302  HN  LYS    12      20.057 -49.454  37.351  1.00 10.00      D    H  
ATOM   4303  HZ1 LYS    12      20.743 -48.637  42.107  1.00 10.00      D    H  
ATOM   4304  HZ2 LYS    12      22.033 -49.645  41.671  1.00 10.00      D    H  
ATOM   4305  HZ3 LYS    12      20.846 -49.234  40.522  1.00 10.00      D    H  
ATOM   4306  N   SER    13      22.593 -46.748  35.251  1.00 10.00      D    N  
ATOM   4307  CA  SER    13      23.938 -46.699  34.702  1.00 10.00      D    C  
ATOM   4308  C   SER    13      24.902 -46.021  35.680  1.00 10.00      D    C  
ATOM   4309  O   SER    13      25.741 -46.675  36.298  1.00 10.00      D    O  
ATOM   4310  CB  SER    13      23.910 -45.939  33.378  1.00 10.00      D    C  
ATOM   4311  OG  SER    13      22.944 -44.897  33.421  1.00 10.00      D    O  
ATOM   4312  HN  SER    13      22.089 -45.913  35.329  1.00 10.00      D    H  
ATOM   4313  HG  SER    13      22.572 -44.771  32.540  1.00 10.00      D    H  
ATOM   4314  N   ARG    14      24.766 -44.707  35.816  1.00 10.00      D    N  
ATOM   4315  CA  ARG    14      25.614 -43.930  36.710  1.00 10.00      D    C  
ATOM   4316  C   ARG    14      24.856 -42.721  37.243  1.00 10.00      D    C  
ATOM   4317  O   ARG    14      23.776 -42.390  36.751  1.00 10.00      D    O  
ATOM   4318  CB  ARG    14      26.883 -43.469  35.985  1.00 10.00      D    C  
ATOM   4319  CG  ARG    14      28.177 -44.028  36.564  1.00 10.00      D    C  
ATOM   4320  CD  ARG    14      28.471 -43.462  37.946  1.00 10.00      D    C  
ATOM   4321  NE  ARG    14      28.620 -42.007  37.926  1.00 10.00      D    N  
ATOM   4322  CZ  ARG    14      28.866 -41.263  39.005  1.00 10.00      D    C  
ATOM   4323  NH1 ARG    14      28.989 -41.825  40.200  1.00 10.00      D    N1+
ATOM   4324  NH2 ARG    14      28.992 -39.948  38.892  1.00 10.00      D    N  
ATOM   4325  HN  ARG    14      24.073 -44.244  35.296  1.00 10.00      D    H  
ATOM   4326  HE  ARG    14      28.537 -41.558  37.051  1.00 10.00      D    H  
ATOM   4327 HH11 ARG    14      29.171 -41.252  41.004  1.00 10.00      D    H  
ATOM   4328 HH12 ARG    14      28.907 -42.818  40.306  1.00 10.00      D    H  
ATOM   4329 HH21 ARG    14      29.178 -39.386  39.716  1.00 10.00      D    H  
ATOM   4330 HH22 ARG    14      28.903 -39.503  37.996  1.00 10.00      D    H  
ATOM   4331  N   SER    15      25.423 -42.073  38.246  1.00 10.00      D    N  
ATOM   4332  CA  SER    15      24.815 -40.903  38.853  1.00 10.00      D    C  
ATOM   4333  C   SER    15      25.184 -39.635  38.081  1.00 10.00      D    C  
ATOM   4334  O   SER    15      26.288 -39.526  37.543  1.00 10.00      D    O  
ATOM   4335  CB  SER    15      25.301 -40.787  40.297  1.00 10.00      D    C  
ATOM   4336  OG  SER    15      25.653 -42.067  40.804  1.00 10.00      D    O  
ATOM   4337  HN  SER    15      26.278 -42.394  38.597  1.00 10.00      D    H  
ATOM   4338  HG  SER    15      25.194 -42.215  41.637  1.00 10.00      D    H  
ATOM   4339  N   ALA    16      24.257 -38.685  38.028  1.00 10.00      D    N  
ATOM   4340  CA  ALA    16      24.486 -37.429  37.330  1.00 10.00      D    C  
ATOM   4341  C   ALA    16      24.307 -36.252  38.281  1.00 10.00      D    C  
ATOM   4342  O   ALA    16      23.335 -36.193  39.036  1.00 10.00      D    O  
ATOM   4343  CB  ALA    16      23.549 -37.302  36.136  1.00 10.00      D    C  
ATOM   4344  HN  ALA    16      23.399 -38.829  38.477  1.00 10.00      D    H  
ATOM   4345  N   THR    17      25.254 -35.325  38.248  1.00 10.00      D    N  
ATOM   4346  CA  THR    17      25.217 -34.149  39.106  1.00 10.00      D    C  
ATOM   4347  C   THR    17      24.288 -33.080  38.531  1.00 10.00      D    C  
ATOM   4348  O   THR    17      24.738 -32.119  37.901  1.00 10.00      D    O  
ATOM   4349  CB  THR    17      26.630 -33.562  39.303  1.00 10.00      D    C  
ATOM   4350  CG2 THR    17      26.958 -33.458  40.784  1.00 10.00      D    C  
ATOM   4351  OG1 THR    17      27.602 -34.412  38.662  1.00 10.00      D    O  
ATOM   4352  HN  THR    17      26.004 -35.430  37.625  1.00 10.00      D    H  
ATOM   4353  HG1 THR    17      28.431 -34.385  39.166  1.00 10.00      D    H  
ATOM   4354  N   ILE    18      22.988 -33.270  38.733  1.00 10.00      D    N  
ATOM   4355  CA  ILE    18      21.979 -32.337  38.240  1.00 10.00      D    C  
ATOM   4356  C   ILE    18      21.131 -31.807  39.395  1.00 10.00      D    C  
ATOM   4357  O   ILE    18      20.664 -32.575  40.241  1.00 10.00      D    O  
ATOM   4358  CB  ILE    18      21.053 -33.007  37.195  1.00 10.00      D    C  
ATOM   4359  CG1 ILE    18      21.858 -33.524  35.996  1.00 10.00      D    C  
ATOM   4360  CG2 ILE    18      19.958 -32.052  36.736  1.00 10.00      D    C  
ATOM   4361  CD1 ILE    18      22.547 -32.441  35.192  1.00 10.00      D    C  
ATOM   4362  HN  ILE    18      22.698 -34.068  39.229  1.00 10.00      D    H  
ATOM   4363  N   SER    19      20.956 -30.492  39.443  1.00 10.00      D    N  
ATOM   4364  CA  SER    19      20.160 -29.858  40.487  1.00 10.00      D    C  
ATOM   4365  C   SER    19      19.405 -28.640  39.951  1.00 10.00      D    C  
ATOM   4366  O   SER    19      19.867 -27.972  39.024  1.00 10.00      D    O  
ATOM   4367  CB  SER    19      21.046 -29.466  41.671  1.00 10.00      D    C  
ATOM   4368  OG  SER    19      21.649 -30.612  42.250  1.00 10.00      D    O  
ATOM   4369  HN  SER    19      21.382 -29.928  38.763  1.00 10.00      D    H  
ATOM   4370  HG  SER    19      21.665 -31.325  41.602  1.00 10.00      D    H  
ATOM   4371  N   LYS    20      18.239 -28.365  40.526  1.00 10.00      D    N  
ATOM   4372  CA  LYS    20      17.428 -27.235  40.100  1.00 10.00      D    C  
ATOM   4373  C   LYS    20      17.452 -26.123  41.141  1.00 10.00      D    C  
ATOM   4374  O   LYS    20      17.046 -26.324  42.283  1.00 10.00      D    O  
ATOM   4375  CB  LYS    20      15.977 -27.677  39.855  1.00 10.00      D    C  
ATOM   4376  CG  LYS    20      15.089 -26.619  39.203  1.00 10.00      D    C  
ATOM   4377  CD  LYS    20      13.630 -26.788  39.606  1.00 10.00      D    C  
ATOM   4378  CE  LYS    20      12.677 -26.212  38.559  1.00 10.00      D    C  
ATOM   4379  NZ  LYS    20      12.510 -24.733  38.661  1.00 10.00      D    N1+
ATOM   4380  HN  LYS    20      17.916 -28.935  41.259  1.00 10.00      D    H  
ATOM   4381  HZ1 LYS    20      11.775 -24.413  38.001  1.00 10.00      D    H  
ATOM   4382  HZ2 LYS    20      13.403 -24.247  38.421  1.00 10.00      D    H  
ATOM   4383  HZ3 LYS    20      12.231 -24.460  39.630  1.00 10.00      D    H  
ATOM   4384  N   SER    21      17.928 -24.956  40.736  1.00 10.00      D    N  
ATOM   4385  CA  SER    21      17.981 -23.791  41.611  1.00 10.00      D    C  
ATOM   4386  C   SER    21      16.708 -22.976  41.393  1.00 10.00      D    C  
ATOM   4387  O   SER    21      16.656 -21.771  41.649  1.00 10.00      D    O  
ATOM   4388  CB  SER    21      19.214 -22.956  41.269  1.00 10.00      D    C  
ATOM   4389  OG  SER    21      20.327 -23.793  40.991  1.00 10.00      D    O  
ATOM   4390  HN  SER    21      18.257 -24.870  39.815  1.00 10.00      D    H  
ATOM   4391  HG  SER    21      20.625 -24.212  41.808  1.00 10.00      D    H  
ATOM   4392  N   ASP    22      15.687 -23.689  40.921  1.00 10.00      D    N  
ATOM   4393  CA  ASP    22      14.380 -23.134  40.607  1.00 10.00      D    C  
ATOM   4394  C   ASP    22      14.440 -22.247  39.376  1.00 10.00      D    C  
ATOM   4395  O   ASP    22      14.410 -22.803  38.255  1.00 10.00      D    O  
ATOM   4396  CB  ASP    22      13.692 -22.446  41.786  1.00 10.00      D    C  
ATOM   4397  CG  ASP    22      12.193 -22.376  41.579  1.00 10.00      D    C  
ATOM   4398  OD1 ASP    22      11.548 -21.457  42.130  1.00 10.00      D    O  
ATOM   4399  OD2 ASP    22      11.654 -23.246  40.859  1.00 10.00      D    O1-
ATOM   4400  OXT ASP    22      14.543 -21.014  39.523  1.00 10.00      D    O1-
ATOM   4401  HN  ASP    22      15.832 -24.641  40.766  1.00 10.00      D    H  
END
