# Supplementary material for: Identification of a molecular locus for normalizing dysregulated GABA release from interneurons in the Fragile X brain
Source: Mol Psychiatry. 2018 Sep 17;25(9):2017–35. doi: 10.1038/s41380-018-0240-0 (PMC7473840; doi:10.1038/s41380-018-0240-0)
Supplement: Supplementary file 4 — 1. Lowest Elec Dimer [file 41380_2018_240_MOESM4_ESM.txt]

ATOM      1  N   GLU     2     -54.302 -36.578  29.012  1.00 10.00      A    N  
ATOM      2  CA  GLU     2     -55.612 -35.918  29.243  1.00 10.00      A    C  
ATOM      3  C   GLU     2     -55.470 -34.392  29.316  1.00 10.00      A    C  
ATOM      4  O   GLU     2     -56.279 -33.728  29.966  1.00 10.00      A    O  
ATOM      5  CB  GLU     2     -56.242 -36.449  30.534  1.00 10.00      A    C  
ATOM      6  CG  GLU     2     -57.520 -37.242  30.325  1.00 10.00      A    C  
ATOM      7  CD  GLU     2     -58.746 -36.357  30.276  1.00 10.00      A    C  
ATOM      8  OE1 GLU     2     -59.225 -35.948  31.356  1.00 10.00      A    O  
ATOM      9  OE2 GLU     2     -59.238 -36.067  29.164  1.00 10.00      A    O1-
ATOM     10  HT1 GLU     2     -53.605 -36.228  29.696  1.00 10.00      A    H  
ATOM     11  HT2 GLU     2     -53.958 -36.369  28.046  1.00 10.00      A    H  
ATOM     12  HT3 GLU     2     -54.390 -37.614  29.122  1.00 10.00      A    H  
ATOM     13  N   GLU     3     -54.461 -33.840  28.633  1.00 10.00      A    N  
ATOM     14  CA  GLU     3     -54.206 -32.393  28.643  1.00 10.00      A    C  
ATOM     15  C   GLU     3     -53.497 -31.932  27.362  1.00 10.00      A    C  
ATOM     16  O   GLU     3     -53.271 -30.734  27.169  1.00 10.00      A    O  
ATOM     17  CB  GLU     3     -53.349 -32.014  29.858  1.00 10.00      A    C  
ATOM     18  CG  GLU     3     -54.135 -31.759  31.135  1.00 10.00      A    C  
ATOM     19  CD  GLU     3     -54.240 -30.286  31.467  1.00 10.00      A    C  
ATOM     20  OE1 GLU     3     -53.373 -29.778  32.211  1.00 10.00      A    O  
ATOM     21  OE2 GLU     3     -55.189 -29.625  30.995  1.00 10.00      A    O1-
ATOM     22  HN  GLU     3     -53.881 -34.420  28.082  1.00 10.00      A    H  
ATOM     23  N   LEU     4     -53.157 -32.890  26.500  1.00 10.00      A    N  
ATOM     24  CA  LEU     4     -52.457 -32.628  25.240  1.00 10.00      A    C  
ATOM     25  C   LEU     4     -51.070 -32.031  25.467  1.00 10.00      A    C  
ATOM     26  O   LEU     4     -50.899 -30.809  25.537  1.00 10.00      A    O  
ATOM     27  CB  LEU     4     -53.274 -31.788  24.256  1.00 10.00      A    C  
ATOM     28  CG  LEU     4     -52.782 -31.831  22.808  1.00 10.00      A    C  
ATOM     29  CD1 LEU     4     -53.161 -33.148  22.146  1.00 10.00      A    C  
ATOM     30  CD2 LEU     4     -53.307 -30.652  22.010  1.00 10.00      A    C  
ATOM     31  HN  LEU     4     -53.381 -33.825  26.716  1.00 10.00      A    H  
ATOM     32  N   VAL     5     -50.081 -32.902  25.580  1.00 10.00      A    N  
ATOM     33  CA  VAL     5     -48.712 -32.473  25.809  1.00 10.00      A    C  
ATOM     34  C   VAL     5     -47.932 -32.398  24.500  1.00 10.00      A    C  
ATOM     35  O   VAL     5     -47.808 -33.386  23.776  1.00 10.00      A    O  
ATOM     36  CB  VAL     5     -47.986 -33.405  26.799  1.00 10.00      A    C  
ATOM     37  CG1 VAL     5     -46.556 -32.942  27.028  1.00 10.00      A    C  
ATOM     38  CG2 VAL     5     -48.746 -33.466  28.115  1.00 10.00      A    C  
ATOM     39  HN  VAL     5     -50.278 -33.862  25.502  1.00 10.00      A    H  
ATOM     40  N   VAL     6     -47.424 -31.213  24.201  1.00 10.00      A    N  
ATOM     41  CA  VAL     6     -46.648 -30.992  22.991  1.00 10.00      A    C  
ATOM     42  C   VAL     6     -45.223 -30.579  23.343  1.00 10.00      A    C  
ATOM     43  O   VAL     6     -44.948 -30.160  24.472  1.00 10.00      A    O  
ATOM     44  CB  VAL     6     -47.283 -29.911  22.086  1.00 10.00      A    C  
ATOM     45  CG1 VAL     6     -48.577 -30.422  21.465  1.00 10.00      A    C  
ATOM     46  CG2 VAL     6     -47.528 -28.622  22.862  1.00 10.00      A    C  
ATOM     47  HN  VAL     6     -47.571 -30.461  24.819  1.00 10.00      A    H  
ATOM     48  N   GLU     7     -44.320 -30.709  22.384  1.00 10.00      A    N  
ATOM     49  CA  GLU     7     -42.931 -30.342  22.592  1.00 10.00      A    C  
ATOM     50  C   GLU     7     -42.689 -28.928  22.083  1.00 10.00      A    C  
ATOM     51  O   GLU     7     -42.750 -28.670  20.878  1.00 10.00      A    O  
ATOM     52  CB  GLU     7     -42.002 -31.331  21.881  1.00 10.00      A    C  
ATOM     53  CG  GLU     7     -42.254 -32.786  22.239  1.00 10.00      A    C  
ATOM     54  CD  GLU     7     -41.167 -33.718  21.739  1.00 10.00      A    C  
ATOM     55  OE1 GLU     7     -40.494 -33.381  20.738  1.00 10.00      A    O  
ATOM     56  OE2 GLU     7     -40.983 -34.794  22.339  1.00 10.00      A    O1-
ATOM     57  HN  GLU     7     -44.596 -31.054  21.506  1.00 10.00      A    H  
ATOM     58  N   VAL     8     -42.434 -28.014  23.004  1.00 10.00      A    N  
ATOM     59  CA  VAL     8     -42.190 -26.626  22.653  1.00 10.00      A    C  
ATOM     60  C   VAL     8     -40.710 -26.286  22.771  1.00 10.00      A    C  
ATOM     61  O   VAL     8     -40.006 -26.812  23.639  1.00 10.00      A    O  
ATOM     62  CB  VAL     8     -43.022 -25.653  23.521  1.00 10.00      A    C  
ATOM     63  CG1 VAL     8     -44.508 -25.813  23.234  1.00 10.00      A    C  
ATOM     64  CG2 VAL     8     -42.737 -25.855  25.005  1.00 10.00      A    C  
ATOM     65  HN  VAL     8     -42.397 -28.283  23.948  1.00 10.00      A    H  
ATOM     66  N   ARG     9     -40.239 -25.425  21.884  1.00 10.00      A    N  
ATOM     67  CA  ARG     9     -38.847 -25.007  21.885  1.00 10.00      A    C  
ATOM     68  C   ARG     9     -38.603 -23.912  22.918  1.00 10.00      A    C  
ATOM     69  O   ARG     9     -39.203 -22.837  22.864  1.00 10.00      A    O  
ATOM     70  CB  ARG     9     -38.442 -24.518  20.494  1.00 10.00      A    C  
ATOM     71  CG  ARG     9     -37.016 -23.998  20.399  1.00 10.00      A    C  
ATOM     72  CD  ARG     9     -36.732 -23.424  19.021  1.00 10.00      A    C  
ATOM     73  NE  ARG     9     -36.415 -24.466  18.045  1.00 10.00      A    N  
ATOM     74  CZ  ARG     9     -37.006 -24.579  16.854  1.00 10.00      A    C  
ATOM     75  NH1 ARG     9     -37.951 -23.720  16.486  1.00 10.00      A    N1+
ATOM     76  NH2 ARG     9     -36.657 -25.562  16.030  1.00 10.00      A    N  
ATOM     77  HN  ARG     9     -40.845 -25.065  21.201  1.00 10.00      A    H  
ATOM     78  HE  ARG     9     -35.715 -25.113  18.288  1.00 10.00      A    H  
ATOM     79 HH11 ARG     9     -38.237 -22.970  17.108  1.00 10.00      A    H  
ATOM     80 HH12 ARG     9     -38.387 -23.805  15.586  1.00 10.00      A    H  
ATOM     81 HH21 ARG     9     -35.951 -26.225  16.300  1.00 10.00      A    H  
ATOM     82 HH22 ARG     9     -37.096 -25.649  15.131  1.00 10.00      A    H  
ATOM     83  N   GLY    10     -37.720 -24.194  23.860  1.00 10.00      A    N  
ATOM     84  CA  GLY    10     -37.397 -23.227  24.884  1.00 10.00      A    C  
ATOM     85  C   GLY    10     -36.409 -22.198  24.376  1.00 10.00      A    C  
ATOM     86  O   GLY    10     -35.835 -22.364  23.298  1.00 10.00      A    O  
ATOM     87  HN  GLY    10     -37.276 -25.072  23.856  1.00 10.00      A    H  
ATOM     88  N   SER    11     -36.185 -21.147  25.157  1.00 10.00      A    N  
ATOM     89  CA  SER    11     -35.261 -20.083  24.777  1.00 10.00      A    C  
ATOM     90  C   SER    11     -33.800 -20.529  24.838  1.00 10.00      A    C  
ATOM     91  O   SER    11     -32.891 -19.746  24.570  1.00 10.00      A    O  
ATOM     92  CB  SER    11     -35.497 -18.836  25.633  1.00 10.00      A    C  
ATOM     93  OG  SER    11     -36.807 -18.327  25.423  1.00 10.00      A    O  
ATOM     94  HN  SER    11     -36.660 -21.080  26.010  1.00 10.00      A    H  
ATOM     95  HG  SER    11     -36.939 -18.181  24.477  1.00 10.00      A    H  
ATOM     96  N   ASN    12     -33.582 -21.793  25.181  1.00 10.00      A    N  
ATOM     97  CA  ASN    12     -32.237 -22.342  25.253  1.00 10.00      A    C  
ATOM     98  C   ASN    12     -31.958 -23.257  24.063  1.00 10.00      A    C  
ATOM     99  O   ASN    12     -30.850 -23.766  23.902  1.00 10.00      A    O  
ATOM    100  CB  ASN    12     -31.984 -23.069  26.582  1.00 10.00      A    C  
ATOM    101  CG  ASN    12     -32.991 -24.165  26.890  1.00 10.00      A    C  
ATOM    102  ND2 ASN    12     -33.098 -24.526  28.161  1.00 10.00      A    N  
ATOM    103  OD1 ASN    12     -33.666 -24.681  25.997  1.00 10.00      A    O  
ATOM    104  HN  ASN    12     -34.345 -22.369  25.394  1.00 10.00      A    H  
ATOM    105 HD21 ASN    12     -32.536 -24.071  28.826  1.00 10.00      A    H  
ATOM    106 HD22 ASN    12     -33.729 -25.246  28.391  1.00 10.00      A    H  
ATOM    107  N   GLY    13     -32.975 -23.461  23.230  1.00 10.00      A    N  
ATOM    108  CA  GLY    13     -32.815 -24.300  22.055  1.00 10.00      A    C  
ATOM    109  C   GLY    13     -33.316 -25.721  22.245  1.00 10.00      A    C  
ATOM    110  O   GLY    13     -33.498 -26.452  21.270  1.00 10.00      A    O  
ATOM    111  HN  GLY    13     -33.840 -23.033  23.412  1.00 10.00      A    H  
ATOM    112  N   ALA    14     -33.548 -26.113  23.490  1.00 10.00      A    N  
ATOM    113  CA  ALA    14     -34.022 -27.458  23.792  1.00 10.00      A    C  
ATOM    114  C   ALA    14     -35.545 -27.515  23.793  1.00 10.00      A    C  
ATOM    115  O   ALA    14     -36.214 -26.485  23.916  1.00 10.00      A    O  
ATOM    116  CB  ALA    14     -33.474 -27.922  25.131  1.00 10.00      A    C  
ATOM    117  HN  ALA    14     -33.406 -25.478  24.226  1.00 10.00      A    H  
ATOM    118  N   PHE    15     -36.088 -28.718  23.661  1.00 10.00      A    N  
ATOM    119  CA  PHE    15     -37.533 -28.904  23.648  1.00 10.00      A    C  
ATOM    120  C   PHE    15     -38.035 -29.416  24.994  1.00 10.00      A    C  
ATOM    121  O   PHE    15     -37.483 -30.365  25.556  1.00 10.00      A    O  
ATOM    122  CB  PHE    15     -37.950 -29.851  22.519  1.00 10.00      A    C  
ATOM    123  CG  PHE    15     -37.858 -29.239  21.148  1.00 10.00      A    C  
ATOM    124  CD1 PHE    15     -38.968 -28.652  20.561  1.00 10.00      A    C  
ATOM    125  CD2 PHE    15     -36.664 -29.252  20.444  1.00 10.00      A    C  
ATOM    126  CE1 PHE    15     -38.891 -28.088  19.301  1.00 10.00      A    C  
ATOM    127  CE2 PHE    15     -36.578 -28.690  19.183  1.00 10.00      A    C  
ATOM    128  CZ  PHE    15     -37.694 -28.107  18.611  1.00 10.00      A    C  
ATOM    129  HN  PHE    15     -35.500 -29.502  23.568  1.00 10.00      A    H  
ATOM    130  N   TYR    16     -39.079 -28.776  25.504  1.00 10.00      A    N  
ATOM    131  CA  TYR    16     -39.669 -29.151  26.785  1.00 10.00      A    C  
ATOM    132  C   TYR    16     -41.098 -29.641  26.593  1.00 10.00      A    C  
ATOM    133  O   TYR    16     -41.681 -29.469  25.521  1.00 10.00      A    O  
ATOM    134  CB  TYR    16     -39.668 -27.953  27.742  1.00 10.00      A    C  
ATOM    135  CG  TYR    16     -38.296 -27.549  28.236  1.00 10.00      A    C  
ATOM    136  CD1 TYR    16     -37.694 -28.221  29.289  1.00 10.00      A    C  
ATOM    137  CD2 TYR    16     -37.604 -26.494  27.649  1.00 10.00      A    C  
ATOM    138  CE1 TYR    16     -36.442 -27.859  29.745  1.00 10.00      A    C  
ATOM    139  CE2 TYR    16     -36.350 -26.125  28.100  1.00 10.00      A    C  
ATOM    140  CZ  TYR    16     -35.773 -26.813  29.148  1.00 10.00      A    C  
ATOM    141  OH  TYR    16     -34.519 -26.464  29.592  1.00 10.00      A    O  
ATOM    142  HN  TYR    16     -39.477 -28.032  24.995  1.00 10.00      A    H  
ATOM    143  HH  TYR    16     -34.578 -25.697  30.188  1.00 10.00      A    H  
ATOM    144  N   LYS    17     -41.658 -30.243  27.632  1.00 10.00      A    N  
ATOM    145  CA  LYS    17     -43.022 -30.748  27.578  1.00 10.00      A    C  
ATOM    146  C   LYS    17     -43.983 -29.676  28.079  1.00 10.00      A    C  
ATOM    147  O   LYS    17     -43.815 -29.150  29.179  1.00 10.00      A    O  
ATOM    148  CB  LYS    17     -43.154 -32.012  28.432  1.00 10.00      A    C  
ATOM    149  CG  LYS    17     -42.415 -33.225  27.884  1.00 10.00      A    C  
ATOM    150  CD  LYS    17     -41.527 -33.859  28.945  1.00 10.00      A    C  
ATOM    151  CE  LYS    17     -40.112 -33.303  28.887  1.00 10.00      A    C  
ATOM    152  NZ  LYS    17     -39.420 -33.398  30.200  1.00 10.00      A    N1+
ATOM    153  HN  LYS    17     -41.145 -30.339  28.472  1.00 10.00      A    H  
ATOM    154  HZ1 LYS    17     -39.406 -34.384  30.530  1.00 10.00      A    H  
ATOM    155  HZ2 LYS    17     -39.912 -32.806  30.910  1.00 10.00      A    H  
ATOM    156  HZ3 LYS    17     -38.437 -33.059  30.111  1.00 10.00      A    H  
ATOM    157  N   ALA    18     -44.974 -29.337  27.267  1.00 10.00      A    N  
ATOM    158  CA  ALA    18     -45.940 -28.320  27.647  1.00 10.00      A    C  
ATOM    159  C   ALA    18     -47.369 -28.736  27.322  1.00 10.00      A    C  
ATOM    160  O   ALA    18     -47.621 -29.416  26.327  1.00 10.00      A    O  
ATOM    161  CB  ALA    18     -45.608 -26.997  26.976  1.00 10.00      A    C  
ATOM    162  HN  ALA    18     -45.055 -29.777  26.389  1.00 10.00      A    H  
ATOM    163  N   PHE    19     -48.295 -28.323  28.176  1.00 10.00      A    N  
ATOM    164  CA  PHE    19     -49.707 -28.621  27.998  1.00 10.00      A    C  
ATOM    165  C   PHE    19     -50.376 -27.454  27.284  1.00 10.00      A    C  
ATOM    166  O   PHE    19     -50.105 -26.291  27.602  1.00 10.00      A    O  
ATOM    167  CB  PHE    19     -50.391 -28.832  29.357  1.00 10.00      A    C  
ATOM    168  CG  PHE    19     -49.592 -29.627  30.355  1.00 10.00      A    C  
ATOM    169  CD1 PHE    19     -49.603 -31.011  30.330  1.00 10.00      A    C  
ATOM    170  CD2 PHE    19     -48.838 -28.986  31.326  1.00 10.00      A    C  
ATOM    171  CE1 PHE    19     -48.876 -31.743  31.250  1.00 10.00      A    C  
ATOM    172  CE2 PHE    19     -48.108 -29.710  32.249  1.00 10.00      A    C  
ATOM    173  CZ  PHE    19     -48.126 -31.090  32.210  1.00 10.00      A    C  
ATOM    174  HN  PHE    19     -48.018 -27.785  28.952  1.00 10.00      A    H  
ATOM    175  N   VAL    20     -51.235 -27.758  26.324  1.00 10.00      A    N  
ATOM    176  CA  VAL    20     -51.934 -26.719  25.572  1.00 10.00      A    C  
ATOM    177  C   VAL    20     -53.075 -26.137  26.399  1.00 10.00      A    C  
ATOM    178  O   VAL    20     -53.970 -26.859  26.832  1.00 10.00      A    O  
ATOM    179  CB  VAL    20     -52.483 -27.252  24.233  1.00 10.00      A    C  
ATOM    180  CG1 VAL    20     -53.128 -26.132  23.431  1.00 10.00      A    C  
ATOM    181  CG2 VAL    20     -51.372 -27.911  23.429  1.00 10.00      A    C  
ATOM    182  HN  VAL    20     -51.415 -28.704  26.119  1.00 10.00      A    H  
ATOM    183  N   LYS    21     -53.034 -24.830  26.624  1.00 10.00      A    N  
ATOM    184  CA  LYS    21     -54.066 -24.166  27.412  1.00 10.00      A    C  
ATOM    185  C   LYS    21     -54.887 -23.182  26.584  1.00 10.00      A    C  
ATOM    186  O   LYS    21     -56.116 -23.208  26.618  1.00 10.00      A    O  
ATOM    187  CB  LYS    21     -53.453 -23.464  28.625  1.00 10.00      A    C  
ATOM    188  CG  LYS    21     -52.794 -24.412  29.615  1.00 10.00      A    C  
ATOM    189  CD  LYS    21     -53.810 -25.366  30.228  1.00 10.00      A    C  
ATOM    190  CE  LYS    21     -53.134 -26.439  31.066  1.00 10.00      A    C  
ATOM    191  NZ  LYS    21     -54.119 -27.229  31.851  1.00 10.00      A    N1+
ATOM    192  HN  LYS    21     -52.295 -24.302  26.254  1.00 10.00      A    H  
ATOM    193  HZ1 LYS    21     -54.498 -26.659  32.635  1.00 10.00      A    H  
ATOM    194  HZ2 LYS    21     -53.667 -28.086  32.244  1.00 10.00      A    H  
ATOM    195  HZ3 LYS    21     -54.908 -27.528  31.241  1.00 10.00      A    H  
ATOM    196  N   ASP    22     -54.211 -22.314  25.845  1.00 10.00      A    N  
ATOM    197  CA  ASP    22     -54.902 -21.324  25.024  1.00 10.00      A    C  
ATOM    198  C   ASP    22     -54.306 -21.251  23.624  1.00 10.00      A    C  
ATOM    199  O   ASP    22     -53.101 -21.421  23.442  1.00 10.00      A    O  
ATOM    200  CB  ASP    22     -54.881 -19.948  25.700  1.00 10.00      A    C  
ATOM    201  CG  ASP    22     -55.609 -18.880  24.905  1.00 10.00      A    C  
ATOM    202  OD1 ASP    22     -56.619 -19.206  24.238  1.00 10.00      A    O  
ATOM    203  OD2 ASP    22     -55.174 -17.710  24.947  1.00 10.00      A    O1-
ATOM    204  HN  ASP    22     -53.229 -22.340  25.845  1.00 10.00      A    H  
ATOM    205  N   VAL    23     -55.154 -20.985  22.642  1.00 10.00      A    N  
ATOM    206  CA  VAL    23     -54.723 -20.901  21.253  1.00 10.00      A    C  
ATOM    207  C   VAL    23     -55.036 -19.523  20.670  1.00 10.00      A    C  
ATOM    208  O   VAL    23     -56.144 -19.011  20.828  1.00 10.00      A    O  
ATOM    209  CB  VAL    23     -55.407 -21.986  20.389  1.00 10.00      A    C  
ATOM    210  CG1 VAL    23     -54.947 -21.905  18.939  1.00 10.00      A    C  
ATOM    211  CG2 VAL    23     -55.148 -23.376  20.953  1.00 10.00      A    C  
ATOM    212  HN  VAL    23     -56.097 -20.813  22.863  1.00 10.00      A    H  
ATOM    213  N   HIS    24     -54.052 -18.921  20.016  1.00 10.00      A    N  
ATOM    214  CA  HIS    24     -54.229 -17.611  19.400  1.00 10.00      A    C  
ATOM    215  C   HIS    24     -54.086 -17.729  17.889  1.00 10.00      A    C  
ATOM    216  O   HIS    24     -54.101 -18.833  17.347  1.00 10.00      A    O  
ATOM    217  CB  HIS    24     -53.219 -16.595  19.943  1.00 10.00      A    C  
ATOM    218  CG  HIS    24     -53.390 -16.267  21.391  1.00 10.00      A    C  
ATOM    219  CD2 HIS    24     -54.465 -15.805  22.074  1.00 10.00      A    C  
ATOM    220  ND1 HIS    24     -52.378 -16.392  22.315  1.00 10.00      A    N  
ATOM    221  CE1 HIS    24     -52.822 -16.021  23.500  1.00 10.00      A    C  
ATOM    222  NE2 HIS    24     -54.087 -15.660  23.385  1.00 10.00      A    N  
ATOM    223  HN  HIS    24     -53.190 -19.377  19.923  1.00 10.00      A    H  
ATOM    224  HD1 HIS    24     -51.467 -16.723  22.133  1.00 10.00      A    H  
ATOM    225  HE2 HIS    24     -54.717 -15.611  24.142  1.00 10.00      A    H  
ATOM    226  N   GLU    25     -53.931 -16.596  17.216  1.00 10.00      A    N  
ATOM    227  CA  GLU    25     -53.799 -16.583  15.765  1.00 10.00      A    C  
ATOM    228  C   GLU    25     -52.368 -16.895  15.318  1.00 10.00      A    C  
ATOM    229  O   GLU    25     -52.134 -17.237  14.159  1.00 10.00      A    O  
ATOM    230  CB  GLU    25     -54.250 -15.232  15.200  1.00 10.00      A    C  
ATOM    231  CG  GLU    25     -55.705 -14.889  15.495  1.00 10.00      A    C  
ATOM    232  CD  GLU    25     -56.670 -15.951  15.006  1.00 10.00      A    C  
ATOM    233  OE1 GLU    25     -56.698 -16.220  13.784  1.00 10.00      A    O  
ATOM    234  OE2 GLU    25     -57.416 -16.511  15.835  1.00 10.00      A    O1-
ATOM    235  HN  GLU    25     -53.916 -15.743  17.703  1.00 10.00      A    H  
ATOM    236  N   ASP    26     -51.416 -16.768  16.235  1.00 10.00      A    N  
ATOM    237  CA  ASP    26     -50.016 -17.043  15.915  1.00 10.00      A    C  
ATOM    238  C   ASP    26     -49.316 -17.802  17.037  1.00 10.00      A    C  
ATOM    239  O   ASP    26     -48.936 -18.963  16.877  1.00 10.00      A    O  
ATOM    240  CB  ASP    26     -49.253 -15.753  15.603  1.00 10.00      A    C  
ATOM    241  CG  ASP    26     -47.760 -15.986  15.432  1.00 10.00      A    C  
ATOM    242  OD1 ASP    26     -46.995 -15.694  16.377  1.00 10.00      A    O  
ATOM    243  OD2 ASP    26     -47.348 -16.475  14.357  1.00 10.00      A    O1-
ATOM    244  HN  ASP    26     -51.655 -16.489  17.141  1.00 10.00      A    H  
ATOM    245  N   SER    27     -49.151 -17.146  18.169  1.00 10.00      A    N  
ATOM    246  CA  SER    27     -48.486 -17.750  19.309  1.00 10.00      A    C  
ATOM    247  C   SER    27     -49.517 -18.330  20.272  1.00 10.00      A    C  
ATOM    248  O   SER    27     -50.507 -17.677  20.592  1.00 10.00      A    O  
ATOM    249  CB  SER    27     -47.638 -16.689  20.007  1.00 10.00      A    C  
ATOM    250  OG  SER    27     -47.328 -15.624  19.115  1.00 10.00      A    O  
ATOM    251  HN  SER    27     -49.494 -16.230  18.249  1.00 10.00      A    H  
ATOM    252  HG  SER    27     -47.244 -15.968  18.211  1.00 10.00      A    H  
ATOM    253  N   ILE    28     -49.294 -19.552  20.727  1.00 10.00      A    N  
ATOM    254  CA  ILE    28     -50.227 -20.198  21.641  1.00 10.00      A    C  
ATOM    255  C   ILE    28     -49.742 -20.138  23.085  1.00 10.00      A    C  
ATOM    256  O   ILE    28     -48.541 -20.031  23.342  1.00 10.00      A    O  
ATOM    257  CB  ILE    28     -50.507 -21.662  21.246  1.00 10.00      A    C  
ATOM    258  CG1 ILE    28     -49.205 -22.462  21.155  1.00 10.00      A    C  
ATOM    259  CG2 ILE    28     -51.268 -21.720  19.931  1.00 10.00      A    C  
ATOM    260  CD1 ILE    28     -49.409 -23.938  20.885  1.00 10.00      A    C  
ATOM    261  HN  ILE    28     -48.478 -20.033  20.449  1.00 10.00      A    H  
ATOM    262  N   THR    29     -50.689 -20.206  24.015  1.00 10.00      A    N  
ATOM    263  CA  THR    29     -50.387 -20.168  25.437  1.00 10.00      A    C  
ATOM    264  C   THR    29     -50.287 -21.591  25.976  1.00 10.00      A    C  
ATOM    265  O   THR    29     -51.296 -22.298  26.095  1.00 10.00      A    O  
ATOM    266  CB  THR    29     -51.486 -19.414  26.217  1.00 10.00      A    C  
ATOM    267  CG2 THR    29     -50.953 -18.910  27.548  1.00 10.00      A    C  
ATOM    268  OG1 THR    29     -51.954 -18.299  25.444  1.00 10.00      A    O  
ATOM    269  HN  THR    29     -51.624 -20.301  23.734  1.00 10.00      A    H  
ATOM    270  HG1 THR    29     -52.918 -18.259  25.493  1.00 10.00      A    H  
ATOM    271  N   VAL    30     -49.074 -22.014  26.284  1.00 10.00      A    N  
ATOM    272  CA  VAL    30     -48.845 -23.351  26.799  1.00 10.00      A    C  
ATOM    273  C   VAL    30     -48.260 -23.309  28.204  1.00 10.00      A    C  
ATOM    274  O   VAL    30     -47.563 -22.359  28.569  1.00 10.00      A    O  
ATOM    275  CB  VAL    30     -47.926 -24.184  25.876  1.00 10.00      A    C  
ATOM    276  CG1 VAL    30     -48.651 -24.555  24.589  1.00 10.00      A    C  
ATOM    277  CG2 VAL    30     -46.634 -23.437  25.570  1.00 10.00      A    C  
ATOM    278  HN  VAL    30     -48.310 -21.407  26.169  1.00 10.00      A    H  
ATOM    279  N   ALA    31     -48.568 -24.330  28.988  1.00 10.00      A    N  
ATOM    280  CA  ALA    31     -48.065 -24.436  30.349  1.00 10.00      A    C  
ATOM    281  C   ALA    31     -46.988 -25.507  30.401  1.00 10.00      A    C  
ATOM    282  O   ALA    31     -47.218 -26.642  29.992  1.00 10.00      A    O  
ATOM    283  CB  ALA    31     -49.195 -24.771  31.309  1.00 10.00      A    C  
ATOM    284  HN  ALA    31     -49.151 -25.040  28.640  1.00 10.00      A    H  
ATOM    285  N   PHE    32     -45.813 -25.140  30.888  1.00 10.00      A    N  
ATOM    286  CA  PHE    32     -44.694 -26.070  30.976  1.00 10.00      A    C  
ATOM    287  C   PHE    32     -44.963 -27.208  31.960  1.00 10.00      A    C  
ATOM    288  O   PHE    32     -45.856 -27.117  32.801  1.00 10.00      A    O  
ATOM    289  CB  PHE    32     -43.407 -25.332  31.344  1.00 10.00      A    C  
ATOM    290  CG  PHE    32     -42.817 -24.551  30.203  1.00 10.00      A    C  
ATOM    291  CD1 PHE    32     -42.027 -25.178  29.255  1.00 10.00      A    C  
ATOM    292  CD2 PHE    32     -43.055 -23.191  30.077  1.00 10.00      A    C  
ATOM    293  CE1 PHE    32     -41.483 -24.466  28.204  1.00 10.00      A    C  
ATOM    294  CE2 PHE    32     -42.514 -22.474  29.028  1.00 10.00      A    C  
ATOM    295  CZ  PHE    32     -41.726 -23.113  28.092  1.00 10.00      A    C  
ATOM    296  HN  PHE    32     -45.693 -24.218  31.197  1.00 10.00      A    H  
ATOM    297  N   GLU    33     -44.187 -28.281  31.827  1.00 10.00      A    N  
ATOM    298  CA  GLU    33     -44.306 -29.461  32.682  1.00 10.00      A    C  
ATOM    299  C   GLU    33     -44.298 -29.103  34.170  1.00 10.00      A    C  
ATOM    300  O   GLU    33     -43.323 -28.552  34.685  1.00 10.00      A    O  
ATOM    301  CB  GLU    33     -43.199 -30.468  32.349  1.00 10.00      A    C  
ATOM    302  CG  GLU    33     -41.827 -29.838  32.145  1.00 10.00      A    C  
ATOM    303  CD  GLU    33     -40.870 -30.738  31.391  1.00 10.00      A    C  
ATOM    304  OE1 GLU    33     -40.351 -31.698  31.995  1.00 10.00      A    O  
ATOM    305  OE2 GLU    33     -40.631 -30.486  30.188  1.00 10.00      A    O1-
ATOM    306  HN  GLU    33     -43.519 -28.290  31.108  1.00 10.00      A    H  
ATOM    307  N   ASN    34     -45.415 -29.399  34.839  1.00 10.00      A    N  
ATOM    308  CA  ASN    34     -45.588 -29.121  36.273  1.00 10.00      A    C  
ATOM    309  C   ASN    34     -45.564 -27.623  36.566  1.00 10.00      A    C  
ATOM    310  O   ASN    34     -45.451 -27.208  37.721  1.00 10.00      A    O  
ATOM    311  CB  ASN    34     -44.553 -29.856  37.132  1.00 10.00      A    C  
ATOM    312  CG  ASN    34     -45.183 -30.837  38.103  1.00 10.00      A    C  
ATOM    313  ND2 ASN    34     -45.121 -32.120  37.774  1.00 10.00      A    N  
ATOM    314  OD1 ASN    34     -45.709 -30.446  39.146  1.00 10.00      A    O  
ATOM    315  HN  ASN    34     -46.154 -29.823  34.354  1.00 10.00      A    H  
ATOM    316 HD21 ASN    34     -44.674 -32.361  36.929  1.00 10.00      A    H  
ATOM    317 HD22 ASN    34     -45.518 -32.779  38.382  1.00 10.00      A    H  
ATOM    318  N   ASN    35     -45.686 -26.826  35.506  1.00 10.00      A    N  
ATOM    319  CA  ASN    35     -45.683 -25.371  35.604  1.00 10.00      A    C  
ATOM    320  C   ASN    35     -44.395 -24.850  36.237  1.00 10.00      A    C  
ATOM    321  O   ASN    35     -44.413 -24.251  37.313  1.00 10.00      A    O  
ATOM    322  CB  ASN    35     -46.921 -24.857  36.353  1.00 10.00      A    C  
ATOM    323  CG  ASN    35     -47.240 -23.401  36.052  1.00 10.00      A    C  
ATOM    324  ND2 ASN    35     -48.512 -23.043  36.137  1.00 10.00      A    N  
ATOM    325  OD1 ASN    35     -46.353 -22.602  35.752  1.00 10.00      A    O  
ATOM    326  HN  ASN    35     -45.775 -27.236  34.618  1.00 10.00      A    H  
ATOM    327 HD21 ASN    35     -49.174 -23.730  36.379  1.00 10.00      A    H  
ATOM    328 HD22 ASN    35     -48.745 -22.109  35.953  1.00 10.00      A    H  
ATOM    329  N   TRP    36     -43.270 -25.111  35.583  1.00 10.00      A    N  
ATOM    330  CA  TRP    36     -41.985 -24.639  36.086  1.00 10.00      A    C  
ATOM    331  C   TRP    36     -41.719 -23.210  35.624  1.00 10.00      A    C  
ATOM    332  O   TRP    36     -40.952 -22.468  36.241  1.00 10.00      A    O  
ATOM    333  CB  TRP    36     -40.828 -25.596  35.751  1.00 10.00      A    C  
ATOM    334  CG  TRP    36     -40.544 -25.823  34.295  1.00 10.00      A    C  
ATOM    335  CD1 TRP    36     -41.066 -26.803  33.504  1.00 10.00      A    C  
ATOM    336  CD2 TRP    36     -39.637 -25.083  33.464  1.00 10.00      A    C  
ATOM    337  CE2 TRP    36     -39.679 -25.661  32.181  1.00 10.00      A    C  
ATOM    338  CE3 TRP    36     -38.801 -23.984  33.677  1.00 10.00      A    C  
ATOM    339  NE1 TRP    36     -40.558 -26.709  32.231  1.00 10.00      A    N  
ATOM    340  CZ2 TRP    36     -38.918 -25.179  31.118  1.00 10.00      A    C  
ATOM    341  CZ3 TRP    36     -38.046 -23.509  32.622  1.00 10.00      A    C  
ATOM    342  CH2 TRP    36     -38.111 -24.104  31.358  1.00 10.00      A    C  
ATOM    343  HN  TRP    36     -43.301 -25.642  34.761  1.00 10.00      A    H  
ATOM    344  HE1 TRP    36     -40.787 -27.300  31.479  1.00 10.00      A    H  
ATOM    345  N   GLN    37     -42.389 -22.829  34.548  1.00 10.00      A    N  
ATOM    346  CA  GLN    37     -42.273 -21.497  33.987  1.00 10.00      A    C  
ATOM    347  C   GLN    37     -43.673 -21.022  33.628  1.00 10.00      A    C  
ATOM    348  O   GLN    37     -44.460 -21.795  33.077  1.00 10.00      A    O  
ATOM    349  CB  GLN    37     -41.392 -21.524  32.734  1.00 10.00      A    C  
ATOM    350  CG  GLN    37     -40.283 -20.480  32.719  1.00 10.00      A    C  
ATOM    351  CD  GLN    37     -40.749 -19.119  32.234  1.00 10.00      A    C  
ATOM    352  NE2 GLN    37     -40.128 -18.065  32.741  1.00 10.00      A    N  
ATOM    353  OE1 GLN    37     -41.655 -19.013  31.410  1.00 10.00      A    O  
ATOM    354  HN  GLN    37     -42.997 -23.465  34.121  1.00 10.00      A    H  
ATOM    355 HE21 GLN    37     -39.410 -18.218  33.392  1.00 10.00      A    H  
ATOM    356 HE22 GLN    37     -40.411 -17.173  32.447  1.00 10.00      A    H  
ATOM    357  N   PRO    38     -44.018 -19.772  33.974  1.00 10.00      A    N  
ATOM    358  CA  PRO    38     -45.337 -19.195  33.682  1.00 10.00      A    C  
ATOM    359  C   PRO    38     -45.706 -19.278  32.199  1.00 10.00      A    C  
ATOM    360  O   PRO    38     -44.847 -19.521  31.349  1.00 10.00      A    O  
ATOM    361  CB  PRO    38     -45.212 -17.729  34.123  1.00 10.00      A    C  
ATOM    362  CG  PRO    38     -43.754 -17.497  34.336  1.00 10.00      A    C  
ATOM    363  CD  PRO    38     -43.165 -18.825  34.703  1.00 10.00      A    C  
ATOM    364  N   ASP    39     -46.990 -19.063  31.914  1.00 10.00      A    N  
ATOM    365  CA  ASP    39     -47.532 -19.115  30.553  1.00 10.00      A    C  
ATOM    366  C   ASP    39     -46.633 -18.417  29.541  1.00 10.00      A    C  
ATOM    367  O   ASP    39     -46.219 -17.268  29.735  1.00 10.00      A    O  
ATOM    368  CB  ASP    39     -48.939 -18.512  30.510  1.00 10.00      A    C  
ATOM    369  CG  ASP    39     -49.941 -19.286  31.346  1.00 10.00      A    C  
ATOM    370  OD1 ASP    39     -49.846 -19.231  32.590  1.00 10.00      A    O  
ATOM    371  OD2 ASP    39     -50.831 -19.947  30.766  1.00 10.00      A    O1-
ATOM    372  HN  ASP    39     -47.608 -18.866  32.650  1.00 10.00      A    H  
ATOM    373  N   ARG    40     -46.328 -19.123  28.462  1.00 10.00      A    N  
ATOM    374  CA  ARG    40     -45.473 -18.597  27.412  1.00 10.00      A    C  
ATOM    375  C   ARG    40     -46.174 -18.657  26.066  1.00 10.00      A    C  
ATOM    376  O   ARG    40     -46.919 -19.598  25.790  1.00 10.00      A    O  
ATOM    377  CB  ARG    40     -44.175 -19.402  27.343  1.00 10.00      A    C  
ATOM    378  CG  ARG    40     -43.173 -19.069  28.435  1.00 10.00      A    C  
ATOM    379  CD  ARG    40     -42.428 -17.782  28.128  1.00 10.00      A    C  
ATOM    380  NE  ARG    40     -41.540 -17.918  26.972  1.00 10.00      A    N  
ATOM    381  CZ  ARG    40     -40.267 -17.522  26.959  1.00 10.00      A    C  
ATOM    382  NH1 ARG    40     -39.731 -16.960  28.038  1.00 10.00      A    N1+
ATOM    383  NH2 ARG    40     -39.535 -17.686  25.863  1.00 10.00      A    N  
ATOM    384  HN  ARG    40     -46.695 -20.029  28.367  1.00 10.00      A    H  
ATOM    385  HE  ARG    40     -41.920 -18.322  26.161  1.00 10.00      A    H  
ATOM    386 HH11 ARG    40     -40.284 -16.833  28.867  1.00 10.00      A    H  
ATOM    387 HH12 ARG    40     -38.778 -16.653  28.031  1.00 10.00      A    H  
ATOM    388 HH21 ARG    40     -39.939 -18.101  25.047  1.00 10.00      A    H  
ATOM    389 HH22 ARG    40     -38.571 -17.395  25.844  1.00 10.00      A    H  
ATOM    390  N   GLN    41     -45.929 -17.653  25.238  1.00 10.00      A    N  
ATOM    391  CA  GLN    41     -46.519 -17.587  23.909  1.00 10.00      A    C  
ATOM    392  C   GLN    41     -45.563 -18.189  22.892  1.00 10.00      A    C  
ATOM    393  O   GLN    41     -44.724 -17.493  22.321  1.00 10.00      A    O  
ATOM    394  CB  GLN    41     -46.856 -16.142  23.533  1.00 10.00      A    C  
ATOM    395  CG  GLN    41     -47.892 -15.503  24.440  1.00 10.00      A    C  
ATOM    396  CD  GLN    41     -49.221 -16.231  24.416  1.00 10.00      A    C  
ATOM    397  NE2 GLN    41     -49.846 -16.349  25.577  1.00 10.00      A    N  
ATOM    398  OE1 GLN    41     -49.679 -16.692  23.369  1.00 10.00      A    O  
ATOM    399  HN  GLN    41     -45.323 -16.932  25.525  1.00 10.00      A    H  
ATOM    400 HE21 GLN    41     -49.420 -15.965  26.373  1.00 10.00      A    H  
ATOM    401 HE22 GLN    41     -50.704 -16.832  25.595  1.00 10.00      A    H  
ATOM    402  N   ILE    42     -45.684 -19.489  22.685  1.00 10.00      A    N  
ATOM    403  CA  ILE    42     -44.820 -20.199  21.757  1.00 10.00      A    C  
ATOM    404  C   ILE    42     -45.455 -20.245  20.368  1.00 10.00      A    C  
ATOM    405  O   ILE    42     -46.604 -20.667  20.217  1.00 10.00      A    O  
ATOM    406  CB  ILE    42     -44.520 -21.636  22.248  1.00 10.00      A    C  
ATOM    407  CG1 ILE    42     -44.000 -21.619  23.693  1.00 10.00      A    C  
ATOM    408  CG2 ILE    42     -43.522 -22.331  21.334  1.00 10.00      A    C  
ATOM    409  CD1 ILE    42     -42.688 -20.881  23.876  1.00 10.00      A    C  
ATOM    410  HN  ILE    42     -46.391 -19.984  23.157  1.00 10.00      A    H  
ATOM    411  N   PRO    43     -44.730 -19.773  19.345  1.00 10.00      A    N  
ATOM    412  CA  PRO    43     -45.217 -19.765  17.963  1.00 10.00      A    C  
ATOM    413  C   PRO    43     -45.399 -21.181  17.421  1.00 10.00      A    C  
ATOM    414  O   PRO    43     -44.749 -22.121  17.882  1.00 10.00      A    O  
ATOM    415  CB  PRO    43     -44.106 -19.046  17.186  1.00 10.00      A    C  
ATOM    416  CG  PRO    43     -43.290 -18.352  18.224  1.00 10.00      A    C  
ATOM    417  CD  PRO    43     -43.381 -19.204  19.453  1.00 10.00      A    C  
ATOM    418  N   PHE    44     -46.266 -21.320  16.424  1.00 10.00      A    N  
ATOM    419  CA  PHE    44     -46.552 -22.620  15.822  1.00 10.00      A    C  
ATOM    420  C   PHE    44     -45.306 -23.282  15.234  1.00 10.00      A    C  
ATOM    421  O   PHE    44     -45.181 -24.505  15.254  1.00 10.00      A    O  
ATOM    422  CB  PHE    44     -47.653 -22.501  14.767  1.00 10.00      A    C  
ATOM    423  CG  PHE    44     -49.039 -22.489  15.344  1.00 10.00      A    C  
ATOM    424  CD1 PHE    44     -49.520 -23.583  16.039  1.00 10.00      A    C  
ATOM    425  CD2 PHE    44     -49.865 -21.388  15.189  1.00 10.00      A    C  
ATOM    426  CE1 PHE    44     -50.795 -23.583  16.568  1.00 10.00      A    C  
ATOM    427  CE2 PHE    44     -51.142 -21.380  15.718  1.00 10.00      A    C  
ATOM    428  CZ  PHE    44     -51.608 -22.481  16.407  1.00 10.00      A    C  
ATOM    429  HN  PHE    44     -46.733 -20.524  16.084  1.00 10.00      A    H  
ATOM    430  N   HIS    45     -44.371 -22.474  14.740  1.00 10.00      A    N  
ATOM    431  CA  HIS    45     -43.146 -23.010  14.149  1.00 10.00      A    C  
ATOM    432  C   HIS    45     -42.170 -23.530  15.206  1.00 10.00      A    C  
ATOM    433  O   HIS    45     -41.110 -24.066  14.872  1.00 10.00      A    O  
ATOM    434  CB  HIS    45     -42.474 -22.011  13.189  1.00 10.00      A    C  
ATOM    435  CG  HIS    45     -41.706 -20.897  13.836  1.00 10.00      A    C  
ATOM    436  CD2 HIS    45     -40.428 -20.843  14.283  1.00 10.00      A    C  
ATOM    437  ND1 HIS    45     -42.242 -19.650  14.073  1.00 10.00      A    N  
ATOM    438  CE1 HIS    45     -41.327 -18.881  14.636  1.00 10.00      A    C  
ATOM    439  NE2 HIS    45     -40.217 -19.580  14.776  1.00 10.00      A    N  
ATOM    440  HN  HIS    45     -44.510 -21.504  14.769  1.00 10.00      A    H  
ATOM    441  HD1 HIS    45     -43.155 -19.366  13.848  1.00 10.00      A    H  
ATOM    442  HE2 HIS    45     -39.483 -19.334  15.384  1.00 10.00      A    H  
ATOM    443  N   ASP    46     -42.529 -23.362  16.473  1.00 10.00      A    N  
ATOM    444  CA  ASP    46     -41.695 -23.822  17.577  1.00 10.00      A    C  
ATOM    445  C   ASP    46     -42.420 -24.904  18.367  1.00 10.00      A    C  
ATOM    446  O   ASP    46     -41.923 -25.388  19.387  1.00 10.00      A    O  
ATOM    447  CB  ASP    46     -41.337 -22.664  18.513  1.00 10.00      A    C  
ATOM    448  CG  ASP    46     -40.441 -21.626  17.869  1.00 10.00      A    C  
ATOM    449  OD1 ASP    46     -39.206 -21.831  17.846  1.00 10.00      A    O  
ATOM    450  OD2 ASP    46     -40.967 -20.604  17.383  1.00 10.00      A    O1-
ATOM    451  HN  ASP    46     -43.380 -22.916  16.676  1.00 10.00      A    H  
ATOM    452  N   VAL    47     -43.600 -25.282  17.888  1.00 10.00      A    N  
ATOM    453  CA  VAL    47     -44.405 -26.302  18.544  1.00 10.00      A    C  
ATOM    454  C   VAL    47     -44.495 -27.549  17.674  1.00 10.00      A    C  
ATOM    455  O   VAL    47     -44.868 -27.478  16.502  1.00 10.00      A    O  
ATOM    456  CB  VAL    47     -45.836 -25.797  18.843  1.00 10.00      A    C  
ATOM    457  CG1 VAL    47     -46.665 -26.891  19.496  1.00 10.00      A    C  
ATOM    458  CG2 VAL    47     -45.799 -24.567  19.732  1.00 10.00      A    C  
ATOM    459  HN  VAL    47     -43.933 -24.874  17.062  1.00 10.00      A    H  
ATOM    460  N   ARG    48     -44.138 -28.687  18.245  1.00 10.00      A    N  
ATOM    461  CA  ARG    48     -44.197 -29.949  17.531  1.00 10.00      A    C  
ATOM    462  C   ARG    48     -44.840 -31.015  18.411  1.00 10.00      A    C  
ATOM    463  O   ARG    48     -44.804 -30.922  19.637  1.00 10.00      A    O  
ATOM    464  CB  ARG    48     -42.800 -30.391  17.082  1.00 10.00      A    C  
ATOM    465  CG  ARG    48     -41.855 -30.725  18.224  1.00 10.00      A    C  
ATOM    466  CD  ARG    48     -40.478 -31.114  17.717  1.00 10.00      A    C  
ATOM    467  NE  ARG    48     -39.700 -31.789  18.754  1.00 10.00      A    N  
ATOM    468  CZ  ARG    48     -38.412 -32.104  18.644  1.00 10.00      A    C  
ATOM    469  NH1 ARG    48     -37.742 -31.809  17.536  1.00 10.00      A    N1+
ATOM    470  NH2 ARG    48     -37.796 -32.706  19.652  1.00 10.00      A    N  
ATOM    471  HN  ARG    48     -43.824 -28.679  19.177  1.00 10.00      A    H  
ATOM    472  HE  ARG    48     -40.180 -32.044  19.581  1.00 10.00      A    H  
ATOM    473 HH11 ARG    48     -38.201 -31.347  16.778  1.00 10.00      A    H  
ATOM    474 HH12 ARG    48     -36.769 -32.049  17.456  1.00 10.00      A    H  
ATOM    475 HH21 ARG    48     -38.297 -32.919  20.496  1.00 10.00      A    H  
ATOM    476 HH22 ARG    48     -36.817 -32.963  19.573  1.00 10.00      A    H  
ATOM    477  N   PHE    49     -45.445 -32.008  17.784  1.00 10.00      A    N  
ATOM    478  CA  PHE    49     -46.090 -33.089  18.515  1.00 10.00      A    C  
ATOM    479  C   PHE    49     -45.059 -34.135  18.922  1.00 10.00      A    C  
ATOM    480  O   PHE    49     -44.064 -34.330  18.221  1.00 10.00      A    O  
ATOM    481  CB  PHE    49     -47.187 -33.730  17.659  1.00 10.00      A    C  
ATOM    482  CG  PHE    49     -48.282 -32.781  17.261  1.00 10.00      A    C  
ATOM    483  CD1 PHE    49     -49.332 -32.514  18.121  1.00 10.00      A    C  
ATOM    484  CD2 PHE    49     -48.260 -32.157  16.023  1.00 10.00      A    C  
ATOM    485  CE1 PHE    49     -50.343 -31.642  17.759  1.00 10.00      A    C  
ATOM    486  CE2 PHE    49     -49.266 -31.284  15.653  1.00 10.00      A    C  
ATOM    487  CZ  PHE    49     -50.309 -31.027  16.522  1.00 10.00      A    C  
ATOM    488  HN  PHE    49     -45.462 -32.015  16.805  1.00 10.00      A    H  
ATOM    489  N   PRO    50     -45.266 -34.807  20.063  1.00 10.00      A    N  
ATOM    490  CA  PRO    50     -44.339 -35.840  20.541  1.00 10.00      A    C  
ATOM    491  C   PRO    50     -44.312 -37.040  19.595  1.00 10.00      A    C  
ATOM    492  O   PRO    50     -45.305 -37.323  18.919  1.00 10.00      A    O  
ATOM    493  CB  PRO    50     -44.922 -36.250  21.900  1.00 10.00      A    C  
ATOM    494  CG  PRO    50     -46.358 -35.856  21.832  1.00 10.00      A    C  
ATOM    495  CD  PRO    50     -46.407 -34.622  20.976  1.00 10.00      A    C  
ATOM    496  N   PRO    51     -43.168 -37.747  19.519  1.00 10.00      A    N  
ATOM    497  CA  PRO    51     -43.011 -38.919  18.648  1.00 10.00      A    C  
ATOM    498  C   PRO    51     -44.145 -39.922  18.837  1.00 10.00      A    C  
ATOM    499  O   PRO    51     -44.491 -40.268  19.970  1.00 10.00      A    O  
ATOM    500  CB  PRO    51     -41.693 -39.530  19.120  1.00 10.00      A    C  
ATOM    501  CG  PRO    51     -40.926 -38.373  19.646  1.00 10.00      A    C  
ATOM    502  CD  PRO    51     -41.939 -37.461  20.279  1.00 10.00      A    C  
ATOM    503  N   PRO    52     -44.738 -40.386  17.722  1.00 10.00      A    N  
ATOM    504  CA  PRO    52     -45.847 -41.348  17.743  1.00 10.00      A    C  
ATOM    505  C   PRO    52     -45.544 -42.563  18.613  1.00 10.00      A    C  
ATOM    506  O   PRO    52     -44.428 -43.087  18.612  1.00 10.00      A    O  
ATOM    507  CB  PRO    52     -45.976 -41.763  16.278  1.00 10.00      A    C  
ATOM    508  CG  PRO    52     -45.480 -40.582  15.519  1.00 10.00      A    C  
ATOM    509  CD  PRO    52     -44.368 -40.002  16.347  1.00 10.00      A    C  
ATOM    510  N   VAL    53     -46.548 -43.001  19.357  1.00 10.00      A    N  
ATOM    511  CA  VAL    53     -46.410 -44.147  20.244  1.00 10.00      A    C  
ATOM    512  C   VAL    53     -45.993 -45.394  19.468  1.00 10.00      A    C  
ATOM    513  O   VAL    53     -46.762 -45.923  18.662  1.00 10.00      A    O  
ATOM    514  CB  VAL    53     -47.730 -44.431  20.990  1.00 10.00      A    C  
ATOM    515  CG1 VAL    53     -47.545 -45.540  22.014  1.00 10.00      A    C  
ATOM    516  CG2 VAL    53     -48.258 -43.167  21.657  1.00 10.00      A    C  
ATOM    517  HN  VAL    53     -47.408 -42.537  19.311  1.00 10.00      A    H  
ATOM    518  N   GLY    54     -44.761 -45.836  19.694  1.00 10.00      A    N  
ATOM    519  CA  GLY    54     -44.258 -47.020  19.023  1.00 10.00      A    C  
ATOM    520  C   GLY    54     -43.275 -46.699  17.914  1.00 10.00      A    C  
ATOM    521  O   GLY    54     -42.688 -47.601  17.317  1.00 10.00      A    O  
ATOM    522  HN  GLY    54     -44.188 -45.351  20.323  1.00 10.00      A    H  
ATOM    523  N   TYR    55     -43.087 -45.414  17.640  1.00 10.00      A    N  
ATOM    524  CA  TYR    55     -42.175 -44.984  16.587  1.00 10.00      A    C  
ATOM    525  C   TYR    55     -40.735 -44.958  17.084  1.00 10.00      A    C  
ATOM    526  O   TYR    55     -40.382 -44.168  17.963  1.00 10.00      A    O  
ATOM    527  CB  TYR    55     -42.571 -43.598  16.063  1.00 10.00      A    C  
ATOM    528  CG  TYR    55     -42.187 -43.341  14.620  1.00 10.00      A    C  
ATOM    529  CD1 TYR    55     -43.161 -43.141  13.649  1.00 10.00      A    C  
ATOM    530  CD2 TYR    55     -40.856 -43.298  14.226  1.00 10.00      A    C  
ATOM    531  CE1 TYR    55     -42.821 -42.908  12.330  1.00 10.00      A    C  
ATOM    532  CE2 TYR    55     -40.507 -43.065  12.910  1.00 10.00      A    C  
ATOM    533  CZ  TYR    55     -41.492 -42.872  11.965  1.00 10.00      A    C  
ATOM    534  OH  TYR    55     -41.148 -42.640  10.650  1.00 10.00      A    O  
ATOM    535  HN  TYR    55     -43.571 -44.734  18.161  1.00 10.00      A    H  
ATOM    536  HH  TYR    55     -40.524 -43.314  10.360  1.00 10.00      A    H  
ATOM    537  N   ASN    56     -39.911 -45.830  16.527  1.00 10.00      A    N  
ATOM    538  CA  ASN    56     -38.504 -45.895  16.894  1.00 10.00      A    C  
ATOM    539  C   ASN    56     -37.654 -46.204  15.673  1.00 10.00      A    C  
ATOM    540  O   ASN    56     -38.122 -46.838  14.728  1.00 10.00      A    O  
ATOM    541  CB  ASN    56     -38.250 -46.930  18.000  1.00 10.00      A    C  
ATOM    542  CG  ASN    56     -38.317 -48.369  17.518  1.00 10.00      A    C  
ATOM    543  ND2 ASN    56     -37.381 -49.191  17.973  1.00 10.00      A    N  
ATOM    544  OD1 ASN    56     -39.190 -48.739  16.730  1.00 10.00      A    O  
ATOM    545  HN  ASN    56     -40.255 -46.451  15.848  1.00 10.00      A    H  
ATOM    546 HD21 ASN    56     -36.703 -48.831  18.584  1.00 10.00      A    H  
ATOM    547 HD22 ASN    56     -37.411 -50.128  17.690  1.00 10.00      A    H  
ATOM    548  N   LYS    57     -36.423 -45.732  15.680  1.00 10.00      A    N  
ATOM    549  CA  LYS    57     -35.506 -45.968  14.576  1.00 10.00      A    C  
ATOM    550  C   LYS    57     -34.267 -46.707  15.065  1.00 10.00      A    C  
ATOM    551  O   LYS    57     -34.142 -47.000  16.254  1.00 10.00      A    O  
ATOM    552  CB  LYS    57     -35.111 -44.650  13.902  1.00 10.00      A    C  
ATOM    553  CG  LYS    57     -36.171 -44.073  12.971  1.00 10.00      A    C  
ATOM    554  CD  LYS    57     -36.328 -44.907  11.707  1.00 10.00      A    C  
ATOM    555  CE  LYS    57     -37.575 -45.777  11.753  1.00 10.00      A    C  
ATOM    556  NZ  LYS    57     -37.557 -46.832  10.703  1.00 10.00      A    N1+
ATOM    557  HN  LYS    57     -36.119 -45.201  16.454  1.00 10.00      A    H  
ATOM    558  HZ1 LYS    57     -38.382 -47.454  10.802  1.00 10.00      A    H  
ATOM    559  HZ2 LYS    57     -36.693 -47.405  10.789  1.00 10.00      A    H  
ATOM    560  HZ3 LYS    57     -37.573 -46.397   9.760  1.00 10.00      A    H  
ATOM    561  N   ASP    58     -33.359 -47.005  14.148  1.00 10.00      A    N  
ATOM    562  CA  ASP    58     -32.134 -47.714  14.491  1.00 10.00      A    C  
ATOM    563  C   ASP    58     -30.968 -46.743  14.642  1.00 10.00      A    C  
ATOM    564  O   ASP    58     -30.911 -45.715  13.962  1.00 10.00      A    O  
ATOM    565  CB  ASP    58     -31.810 -48.775  13.437  1.00 10.00      A    C  
ATOM    566  CG  ASP    58     -30.834 -49.822  13.939  1.00 10.00      A    C  
ATOM    567  OD1 ASP    58     -30.680 -49.954  15.173  1.00 10.00      A    O  
ATOM    568  OD2 ASP    58     -30.234 -50.531  13.107  1.00 10.00      A    O1-
ATOM    569  HN  ASP    58     -33.512 -46.740  13.218  1.00 10.00      A    H  
ATOM    570  N   ILE    59     -30.047 -47.069  15.536  1.00 10.00      A    N  
ATOM    571  CA  ILE    59     -28.881 -46.228  15.784  1.00 10.00      A    C  
ATOM    572  C   ILE    59     -27.672 -46.750  15.012  1.00 10.00      A    C  
ATOM    573  O   ILE    59     -27.313 -47.920  15.133  1.00 10.00      A    O  
ATOM    574  CB  ILE    59     -28.541 -46.176  17.290  1.00 10.00      A    C  
ATOM    575  CG1 ILE    59     -29.777 -45.767  18.098  1.00 10.00      A    C  
ATOM    576  CG2 ILE    59     -27.396 -45.206  17.545  1.00 10.00      A    C  
ATOM    577  CD1 ILE    59     -29.604 -45.891  19.597  1.00 10.00      A    C  
ATOM    578  HN  ILE    59     -30.151 -47.904  16.040  1.00 10.00      A    H  
ATOM    579  N   ASN    60     -27.053 -45.882  14.223  1.00 10.00      A    N  
ATOM    580  CA  ASN    60     -25.893 -46.260  13.426  1.00 10.00      A    C  
ATOM    581  C   ASN    60     -24.839 -45.156  13.461  1.00 10.00      A    C  
ATOM    582  O   ASN    60     -25.168 -43.979  13.636  1.00 10.00      A    O  
ATOM    583  CB  ASN    60     -26.322 -46.546  11.979  1.00 10.00      A    C  
ATOM    584  CG  ASN    60     -25.187 -47.031  11.090  1.00 10.00      A    C  
ATOM    585  ND2 ASN    60     -25.259 -46.700   9.807  1.00 10.00      A    N  
ATOM    586  OD1 ASN    60     -24.259 -47.698  11.546  1.00 10.00      A    O  
ATOM    587  HN  ASN    60     -27.378 -44.957  14.179  1.00 10.00      A    H  
ATOM    588 HD21 ASN    60     -26.028 -46.170   9.508  1.00 10.00      A    H  
ATOM    589 HD22 ASN    60     -24.535 -46.995   9.213  1.00 10.00      A    H  
ATOM    590  N   GLU    61     -23.578 -45.555  13.318  1.00 10.00      A    N  
ATOM    591  CA  GLU    61     -22.443 -44.630  13.317  1.00 10.00      A    C  
ATOM    592  C   GLU    61     -22.583 -43.553  12.247  1.00 10.00      A    C  
ATOM    593  O   GLU    61     -22.575 -43.852  11.053  1.00 10.00      A    O  
ATOM    594  CB  GLU    61     -22.201 -44.007  14.693  1.00 10.00      A    C  
ATOM    595  CG  GLU    61     -21.945 -45.012  15.797  1.00 10.00      A    C  
ATOM    596  CD  GLU    61     -20.833 -45.987  15.472  1.00 10.00      A    C  
ATOM    597  OE1 GLU    61     -21.137 -47.122  15.053  1.00 10.00      A    O  
ATOM    598  OE2 GLU    61     -19.650 -45.633  15.658  1.00 10.00      A    O1-
ATOM    599  HN  GLU    61     -23.401 -46.513  13.200  1.00 10.00      A    H  
ATOM    600  N   SER    62     -22.739 -42.305  12.681  1.00 10.00      A    N  
ATOM    601  CA  SER    62     -22.863 -41.183  11.762  1.00 10.00      A    C  
ATOM    602  C   SER    62     -24.291 -40.644  11.707  1.00 10.00      A    C  
ATOM    603  O   SER    62     -24.566 -39.658  11.020  1.00 10.00      A    O  
ATOM    604  CB  SER    62     -21.894 -40.073  12.171  1.00 10.00      A    C  
ATOM    605  OG  SER    62     -20.803 -40.615  12.899  1.00 10.00      A    O  
ATOM    606  HN  SER    62     -22.766 -42.136  13.647  1.00 10.00      A    H  
ATOM    607  HG  SER    62     -21.036 -40.653  13.836  1.00 10.00      A    H  
ATOM    608  N   ASP    63     -25.206 -41.292  12.418  1.00 10.00      A    N  
ATOM    609  CA  ASP    63     -26.597 -40.858  12.429  1.00 10.00      A    C  
ATOM    610  C   ASP    63     -26.847 -39.858  13.552  1.00 10.00      A    C  
ATOM    611  O   ASP    63     -25.982 -39.638  14.404  1.00 10.00      A    O  
ATOM    612  CB  ASP    63     -27.550 -42.047  12.550  1.00 10.00      A    C  
ATOM    613  CG  ASP    63     -28.705 -41.952  11.575  1.00 10.00      A    C  
ATOM    614  OD1 ASP    63     -29.217 -40.828  11.367  1.00 10.00      A    O  
ATOM    615  OD2 ASP    63     -29.088 -42.993  10.996  1.00 10.00      A    O1-
ATOM    616  HN  ASP    63     -24.944 -42.081  12.944  1.00 10.00      A    H  
ATOM    617  N   GLU    64     -28.024 -39.252  13.552  1.00 10.00      A    N  
ATOM    618  CA  GLU    64     -28.378 -38.275  14.572  1.00 10.00      A    C  
ATOM    619  C   GLU    64     -29.666 -38.662  15.284  1.00 10.00      A    C  
ATOM    620  O   GLU    64     -30.599 -39.181  14.670  1.00 10.00      A    O  
ATOM    621  CB  GLU    64     -28.484 -36.863  13.985  1.00 10.00      A    C  
ATOM    622  CG  GLU    64     -29.376 -36.755  12.761  1.00 10.00      A    C  
ATOM    623  CD  GLU    64     -29.445 -35.347  12.215  1.00 10.00      A    C  
ATOM    624  OE1 GLU    64     -28.376 -34.730  12.015  1.00 10.00      A    O  
ATOM    625  OE2 GLU    64     -30.567 -34.852  11.974  1.00 10.00      A    O1-
ATOM    626  HN  GLU    64     -28.683 -39.484  12.860  1.00 10.00      A    H  
ATOM    627  N   VAL    65     -29.709 -38.400  16.582  1.00 10.00      A    N  
ATOM    628  CA  VAL    65     -30.869 -38.724  17.400  1.00 10.00      A    C  
ATOM    629  C   VAL    65     -31.100 -37.632  18.439  1.00 10.00      A    C  
ATOM    630  O   VAL    65     -30.403 -36.617  18.450  1.00 10.00      A    O  
ATOM    631  CB  VAL    65     -30.699 -40.079  18.123  1.00 10.00      A    C  
ATOM    632  CG1 VAL    65     -30.941 -41.243  17.173  1.00 10.00      A    C  
ATOM    633  CG2 VAL    65     -29.323 -40.183  18.761  1.00 10.00      A    C  
ATOM    634  HN  VAL    65     -28.938 -37.958  17.004  1.00 10.00      A    H  
ATOM    635  N   GLU    66     -32.078 -37.839  19.304  1.00 10.00      A    N  
ATOM    636  CA  GLU    66     -32.387 -36.876  20.344  1.00 10.00      A    C  
ATOM    637  C   GLU    66     -32.037 -37.457  21.706  1.00 10.00      A    C  
ATOM    638  O   GLU    66     -32.434 -38.575  22.034  1.00 10.00      A    O  
ATOM    639  CB  GLU    66     -33.855 -36.454  20.274  1.00 10.00      A    C  
ATOM    640  CG  GLU    66     -34.260 -35.897  18.916  1.00 10.00      A    C  
ATOM    641  CD  GLU    66     -35.555 -35.118  18.959  1.00 10.00      A    C  
ATOM    642  OE1 GLU    66     -36.616 -35.704  18.658  1.00 10.00      A    O  
ATOM    643  OE2 GLU    66     -35.516 -33.913  19.285  1.00 10.00      A    O1-
ATOM    644  HN  GLU    66     -32.603 -38.667  19.248  1.00 10.00      A    H  
ATOM    645  N   VAL    67     -31.284 -36.704  22.486  1.00 10.00      A    N  
ATOM    646  CA  VAL    67     -30.855 -37.156  23.797  1.00 10.00      A    C  
ATOM    647  C   VAL    67     -31.587 -36.425  24.925  1.00 10.00      A    C  
ATOM    648  O   VAL    67     -31.789 -35.211  24.869  1.00 10.00      A    O  
ATOM    649  CB  VAL    67     -29.322 -37.038  23.969  1.00 10.00      A    C  
ATOM    650  CG1 VAL    67     -28.857 -35.593  23.844  1.00 10.00      A    C  
ATOM    651  CG2 VAL    67     -28.861 -37.648  25.283  1.00 10.00      A    C  
ATOM    652  HN  VAL    67     -31.022 -35.808  22.178  1.00 10.00      A    H  
ATOM    653  N   TYR    68     -32.010 -37.189  25.926  1.00 10.00      A    N  
ATOM    654  CA  TYR    68     -32.703 -36.643  27.087  1.00 10.00      A    C  
ATOM    655  C   TYR    68     -31.669 -36.173  28.103  1.00 10.00      A    C  
ATOM    656  O   TYR    68     -31.023 -36.993  28.765  1.00 10.00      A    O  
ATOM    657  CB  TYR    68     -33.583 -37.733  27.717  1.00 10.00      A    C  
ATOM    658  CG  TYR    68     -34.788 -37.225  28.482  1.00 10.00      A    C  
ATOM    659  CD1 TYR    68     -35.538 -36.153  28.017  1.00 10.00      A    C  
ATOM    660  CD2 TYR    68     -35.187 -37.836  29.664  1.00 10.00      A    C  
ATOM    661  CE1 TYR    68     -36.647 -35.702  28.703  1.00 10.00      A    C  
ATOM    662  CE2 TYR    68     -36.296 -37.390  30.361  1.00 10.00      A    C  
ATOM    663  CZ  TYR    68     -37.022 -36.323  29.875  1.00 10.00      A    C  
ATOM    664  OH  TYR    68     -38.128 -35.874  30.565  1.00 10.00      A    O  
ATOM    665  HN  TYR    68     -31.850 -38.158  25.880  1.00 10.00      A    H  
ATOM    666  HH  TYR    68     -38.871 -36.471  30.397  1.00 10.00      A    H  
ATOM    667  N   SER    69     -31.502 -34.864  28.220  1.00 10.00      A    N  
ATOM    668  CA  SER    69     -30.524 -34.306  29.140  1.00 10.00      A    C  
ATOM    669  C   SER    69     -31.018 -33.008  29.768  1.00 10.00      A    C  
ATOM    670  O   SER    69     -32.077 -32.493  29.414  1.00 10.00      A    O  
ATOM    671  CB  SER    69     -29.204 -34.058  28.408  1.00 10.00      A    C  
ATOM    672  OG  SER    69     -28.803 -35.211  27.684  1.00 10.00      A    O  
ATOM    673  HN  SER    69     -32.054 -34.257  27.676  1.00 10.00      A    H  
ATOM    674  HG  SER    69     -27.999 -35.009  27.177  1.00 10.00      A    H  
ATOM    675  N   ARG    70     -30.239 -32.490  30.704  1.00 10.00      A    N  
ATOM    676  CA  ARG    70     -30.568 -31.252  31.389  1.00 10.00      A    C  
ATOM    677  C   ARG    70     -29.385 -30.292  31.330  1.00 10.00      A    C  
ATOM    678  O   ARG    70     -28.231 -30.723  31.369  1.00 10.00      A    O  
ATOM    679  CB  ARG    70     -30.942 -31.537  32.847  1.00 10.00      A    C  
ATOM    680  CG  ARG    70     -30.020 -32.529  33.545  1.00 10.00      A    C  
ATOM    681  CD  ARG    70     -30.103 -32.393  35.054  1.00 10.00      A    C  
ATOM    682  NE  ARG    70     -29.658 -33.604  35.746  1.00 10.00      A    N  
ATOM    683  CZ  ARG    70     -28.550 -33.680  36.482  1.00 10.00      A    C  
ATOM    684  NH1 ARG    70     -27.760 -32.622  36.618  1.00 10.00      A    N1+
ATOM    685  NH2 ARG    70     -28.236 -34.815  37.090  1.00 10.00      A    N  
ATOM    686  HN  ARG    70     -29.407 -32.954  30.941  1.00 10.00      A    H  
ATOM    687  HE  ARG    70     -30.215 -34.408  35.648  1.00 10.00      A    H  
ATOM    688 HH11 ARG    70     -27.991 -31.760  36.164  1.00 10.00      A    H  
ATOM    689 HH12 ARG    70     -26.926 -32.680  37.176  1.00 10.00      A    H  
ATOM    690 HH21 ARG    70     -27.403 -34.877  37.645  1.00 10.00      A    H  
ATOM    691 HH22 ARG    70     -28.829 -35.617  36.998  1.00 10.00      A    H  
ATOM    692  N   ALA    71     -29.669 -29.002  31.227  1.00 10.00      A    N  
ATOM    693  CA  ALA    71     -28.619 -27.996  31.165  1.00 10.00      A    C  
ATOM    694  C   ALA    71     -27.988 -27.801  32.540  1.00 10.00      A    C  
ATOM    695  O   ALA    71     -26.783 -27.575  32.663  1.00 10.00      A    O  
ATOM    696  CB  ALA    71     -29.180 -26.680  30.647  1.00 10.00      A    C  
ATOM    697  HN  ALA    71     -30.608 -28.718  31.190  1.00 10.00      A    H  
ATOM    698  N   ASN    72     -28.819 -27.907  33.564  1.00 10.00      A    N  
ATOM    699  CA  ASN    72     -28.384 -27.751  34.948  1.00 10.00      A    C  
ATOM    700  C   ASN    72     -29.306 -28.555  35.856  1.00 10.00      A    C  
ATOM    701  O   ASN    72     -30.242 -29.189  35.372  1.00 10.00      A    O  
ATOM    702  CB  ASN    72     -28.385 -26.273  35.357  1.00 10.00      A    C  
ATOM    703  CG  ASN    72     -29.669 -25.563  34.976  1.00 10.00      A    C  
ATOM    704  ND2 ASN    72     -29.656 -24.891  33.837  1.00 10.00      A    N  
ATOM    705  OD1 ASN    72     -30.659 -25.616  35.702  1.00 10.00      A    O  
ATOM    706  HN  ASN    72     -29.762 -28.105  33.386  1.00 10.00      A    H  
ATOM    707 HD21 ASN    72     -28.829 -24.884  33.314  1.00 10.00      A    H  
ATOM    708 HD22 ASN    72     -30.485 -24.438  33.548  1.00 10.00      A    H  
ATOM    709  N   GLU    73     -29.060 -28.528  37.161  1.00 10.00      A    N  
ATOM    710  CA  GLU    73     -29.887 -29.283  38.093  1.00 10.00      A    C  
ATOM    711  C   GLU    73     -31.153 -28.534  38.486  1.00 10.00      A    C  
ATOM    712  O   GLU    73     -32.030 -29.087  39.146  1.00 10.00      A    O  
ATOM    713  CB  GLU    73     -29.106 -29.737  39.324  1.00 10.00      A    C  
ATOM    714  CG  GLU    73     -28.885 -31.243  39.389  1.00 10.00      A    C  
ATOM    715  CD  GLU    73     -30.181 -32.037  39.424  1.00 10.00      A    C  
ATOM    716  OE1 GLU    73     -30.865 -32.133  38.379  1.00 10.00      A    O  
ATOM    717  OE2 GLU    73     -30.517 -32.586  40.495  1.00 10.00      A    O1-
ATOM    718  HN  GLU    73     -28.313 -27.991  37.504  1.00 10.00      A    H  
ATOM    719  N   LYS    74     -31.258 -27.279  38.086  1.00 10.00      A    N  
ATOM    720  CA  LYS    74     -32.447 -26.507  38.392  1.00 10.00      A    C  
ATOM    721  C   LYS    74     -33.518 -26.773  37.347  1.00 10.00      A    C  
ATOM    722  O   LYS    74     -34.666 -27.045  37.679  1.00 10.00      A    O  
ATOM    723  CB  LYS    74     -32.140 -25.014  38.508  1.00 10.00      A    C  
ATOM    724  CG  LYS    74     -31.620 -24.605  39.875  1.00 10.00      A    C  
ATOM    725  CD  LYS    74     -32.666 -24.841  40.951  1.00 10.00      A    C  
ATOM    726  CE  LYS    74     -32.067 -24.716  42.340  1.00 10.00      A    C  
ATOM    727  NZ  LYS    74     -33.104 -24.807  43.401  1.00 10.00      A    N1+
ATOM    728  HN  LYS    74     -30.529 -26.868  37.570  1.00 10.00      A    H  
ATOM    729  HZ1 LYS    74     -33.622 -25.703  43.320  1.00 10.00      A    H  
ATOM    730  HZ2 LYS    74     -33.779 -24.023  43.312  1.00 10.00      A    H  
ATOM    731  HZ3 LYS    74     -32.661 -24.760  44.341  1.00 10.00      A    H  
ATOM    732  N   GLU    75     -33.123 -26.724  36.085  1.00 10.00      A    N  
ATOM    733  CA  GLU    75     -34.038 -26.969  34.979  1.00 10.00      A    C  
ATOM    734  C   GLU    75     -34.368 -28.456  34.867  1.00 10.00      A    C  
ATOM    735  O   GLU    75     -33.637 -29.306  35.392  1.00 10.00      A    O  
ATOM    736  CB  GLU    75     -33.430 -26.463  33.668  1.00 10.00      A    C  
ATOM    737  CG  GLU    75     -33.444 -24.953  33.526  1.00 10.00      A    C  
ATOM    738  CD  GLU    75     -32.945 -24.490  32.175  1.00 10.00      A    C  
ATOM    739  OE1 GLU    75     -31.734 -24.212  32.054  1.00 10.00      A    O  
ATOM    740  OE2 GLU    75     -33.768 -24.392  31.233  1.00 10.00      A    O1-
ATOM    741  HN  GLU    75     -32.181 -26.517  35.888  1.00 10.00      A    H  
ATOM    742  N   PRO    76     -35.494 -28.788  34.213  1.00 10.00      A    N  
ATOM    743  CA  PRO    76     -35.915 -30.176  34.016  1.00 10.00      A    C  
ATOM    744  C   PRO    76     -35.158 -30.839  32.870  1.00 10.00      A    C  
ATOM    745  O   PRO    76     -34.261 -30.241  32.274  1.00 10.00      A    O  
ATOM    746  CB  PRO    76     -37.394 -30.039  33.647  1.00 10.00      A    C  
ATOM    747  CG  PRO    76     -37.500 -28.705  32.995  1.00 10.00      A    C  
ATOM    748  CD  PRO    76     -36.453 -27.830  33.629  1.00 10.00      A    C  
ATOM    749  N   CYS    77     -35.518 -32.078  32.575  1.00 10.00      A    N  
ATOM    750  CA  CYS    77     -34.884 -32.817  31.495  1.00 10.00      A    C  
ATOM    751  C   CYS    77     -35.565 -32.487  30.169  1.00 10.00      A    C  
ATOM    752  O   CYS    77     -36.781 -32.644  30.023  1.00 10.00      A    O  
ATOM    753  CB  CYS    77     -34.955 -34.319  31.777  1.00 10.00      A    C  
ATOM    754  SG  CYS    77     -34.928 -34.746  33.534  1.00 10.00      A    S  
ATOM    755  HN  CYS    77     -36.225 -32.509  33.094  1.00 10.00      A    H  
ATOM    756  HG  CYS    77     -35.738 -35.783  33.713  1.00 10.00      A    H  
ATOM    757  N   CYS    78     -34.780 -32.022  29.215  1.00 10.00      A    N  
ATOM    758  CA  CYS    78     -35.294 -31.651  27.912  1.00 10.00      A    C  
ATOM    759  C   CYS    78     -34.691 -32.525  26.820  1.00 10.00      A    C  
ATOM    760  O   CYS    78     -33.785 -33.320  27.080  1.00 10.00      A    O  
ATOM    761  CB  CYS    78     -34.983 -30.176  27.644  1.00 10.00      A    C  
ATOM    762  SG  CYS    78     -33.615 -29.517  28.634  1.00 10.00      A    S  
ATOM    763  HN  CYS    78     -33.815 -31.931  29.387  1.00 10.00      A    H  
ATOM    764  HG  CYS    78     -33.991 -28.339  29.125  1.00 10.00      A    H  
ATOM    765  N   TRP    79     -35.205 -32.386  25.608  1.00 10.00      A    N  
ATOM    766  CA  TRP    79     -34.709 -33.155  24.479  1.00 10.00      A    C  
ATOM    767  C   TRP    79     -33.714 -32.330  23.677  1.00 10.00      A    C  
ATOM    768  O   TRP    79     -34.042 -31.243  23.190  1.00 10.00      A    O  
ATOM    769  CB  TRP    79     -35.865 -33.636  23.599  1.00 10.00      A    C  
ATOM    770  CG  TRP    79     -36.705 -34.696  24.250  1.00 10.00      A    C  
ATOM    771  CD1 TRP    79     -37.974 -34.557  24.734  1.00 10.00      A    C  
ATOM    772  CD2 TRP    79     -36.327 -36.056  24.496  1.00 10.00      A    C  
ATOM    773  CE2 TRP    79     -37.420 -36.685  25.126  1.00 10.00      A    C  
ATOM    774  CE3 TRP    79     -35.175 -36.806  24.235  1.00 10.00      A    C  
ATOM    775  NE1 TRP    79     -38.411 -35.750  25.262  1.00 10.00      A    N  
ATOM    776  CZ2 TRP    79     -37.390 -38.024  25.511  1.00 10.00      A    C  
ATOM    777  CZ3 TRP    79     -35.148 -38.135  24.618  1.00 10.00      A    C  
ATOM    778  CH2 TRP    79     -36.249 -38.731  25.244  1.00 10.00      A    C  
ATOM    779  HN  TRP    79     -35.939 -31.749  25.469  1.00 10.00      A    H  
ATOM    780  HE1 TRP    79     -39.296 -35.908  25.670  1.00 10.00      A    H  
ATOM    781  N   TRP    80     -32.495 -32.840  23.562  1.00 10.00      A    N  
ATOM    782  CA  TRP    80     -31.437 -32.157  22.830  1.00 10.00      A    C  
ATOM    783  C   TRP    80     -31.058 -32.942  21.580  1.00 10.00      A    C  
ATOM    784  O   TRP    80     -31.147 -34.169  21.560  1.00 10.00      A    O  
ATOM    785  CB  TRP    80     -30.191 -31.994  23.714  1.00 10.00      A    C  
ATOM    786  CG  TRP    80     -30.429 -31.253  24.996  1.00 10.00      A    C  
ATOM    787  CD1 TRP    80     -31.030 -31.734  26.123  1.00 10.00      A    C  
ATOM    788  CD2 TRP    80     -30.061 -29.899  25.289  1.00 10.00      A    C  
ATOM    789  CE2 TRP    80     -30.476 -29.628  26.608  1.00 10.00      A    C  
ATOM    790  CE3 TRP    80     -29.424 -28.886  24.564  1.00 10.00      A    C  
ATOM    791  NE1 TRP    80     -31.064 -30.765  27.097  1.00 10.00      A    N  
ATOM    792  CZ2 TRP    80     -30.272 -28.392  27.217  1.00 10.00      A    C  
ATOM    793  CZ3 TRP    80     -29.222 -27.661  25.172  1.00 10.00      A    C  
ATOM    794  CH2 TRP    80     -29.646 -27.423  26.485  1.00 10.00      A    C  
ATOM    795  HN  TRP    80     -32.297 -33.710  23.984  1.00 10.00      A    H  
ATOM    796  HE1 TRP    80     -31.453 -30.870  27.997  1.00 10.00      A    H  
ATOM    797  N   LEU    81     -30.641 -32.232  20.542  1.00 10.00      A    N  
ATOM    798  CA  LEU    81     -30.235 -32.867  19.297  1.00 10.00      A    C  
ATOM    799  C   LEU    81     -28.753 -33.220  19.356  1.00 10.00      A    C  
ATOM    800  O   LEU    81     -27.904 -32.345  19.550  1.00 10.00      A    O  
ATOM    801  CB  LEU    81     -30.508 -31.936  18.112  1.00 10.00      A    C  
ATOM    802  CG  LEU    81     -30.173 -32.489  16.723  1.00 10.00      A    C  
ATOM    803  CD1 LEU    81     -31.081 -33.658  16.374  1.00 10.00      A    C  
ATOM    804  CD2 LEU    81     -30.276 -31.395  15.672  1.00 10.00      A    C  
ATOM    805  HN  LEU    81     -30.601 -31.257  20.614  1.00 10.00      A    H  
ATOM    806  N   ALA    82     -28.441 -34.500  19.204  1.00 10.00      A    N  
ATOM    807  CA  ALA    82     -27.061 -34.956  19.251  1.00 10.00      A    C  
ATOM    808  C   ALA    82     -26.795 -35.984  18.163  1.00 10.00      A    C  
ATOM    809  O   ALA    82     -27.697 -36.708  17.745  1.00 10.00      A    O  
ATOM    810  CB  ALA    82     -26.736 -35.533  20.619  1.00 10.00      A    C  
ATOM    811  HN  ALA    82     -29.158 -35.157  19.039  1.00 10.00      A    H  
ATOM    812  N   LYS    83     -25.561 -36.036  17.694  1.00 10.00      A    N  
ATOM    813  CA  LYS    83     -25.183 -36.985  16.659  1.00 10.00      A    C  
ATOM    814  C   LYS    83     -24.361 -38.116  17.264  1.00 10.00      A    C  
ATOM    815  O   LYS    83     -23.572 -37.898  18.185  1.00 10.00      A    O  
ATOM    816  CB  LYS    83     -24.409 -36.292  15.532  1.00 10.00      A    C  
ATOM    817  CG  LYS    83     -25.267 -35.397  14.649  1.00 10.00      A    C  
ATOM    818  CD  LYS    83     -25.262 -33.956  15.136  1.00 10.00      A    C  
ATOM    819  CE  LYS    83     -26.403 -33.150  14.531  1.00 10.00      A    C  
ATOM    820  NZ  LYS    83     -26.406 -33.197  13.045  1.00 10.00      A    N1+
ATOM    821  HN  LYS    83     -24.883 -35.426  18.060  1.00 10.00      A    H  
ATOM    822  HZ1 LYS    83     -27.047 -33.950  12.709  1.00 10.00      A    H  
ATOM    823  HZ2 LYS    83     -25.449 -33.390  12.686  1.00 10.00      A    H  
ATOM    824  HZ3 LYS    83     -26.732 -32.289  12.658  1.00 10.00      A    H  
ATOM    825  N   VAL    84     -24.557 -39.324  16.761  1.00 10.00      A    N  
ATOM    826  CA  VAL    84     -23.832 -40.478  17.269  1.00 10.00      A    C  
ATOM    827  C   VAL    84     -22.428 -40.523  16.679  1.00 10.00      A    C  
ATOM    828  O   VAL    84     -22.252 -40.750  15.479  1.00 10.00      A    O  
ATOM    829  CB  VAL    84     -24.563 -41.800  16.962  1.00 10.00      A    C  
ATOM    830  CG1 VAL    84     -24.028 -42.916  17.843  1.00 10.00      A    C  
ATOM    831  CG2 VAL    84     -26.064 -41.643  17.149  1.00 10.00      A    C  
ATOM    832  HN  VAL    84     -25.196 -39.443  16.018  1.00 10.00      A    H  
ATOM    833  N   ARG    85     -21.437 -40.295  17.529  1.00 10.00      A    N  
ATOM    834  CA  ARG    85     -20.050 -40.288  17.096  1.00 10.00      A    C  
ATOM    835  C   ARG    85     -19.488 -41.700  17.018  1.00 10.00      A    C  
ATOM    836  O   ARG    85     -18.851 -42.065  16.029  1.00 10.00      A    O  
ATOM    837  CB  ARG    85     -19.193 -39.420  18.026  1.00 10.00      A    C  
ATOM    838  CG  ARG    85     -17.860 -38.993  17.427  1.00 10.00      A    C  
ATOM    839  CD  ARG    85     -18.062 -38.040  16.260  1.00 10.00      A    C  
ATOM    840  NE  ARG    85     -16.806 -37.716  15.586  1.00 10.00      A    N  
ATOM    841  CZ  ARG    85     -16.576 -36.572  14.945  1.00 10.00      A    C  
ATOM    842  NH1 ARG    85     -17.513 -35.634  14.886  1.00 10.00      A    N1+
ATOM    843  NH2 ARG    85     -15.403 -36.372  14.356  1.00 10.00      A    N  
ATOM    844  HN  ARG    85     -21.644 -40.133  18.476  1.00 10.00      A    H  
ATOM    845  HE  ARG    85     -16.097 -38.398  15.611  1.00 10.00      A    H  
ATOM    846 HH11 ARG    85     -17.341 -34.773  14.401  1.00 10.00      A    H  
ATOM    847 HH12 ARG    85     -18.412 -35.779  15.337  1.00 10.00      A    H  
ATOM    848 HH21 ARG    85     -15.222 -35.511  13.868  1.00 10.00      A    H  
ATOM    849 HH22 ARG    85     -14.693 -37.079  14.393  1.00 10.00      A    H  
ATOM    850  N   MET    86     -19.723 -42.492  18.057  1.00 10.00      A    N  
ATOM    851  CA  MET    86     -19.222 -43.857  18.092  1.00 10.00      A    C  
ATOM    852  C   MET    86     -19.974 -44.690  19.126  1.00 10.00      A    C  
ATOM    853  O   MET    86     -20.370 -44.182  20.177  1.00 10.00      A    O  
ATOM    854  CB  MET    86     -17.719 -43.860  18.394  1.00 10.00      A    C  
ATOM    855  CG  MET    86     -17.029 -45.194  18.162  1.00 10.00      A    C  
ATOM    856  SD  MET    86     -15.236 -45.071  18.306  1.00 10.00      A    S  
ATOM    857  CE  MET    86     -14.859 -44.024  16.902  1.00 10.00      A    C  
ATOM    858  HN  MET    86     -20.247 -42.152  18.815  1.00 10.00      A    H  
ATOM    859  N   ILE    87     -20.177 -45.964  18.816  1.00 10.00      A    N  
ATOM    860  CA  ILE    87     -20.877 -46.875  19.716  1.00 10.00      A    C  
ATOM    861  C   ILE    87     -19.881 -47.799  20.407  1.00 10.00      A    C  
ATOM    862  O   ILE    87     -19.030 -48.404  19.758  1.00 10.00      A    O  
ATOM    863  CB  ILE    87     -21.930 -47.728  18.967  1.00 10.00      A    C  
ATOM    864  CG1 ILE    87     -23.036 -46.840  18.387  1.00 10.00      A    C  
ATOM    865  CG2 ILE    87     -22.525 -48.795  19.879  1.00 10.00      A    C  
ATOM    866  CD1 ILE    87     -24.024 -47.576  17.506  1.00 10.00      A    C  
ATOM    867  HN  ILE    87     -19.838 -46.306  17.959  1.00 10.00      A    H  
ATOM    868  N   LYS    88     -19.986 -47.890  21.724  1.00 10.00      A    N  
ATOM    869  CA  LYS    88     -19.111 -48.744  22.514  1.00 10.00      A    C  
ATOM    870  C   LYS    88     -19.935 -49.789  23.259  1.00 10.00      A    C  
ATOM    871  O   LYS    88     -20.192 -49.660  24.457  1.00 10.00      A    O  
ATOM    872  CB  LYS    88     -18.291 -47.906  23.501  1.00 10.00      A    C  
ATOM    873  CG  LYS    88     -17.285 -46.973  22.843  1.00 10.00      A    C  
ATOM    874  CD  LYS    88     -16.142 -47.752  22.213  1.00 10.00      A    C  
ATOM    875  CE  LYS    88     -15.248 -46.849  21.381  1.00 10.00      A    C  
ATOM    876  NZ  LYS    88     -14.018 -47.551  20.929  1.00 10.00      A    N1+
ATOM    877  HN  LYS    88     -20.684 -47.370  22.187  1.00 10.00      A    H  
ATOM    878  HZ1 LYS    88     -14.266 -48.454  20.480  1.00 10.00      A    H  
ATOM    879  HZ2 LYS    88     -13.396 -47.740  21.738  1.00 10.00      A    H  
ATOM    880  HZ3 LYS    88     -13.502 -46.966  20.241  1.00 10.00      A    H  
ATOM    881  N   GLY    89     -20.361 -50.817  22.537  1.00 10.00      A    N  
ATOM    882  CA  GLY    89     -21.160 -51.864  23.133  1.00 10.00      A    C  
ATOM    883  C   GLY    89     -22.568 -51.391  23.415  1.00 10.00      A    C  
ATOM    884  O   GLY    89     -23.366 -51.214  22.495  1.00 10.00      A    O  
ATOM    885  HN  GLY    89     -20.128 -50.866  21.587  1.00 10.00      A    H  
ATOM    886  N   GLU    90     -22.869 -51.171  24.685  1.00 10.00      A    N  
ATOM    887  CA  GLU    90     -24.187 -50.706  25.087  1.00 10.00      A    C  
ATOM    888  C   GLU    90     -24.161 -49.201  25.332  1.00 10.00      A    C  
ATOM    889  O   GLU    90     -25.198 -48.570  25.533  1.00 10.00      A    O  
ATOM    890  CB  GLU    90     -24.643 -51.445  26.347  1.00 10.00      A    C  
ATOM    891  CG  GLU    90     -26.150 -51.486  26.535  1.00 10.00      A    C  
ATOM    892  CD  GLU    90     -26.563 -52.370  27.693  1.00 10.00      A    C  
ATOM    893  OE1 GLU    90     -27.638 -52.128  28.279  1.00 10.00      A    O  
ATOM    894  OE2 GLU    90     -25.818 -53.321  28.018  1.00 10.00      A    O1-
ATOM    895  HN  GLU    90     -22.187 -51.327  25.371  1.00 10.00      A    H  
ATOM    896  N   PHE    91     -22.963 -48.631  25.310  1.00 10.00      A    N  
ATOM    897  CA  PHE    91     -22.793 -47.204  25.523  1.00 10.00      A    C  
ATOM    898  C   PHE    91     -22.642 -46.479  24.192  1.00 10.00      A    C  
ATOM    899  O   PHE    91     -21.987 -46.973  23.274  1.00 10.00      A    O  
ATOM    900  CB  PHE    91     -21.595 -46.931  26.435  1.00 10.00      A    C  
ATOM    901  CG  PHE    91     -21.913 -47.051  27.898  1.00 10.00      A    C  
ATOM    902  CD1 PHE    91     -22.451 -45.979  28.592  1.00 10.00      A    C  
ATOM    903  CD2 PHE    91     -21.680 -48.235  28.579  1.00 10.00      A    C  
ATOM    904  CE1 PHE    91     -22.749 -46.082  29.937  1.00 10.00      A    C  
ATOM    905  CE2 PHE    91     -21.976 -48.346  29.925  1.00 10.00      A    C  
ATOM    906  CZ  PHE    91     -22.512 -47.268  30.603  1.00 10.00      A    C  
ATOM    907  HN  PHE    91     -22.173 -49.186  25.128  1.00 10.00      A    H  
ATOM    908  N   TYR    92     -23.255 -45.314  24.089  1.00 10.00      A    N  
ATOM    909  CA  TYR    92     -23.203 -44.530  22.869  1.00 10.00      A    C  
ATOM    910  C   TYR    92     -22.593 -43.162  23.131  1.00 10.00      A    C  
ATOM    911  O   TYR    92     -23.060 -42.418  23.995  1.00 10.00      A    O  
ATOM    912  CB  TYR    92     -24.613 -44.364  22.292  1.00 10.00      A    C  
ATOM    913  CG  TYR    92     -25.356 -45.666  22.076  1.00 10.00      A    C  
ATOM    914  CD1 TYR    92     -25.281 -46.333  20.865  1.00 10.00      A    C  
ATOM    915  CD2 TYR    92     -26.130 -46.229  23.084  1.00 10.00      A    C  
ATOM    916  CE1 TYR    92     -25.952 -47.525  20.658  1.00 10.00      A    C  
ATOM    917  CE2 TYR    92     -26.804 -47.419  22.889  1.00 10.00      A    C  
ATOM    918  CZ  TYR    92     -26.712 -48.063  21.674  1.00 10.00      A    C  
ATOM    919  OH  TYR    92     -27.377 -49.253  21.474  1.00 10.00      A    O  
ATOM    920  HN  TYR    92     -23.761 -44.967  24.861  1.00 10.00      A    H  
ATOM    921  HH  TYR    92     -26.784 -49.879  21.040  1.00 10.00      A    H  
ATOM    922  N   VAL    93     -21.542 -42.838  22.397  1.00 10.00      A    N  
ATOM    923  CA  VAL    93     -20.881 -41.553  22.541  1.00 10.00      A    C  
ATOM    924  C   VAL    93     -21.507 -40.558  21.573  1.00 10.00      A    C  
ATOM    925  O   VAL    93     -21.272 -40.623  20.364  1.00 10.00      A    O  
ATOM    926  CB  VAL    93     -19.366 -41.654  22.263  1.00 10.00      A    C  
ATOM    927  CG1 VAL    93     -18.669 -40.341  22.593  1.00 10.00      A    C  
ATOM    928  CG2 VAL    93     -18.749 -42.801  23.050  1.00 10.00      A    C  
ATOM    929  HN  VAL    93     -21.204 -43.480  21.731  1.00 10.00      A    H  
ATOM    930  N   ILE    94     -22.316 -39.657  22.101  1.00 10.00      A    N  
ATOM    931  CA  ILE    94     -22.991 -38.667  21.277  1.00 10.00      A    C  
ATOM    932  C   ILE    94     -22.373 -37.283  21.432  1.00 10.00      A    C  
ATOM    933  O   ILE    94     -21.823 -36.945  22.484  1.00 10.00      A    O  
ATOM    934  CB  ILE    94     -24.513 -38.615  21.553  1.00 10.00      A    C  
ATOM    935  CG1 ILE    94     -24.816 -38.801  23.045  1.00 10.00      A    C  
ATOM    936  CG2 ILE    94     -25.241 -39.662  20.725  1.00 10.00      A    C  
ATOM    937  CD1 ILE    94     -24.944 -37.506  23.812  1.00 10.00      A    C  
ATOM    938  HN  ILE    94     -22.457 -39.650  23.075  1.00 10.00      A    H  
ATOM    939  N   GLU    95     -22.438 -36.501  20.366  1.00 10.00      A    N  
ATOM    940  CA  GLU    95     -21.900 -35.150  20.365  1.00 10.00      A    C  
ATOM    941  C   GLU    95     -23.024 -34.121  20.310  1.00 10.00      A    C  
ATOM    942  O   GLU    95     -23.844 -34.128  19.387  1.00 10.00      A    O  
ATOM    943  CB  GLU    95     -20.933 -34.953  19.191  1.00 10.00      A    C  
ATOM    944  CG  GLU    95     -21.449 -35.472  17.858  1.00 10.00      A    C  
ATOM    945  CD  GLU    95     -20.684 -34.916  16.679  1.00 10.00      A    C  
ATOM    946  OE1 GLU    95     -19.808 -35.620  16.149  1.00 10.00      A    O  
ATOM    947  OE2 GLU    95     -20.962 -33.768  16.271  1.00 10.00      A    O1-
ATOM    948  HN  GLU    95     -22.863 -36.847  19.547  1.00 10.00      A    H  
ATOM    949  N   TYR    96     -23.065 -33.251  21.306  1.00 10.00      A    N  
ATOM    950  CA  TYR    96     -24.086 -32.216  21.379  1.00 10.00      A    C  
ATOM    951  C   TYR    96     -23.821 -31.134  20.344  1.00 10.00      A    C  
ATOM    952  O   TYR    96     -22.703 -30.624  20.244  1.00 10.00      A    O  
ATOM    953  CB  TYR    96     -24.125 -31.599  22.780  1.00 10.00      A    C  
ATOM    954  CG  TYR    96     -24.723 -32.499  23.838  1.00 10.00      A    C  
ATOM    955  CD1 TYR    96     -26.008 -32.284  24.313  1.00 10.00      A    C  
ATOM    956  CD2 TYR    96     -23.998 -33.558  24.368  1.00 10.00      A    C  
ATOM    957  CE1 TYR    96     -26.554 -33.097  25.285  1.00 10.00      A    C  
ATOM    958  CE2 TYR    96     -24.536 -34.378  25.337  1.00 10.00      A    C  
ATOM    959  CZ  TYR    96     -25.814 -34.143  25.794  1.00 10.00      A    C  
ATOM    960  OH  TYR    96     -26.357 -34.955  26.760  1.00 10.00      A    O  
ATOM    961  HN  TYR    96     -22.381 -33.298  22.011  1.00 10.00      A    H  
ATOM    962  HH  TYR    96     -25.649 -35.292  27.341  1.00 10.00      A    H  
ATOM    963  N   ALA    97     -24.852 -30.783  19.581  1.00 10.00      A    N  
ATOM    964  CA  ALA    97     -24.736 -29.758  18.546  1.00 10.00      A    C  
ATOM    965  C   ALA    97     -24.894 -28.356  19.136  1.00 10.00      A    C  
ATOM    966  O   ALA    97     -25.397 -27.442  18.481  1.00 10.00      A    O  
ATOM    967  CB  ALA    97     -25.770 -29.999  17.457  1.00 10.00      A    C  
ATOM    968  HN  ALA    97     -25.716 -31.229  19.715  1.00 10.00      A    H  
ATOM    969  N   ALA    98     -24.433 -28.190  20.364  1.00 10.00      A    N  
ATOM    970  CA  ALA    98     -24.524 -26.919  21.058  1.00 10.00      A    C  
ATOM    971  C   ALA    98     -23.286 -26.718  21.924  1.00 10.00      A    C  
ATOM    972  O   ALA    98     -22.248 -27.334  21.673  1.00 10.00      A    O  
ATOM    973  CB  ALA    98     -25.784 -26.887  21.914  1.00 10.00      A    C  
ATOM    974  HN  ALA    98     -23.991 -28.943  20.812  1.00 10.00      A    H  
ATOM    975  N   CYS    99     -23.406 -25.863  22.937  1.00 10.00      A    N  
ATOM    976  CA  CYS    99     -22.304 -25.571  23.856  1.00 10.00      A    C  
ATOM    977  C   CYS    99     -21.122 -24.939  23.126  1.00 10.00      A    C  
ATOM    978  O   CYS    99     -21.289 -23.951  22.403  1.00 10.00      A    O  
ATOM    979  CB  CYS    99     -21.863 -26.830  24.612  1.00 10.00      A    C  
ATOM    980  SG  CYS    99     -23.219 -27.747  25.384  1.00 10.00      A    S  
ATOM    981  HN  CYS    99     -24.264 -25.406  23.069  1.00 10.00      A    H  
ATOM    982  HG  CYS    99     -23.899 -26.900  26.144  1.00 10.00      A    H  
TER     983      CYS    99 
ATOM    984  N   THR   102     -18.835 -28.096  21.473  1.00 10.00      A    N  
ATOM    985  CA  THR   102     -19.226 -29.472  21.204  1.00 10.00      A    C  
ATOM    986  C   THR   102     -18.941 -30.369  22.410  1.00 10.00      A    C  
ATOM    987  O   THR   102     -17.791 -30.720  22.684  1.00 10.00      A    O  
ATOM    988  CB  THR   102     -18.498 -30.025  19.965  1.00 10.00      A    C  
ATOM    989  CG2 THR   102     -19.115 -31.348  19.537  1.00 10.00      A    C  
ATOM    990  OG1 THR   102     -18.609 -29.081  18.890  1.00 10.00      A    O  
ATOM    991  HN  THR   102     -17.912 -27.910  21.756  1.00 10.00      A    H  
ATOM    992  HG1 THR   102     -19.314 -28.449  19.094  1.00 10.00      A    H  
ATOM    993  N   TYR   103     -19.995 -30.723  23.129  1.00 10.00      A    N  
ATOM    994  CA  TYR   103     -19.873 -31.573  24.301  1.00 10.00      A    C  
ATOM    995  C   TYR   103     -20.111 -33.033  23.930  1.00 10.00      A    C  
ATOM    996  O   TYR   103     -21.095 -33.361  23.269  1.00 10.00      A    O  
ATOM    997  CB  TYR   103     -20.864 -31.123  25.381  1.00 10.00      A    C  
ATOM    998  CG  TYR   103     -20.871 -31.977  26.633  1.00 10.00      A    C  
ATOM    999  CD1 TYR   103     -19.691 -32.299  27.291  1.00 10.00      A    C  
ATOM   1000  CD2 TYR   103     -22.064 -32.459  27.156  1.00 10.00      A    C  
ATOM   1001  CE1 TYR   103     -19.701 -33.078  28.433  1.00 10.00      A    C  
ATOM   1002  CE2 TYR   103     -22.083 -33.238  28.298  1.00 10.00      A    C  
ATOM   1003  CZ  TYR   103     -20.899 -33.546  28.931  1.00 10.00      A    C  
ATOM   1004  OH  TYR   103     -20.909 -34.317  30.069  1.00 10.00      A    O  
ATOM   1005  HN  TYR   103     -20.883 -30.404  22.862  1.00 10.00      A    H  
ATOM   1006  HH  TYR   103     -21.754 -34.777  30.140  1.00 10.00      A    H  
ATOM   1007  N   ASN   104     -19.191 -33.895  24.331  1.00 10.00      A    N  
ATOM   1008  CA  ASN   104     -19.299 -35.322  24.058  1.00 10.00      A    C  
ATOM   1009  C   ASN   104     -19.692 -36.060  25.327  1.00 10.00      A    C  
ATOM   1010  O   ASN   104     -19.004 -35.967  26.342  1.00 10.00      A    O  
ATOM   1011  CB  ASN   104     -17.964 -35.873  23.543  1.00 10.00      A    C  
ATOM   1012  CG  ASN   104     -17.990 -36.258  22.074  1.00 10.00      A    C  
ATOM   1013  ND2 ASN   104     -19.134 -36.720  21.593  1.00 10.00      A    N  
ATOM   1014  OD1 ASN   104     -16.981 -36.147  21.377  1.00 10.00      A    O  
ATOM   1015  HN  ASN   104     -18.408 -33.563  24.825  1.00 10.00      A    H  
ATOM   1016 HD21 ASN   104     -19.905 -36.792  22.201  1.00 10.00      A    H  
ATOM   1017 HD22 ASN   104     -19.170 -36.970  20.647  1.00 10.00      A    H  
ATOM   1018  N   GLU   105     -20.798 -36.781  25.277  1.00 10.00      A    N  
ATOM   1019  CA  GLU   105     -21.263 -37.525  26.435  1.00 10.00      A    C  
ATOM   1020  C   GLU   105     -21.500 -38.985  26.077  1.00 10.00      A    C  
ATOM   1021  O   GLU   105     -21.929 -39.302  24.966  1.00 10.00      A    O  
ATOM   1022  CB  GLU   105     -22.541 -36.907  27.001  1.00 10.00      A    C  
ATOM   1023  CG  GLU   105     -22.639 -36.971  28.515  1.00 10.00      A    C  
ATOM   1024  CD  GLU   105     -24.069 -36.986  29.008  1.00 10.00      A    C  
ATOM   1025  OE1 GLU   105     -24.870 -36.140  28.556  1.00 10.00      A    O  
ATOM   1026  OE2 GLU   105     -24.403 -37.845  29.852  1.00 10.00      A    O1-
ATOM   1027  HN  GLU   105     -21.312 -36.821  24.441  1.00 10.00      A    H  
ATOM   1028  N   ILE   106     -21.192 -39.866  27.014  1.00 10.00      A    N  
ATOM   1029  CA  ILE   106     -21.381 -41.293  26.815  1.00 10.00      A    C  
ATOM   1030  C   ILE   106     -22.654 -41.731  27.525  1.00 10.00      A    C  
ATOM   1031  O   ILE   106     -22.679 -41.902  28.746  1.00 10.00      A    O  
ATOM   1032  CB  ILE   106     -20.176 -42.104  27.334  1.00 10.00      A    C  
ATOM   1033  CG1 ILE   106     -18.873 -41.500  26.801  1.00 10.00      A    C  
ATOM   1034  CG2 ILE   106     -20.297 -43.559  26.911  1.00 10.00      A    C  
ATOM   1035  CD1 ILE   106     -17.620 -42.120  27.377  1.00 10.00      A    C  
ATOM   1036  HN  ILE   106     -20.831 -39.546  27.869  1.00 10.00      A    H  
ATOM   1037  N   VAL   107     -23.713 -41.888  26.752  1.00 10.00      A    N  
ATOM   1038  CA  VAL   107     -25.008 -42.272  27.289  1.00 10.00      A    C  
ATOM   1039  C   VAL   107     -25.351 -43.703  26.897  1.00 10.00      A    C  
ATOM   1040  O   VAL   107     -24.557 -44.384  26.248  1.00 10.00      A    O  
ATOM   1041  CB  VAL   107     -26.114 -41.330  26.764  1.00 10.00      A    C  
ATOM   1042  CG1 VAL   107     -25.749 -39.878  27.038  1.00 10.00      A    C  
ATOM   1043  CG2 VAL   107     -26.339 -41.543  25.274  1.00 10.00      A    C  
ATOM   1044  HN  VAL   107     -23.618 -41.758  25.781  1.00 10.00      A    H  
ATOM   1045  N   THR   108     -26.524 -44.158  27.305  1.00 10.00      A    N  
ATOM   1046  CA  THR   108     -26.977 -45.495  26.971  1.00 10.00      A    C  
ATOM   1047  C   THR   108     -28.102 -45.420  25.937  1.00 10.00      A    C  
ATOM   1048  O   THR   108     -28.265 -44.397  25.270  1.00 10.00      A    O  
ATOM   1049  CB  THR   108     -27.435 -46.263  28.224  1.00 10.00      A    C  
ATOM   1050  CG2 THR   108     -26.438 -47.359  28.570  1.00 10.00      A    C  
ATOM   1051  OG1 THR   108     -27.546 -45.356  29.330  1.00 10.00      A    O  
ATOM   1052  HN  THR   108     -27.100 -43.581  27.842  1.00 10.00      A    H  
ATOM   1053  HG1 THR   108     -28.417 -44.911  29.288  1.00 10.00      A    H  
ATOM   1054  N   ILE   109     -28.885 -46.480  25.812  1.00 10.00      A    N  
ATOM   1055  CA  ILE   109     -29.960 -46.511  24.826  1.00 10.00      A    C  
ATOM   1056  C   ILE   109     -31.250 -45.852  25.326  1.00 10.00      A    C  
ATOM   1057  O   ILE   109     -32.119 -45.497  24.528  1.00 10.00      A    O  
ATOM   1058  CB  ILE   109     -30.246 -47.953  24.338  1.00 10.00      A    C  
ATOM   1059  CG1 ILE   109     -31.126 -47.940  23.083  1.00 10.00      A    C  
ATOM   1060  CG2 ILE   109     -30.875 -48.797  25.440  1.00 10.00      A    C  
ATOM   1061  CD1 ILE   109     -31.410 -49.311  22.511  1.00 10.00      A    C  
ATOM   1062  HN  ILE   109     -28.742 -47.257  26.394  1.00 10.00      A    H  
ATOM   1063  N   GLU   110     -31.370 -45.668  26.636  1.00 10.00      A    N  
ATOM   1064  CA  GLU   110     -32.575 -45.070  27.205  1.00 10.00      A    C  
ATOM   1065  C   GLU   110     -32.656 -43.562  26.966  1.00 10.00      A    C  
ATOM   1066  O   GLU   110     -33.727 -43.029  26.674  1.00 10.00      A    O  
ATOM   1067  CB  GLU   110     -32.724 -45.411  28.698  1.00 10.00      A    C  
ATOM   1068  CG  GLU   110     -32.064 -44.435  29.664  1.00 10.00      A    C  
ATOM   1069  CD  GLU   110     -30.560 -44.594  29.740  1.00 10.00      A    C  
ATOM   1070  OE1 GLU   110     -30.065 -45.081  30.777  1.00 10.00      A    O  
ATOM   1071  OE2 GLU   110     -29.863 -44.228  28.770  1.00 10.00      A    O1-
ATOM   1072  HN  GLU   110     -30.637 -45.938  27.231  1.00 10.00      A    H  
ATOM   1073  N   ARG   111     -31.522 -42.882  27.087  1.00 10.00      A    N  
ATOM   1074  CA  ARG   111     -31.472 -41.436  26.900  1.00 10.00      A    C  
ATOM   1075  C   ARG   111     -31.418 -41.036  25.434  1.00 10.00      A    C  
ATOM   1076  O   ARG   111     -31.452 -39.851  25.112  1.00 10.00      A    O  
ATOM   1077  CB  ARG   111     -30.305 -40.816  27.675  1.00 10.00      A    C  
ATOM   1078  CG  ARG   111     -30.577 -40.636  29.161  1.00 10.00      A    C  
ATOM   1079  CD  ARG   111     -29.362 -40.078  29.888  1.00 10.00      A    C  
ATOM   1080  NE  ARG   111     -28.945 -38.779  29.359  1.00 10.00      A    N  
ATOM   1081  CZ  ARG   111     -27.692 -38.321  29.415  1.00 10.00      A    C  
ATOM   1082  NH1 ARG   111     -26.743 -39.046  29.989  1.00 10.00      A    N1+
ATOM   1083  NH2 ARG   111     -27.384 -37.144  28.895  1.00 10.00      A    N  
ATOM   1084  HN  ARG   111     -30.700 -43.367  27.336  1.00 10.00      A    H  
ATOM   1085  HE  ARG   111     -29.644 -38.213  28.946  1.00 10.00      A    H  
ATOM   1086 HH11 ARG   111     -26.957 -39.939  30.386  1.00 10.00      A    H  
ATOM   1087 HH12 ARG   111     -25.790 -38.696  30.022  1.00 10.00      A    H  
ATOM   1088 HH21 ARG   111     -26.429 -36.799  28.939  1.00 10.00      A    H  
ATOM   1089 HH22 ARG   111     -28.093 -36.582  28.446  1.00 10.00      A    H  
ATOM   1090  N   LEU   112     -31.337 -42.019  24.551  1.00 10.00      A    N  
ATOM   1091  CA  LEU   112     -31.288 -41.750  23.123  1.00 10.00      A    C  
ATOM   1092  C   LEU   112     -32.598 -42.138  22.461  1.00 10.00      A    C  
ATOM   1093  O   LEU   112     -32.969 -43.313  22.441  1.00 10.00      A    O  
ATOM   1094  CB  LEU   112     -30.131 -42.503  22.462  1.00 10.00      A    C  
ATOM   1095  CG  LEU   112     -28.730 -41.940  22.696  1.00 10.00      A    C  
ATOM   1096  CD1 LEU   112     -27.715 -42.668  21.829  1.00 10.00      A    C  
ATOM   1097  CD2 LEU   112     -28.696 -40.444  22.423  1.00 10.00      A    C  
ATOM   1098  HN  LEU   112     -31.320 -42.945  24.865  1.00 10.00      A    H  
ATOM   1099  N   ARG   113     -33.304 -41.157  21.931  1.00 10.00      A    N  
ATOM   1100  CA  ARG   113     -34.567 -41.410  21.264  1.00 10.00      A    C  
ATOM   1101  C   ARG   113     -34.458 -41.082  19.784  1.00 10.00      A    C  
ATOM   1102  O   ARG   113     -33.530 -40.390  19.359  1.00 10.00      A    O  
ATOM   1103  CB  ARG   113     -35.706 -40.608  21.905  1.00 10.00      A    C  
ATOM   1104  CG  ARG   113     -35.859 -39.193  21.364  1.00 10.00      A    C  
ATOM   1105  CD  ARG   113     -37.240 -38.631  21.653  1.00 10.00      A    C  
ATOM   1106  NE  ARG   113     -37.491 -37.394  20.914  1.00 10.00      A    N  
ATOM   1107  CZ  ARG   113     -38.446 -36.522  21.222  1.00 10.00      A    C  
ATOM   1108  NH1 ARG   113     -39.255 -36.730  22.253  1.00 10.00      A    N1+
ATOM   1109  NH2 ARG   113     -38.599 -35.432  20.485  1.00 10.00      A    N  
ATOM   1110  HN  ARG   113     -32.962 -40.234  21.983  1.00 10.00      A    H  
ATOM   1111  HE  ARG   113     -36.913 -37.206  20.135  1.00 10.00      A    H  
ATOM   1112 HH11 ARG   113     -39.981 -36.052  22.473  1.00 10.00      A    H  
ATOM   1113 HH12 ARG   113     -39.152 -37.548  22.817  1.00 10.00      A    H  
ATOM   1114 HH21 ARG   113     -39.323 -34.765  20.709  1.00 10.00      A    H  
ATOM   1115 HH22 ARG   113     -37.985 -35.268  19.697  1.00 10.00      A    H  
ATOM   1116  N   SER   114     -35.403 -41.579  19.006  1.00 10.00      A    N  
ATOM   1117  CA  SER   114     -35.418 -41.334  17.574  1.00 10.00      A    C  
ATOM   1118  C   SER   114     -35.823 -39.889  17.290  1.00 10.00      A    C  
ATOM   1119  O   SER   114     -36.639 -39.314  18.015  1.00 10.00      A    O  
ATOM   1120  CB  SER   114     -36.381 -42.306  16.895  1.00 10.00      A    C  
ATOM   1121  OG  SER   114     -36.164 -43.627  17.369  1.00 10.00      A    O  
ATOM   1122  HN  SER   114     -36.119 -42.117  19.407  1.00 10.00      A    H  
ATOM   1123  HG  SER   114     -35.949 -43.601  18.310  1.00 10.00      A    H  
ATOM   1124  N   VAL   115     -35.225 -39.296  16.258  1.00 10.00      A    N  
ATOM   1125  CA  VAL   115     -35.528 -37.920  15.885  1.00 10.00      A    C  
ATOM   1126  C   VAL   115     -37.007 -37.747  15.552  1.00 10.00      A    C  
ATOM   1127  O   VAL   115     -37.541 -38.447  14.686  1.00 10.00      A    O  
ATOM   1128  CB  VAL   115     -34.663 -37.429  14.702  1.00 10.00      A    C  
ATOM   1129  CG1 VAL   115     -33.302 -36.964  15.196  1.00 10.00      A    C  
ATOM   1130  CG2 VAL   115     -34.506 -38.519  13.647  1.00 10.00      A    C  
ATOM   1131  HN  VAL   115     -34.567 -39.797  15.735  1.00 10.00      A    H  
ATOM   1132  N   ASN   116     -37.654 -36.831  16.267  1.00 10.00      A    N  
ATOM   1133  CA  ASN   116     -39.074 -36.540  16.084  1.00 10.00      A    C  
ATOM   1134  C   ASN   116     -39.415 -36.300  14.614  1.00 10.00      A    C  
ATOM   1135  O   ASN   116     -38.971 -35.322  14.015  1.00 10.00      A    O  
ATOM   1136  CB  ASN   116     -39.476 -35.323  16.923  1.00 10.00      A    C  
ATOM   1137  CG  ASN   116     -40.970 -35.238  17.160  1.00 10.00      A    C  
ATOM   1138  ND2 ASN   116     -41.364 -34.598  18.247  1.00 10.00      A    N  
ATOM   1139  OD1 ASN   116     -41.766 -35.742  16.373  1.00 10.00      A    O  
ATOM   1140  HN  ASN   116     -37.158 -36.336  16.962  1.00 10.00      A    H  
ATOM   1141 HD21 ASN   116     -40.681 -34.215  18.842  1.00 10.00      A    H  
ATOM   1142 HD22 ASN   116     -42.333 -34.528  18.416  1.00 10.00      A    H  
ATOM   1143  N   PRO   117     -40.213 -37.202  14.017  1.00 10.00      A    N  
ATOM   1144  CA  PRO   117     -40.612 -37.108  12.612  1.00 10.00      A    C  
ATOM   1145  C   PRO   117     -41.814 -36.191  12.403  1.00 10.00      A    C  
ATOM   1146  O   PRO   117     -42.285 -36.010  11.278  1.00 10.00      A    O  
ATOM   1147  CB  PRO   117     -40.987 -38.552  12.279  1.00 10.00      A    C  
ATOM   1148  CG  PRO   117     -41.517 -39.102  13.560  1.00 10.00      A    C  
ATOM   1149  CD  PRO   117     -40.775 -38.401  14.670  1.00 10.00      A    C  
ATOM   1150  N   ASN   118     -42.310 -35.613  13.485  1.00 10.00      A    N  
ATOM   1151  CA  ASN   118     -43.458 -34.721  13.407  1.00 10.00      A    C  
ATOM   1152  C   ASN   118     -43.054 -33.353  12.885  1.00 10.00      A    C  
ATOM   1153  O   ASN   118     -41.941 -32.885  13.127  1.00 10.00      A    O  
ATOM   1154  CB  ASN   118     -44.148 -34.593  14.763  1.00 10.00      A    C  
ATOM   1155  CG  ASN   118     -44.988 -35.809  15.093  1.00 10.00      A    C  
ATOM   1156  ND2 ASN   118     -44.958 -36.220  16.351  1.00 10.00      A    N  
ATOM   1157  OD1 ASN   118     -45.651 -36.378  14.226  1.00 10.00      A    O  
ATOM   1158  HN  ASN   118     -41.887 -35.787  14.357  1.00 10.00      A    H  
ATOM   1159 HD21 ASN   118     -44.402 -35.718  16.990  1.00 10.00      A    H  
ATOM   1160 HD22 ASN   118     -45.488 -37.007  16.596  1.00 10.00      A    H  
ATOM   1161  N   LYS   119     -43.965 -32.718  12.168  1.00 10.00      A    N  
ATOM   1162  CA  LYS   119     -43.716 -31.404  11.595  1.00 10.00      A    C  
ATOM   1163  C   LYS   119     -44.295 -30.313  12.492  1.00 10.00      A    C  
ATOM   1164  O   LYS   119     -45.177 -30.586  13.310  1.00 10.00      A    O  
ATOM   1165  CB  LYS   119     -44.339 -31.324  10.197  1.00 10.00      A    C  
ATOM   1166  CG  LYS   119     -43.827 -32.377   9.223  1.00 10.00      A    C  
ATOM   1167  CD  LYS   119     -42.358 -32.167   8.896  1.00 10.00      A    C  
ATOM   1168  CE  LYS   119     -41.492 -33.273   9.477  1.00 10.00      A    C  
ATOM   1169  NZ  LYS   119     -40.045 -33.023   9.242  1.00 10.00      A    N1+
ATOM   1170  HN  LYS   119     -44.841 -33.138  12.034  1.00 10.00      A    H  
ATOM   1171  HZ1 LYS   119     -39.835 -33.080   8.225  1.00 10.00      A    H  
ATOM   1172  HZ2 LYS   119     -39.473 -33.735   9.742  1.00 10.00      A    H  
ATOM   1173  HZ3 LYS   119     -39.783 -32.078   9.587  1.00 10.00      A    H  
ATOM   1174  N   PRO   120     -43.786 -29.070  12.373  1.00 10.00      A    N  
ATOM   1175  CA  PRO   120     -44.268 -27.934  13.166  1.00 10.00      A    C  
ATOM   1176  C   PRO   120     -45.750 -27.673  12.918  1.00 10.00      A    C  
ATOM   1177  O   PRO   120     -46.220 -27.717  11.776  1.00 10.00      A    O  
ATOM   1178  CB  PRO   120     -43.433 -26.751  12.659  1.00 10.00      A    C  
ATOM   1179  CG  PRO   120     -42.234 -27.371  12.032  1.00 10.00      A    C  
ATOM   1180  CD  PRO   120     -42.693 -28.683  11.469  1.00 10.00      A    C  
ATOM   1181  N   ALA   121     -46.474 -27.391  13.987  1.00 10.00      A    N  
ATOM   1182  CA  ALA   121     -47.904 -27.142  13.901  1.00 10.00      A    C  
ATOM   1183  C   ALA   121     -48.207 -25.856  13.134  1.00 10.00      A    C  
ATOM   1184  O   ALA   121     -47.339 -25.002  12.954  1.00 10.00      A    O  
ATOM   1185  CB  ALA   121     -48.515 -27.093  15.291  1.00 10.00      A    C  
ATOM   1186  HN  ALA   121     -46.029 -27.332  14.863  1.00 10.00      A    H  
ATOM   1187  N   THR   122     -49.437 -25.737  12.666  1.00 10.00      A    N  
ATOM   1188  CA  THR   122     -49.868 -24.566  11.928  1.00 10.00      A    C  
ATOM   1189  C   THR   122     -51.152 -24.023  12.555  1.00 10.00      A    C  
ATOM   1190  O   THR   122     -51.783 -24.706  13.364  1.00 10.00      A    O  
ATOM   1191  CB  THR   122     -50.111 -24.915  10.444  1.00 10.00      A    C  
ATOM   1192  CG2 THR   122     -49.803 -23.715   9.558  1.00 10.00      A    C  
ATOM   1193  OG1 THR   122     -49.259 -26.011  10.065  1.00 10.00      A    O  
ATOM   1194  HN  THR   122     -50.082 -26.465  12.822  1.00 10.00      A    H  
ATOM   1195  HG1 THR   122     -48.399 -25.913  10.498  1.00 10.00      A    H  
ATOM   1196  N   LYS   123     -51.545 -22.809  12.182  1.00 10.00      A    N  
ATOM   1197  CA  LYS   123     -52.751 -22.195  12.738  1.00 10.00      A    C  
ATOM   1198  C   LYS   123     -54.030 -22.895  12.275  1.00 10.00      A    C  
ATOM   1199  O   LYS   123     -55.112 -22.647  12.804  1.00 10.00      A    O  
ATOM   1200  CB  LYS   123     -52.803 -20.694  12.435  1.00 10.00      A    C  
ATOM   1201  CG  LYS   123     -52.956 -20.344  10.963  1.00 10.00      A    C  
ATOM   1202  CD  LYS   123     -53.065 -18.840  10.772  1.00 10.00      A    C  
ATOM   1203  CE  LYS   123     -53.509 -18.486   9.363  1.00 10.00      A    C  
ATOM   1204  NZ  LYS   123     -53.764 -17.027   9.211  1.00 10.00      A    N1+
ATOM   1205  HN  LYS   123     -51.013 -22.312  11.525  1.00 10.00      A    H  
ATOM   1206  HZ1 LYS   123     -54.507 -16.719   9.874  1.00 10.00      A    H  
ATOM   1207  HZ2 LYS   123     -54.073 -16.815   8.240  1.00 10.00      A    H  
ATOM   1208  HZ3 LYS   123     -52.898 -16.492   9.410  1.00 10.00      A    H  
ATOM   1209  N   ASP   124     -53.899 -23.775  11.294  1.00 10.00      A    N  
ATOM   1210  CA  ASP   124     -55.047 -24.510  10.773  1.00 10.00      A    C  
ATOM   1211  C   ASP   124     -55.190 -25.847  11.486  1.00 10.00      A    C  
ATOM   1212  O   ASP   124     -56.188 -26.549  11.315  1.00 10.00      A    O  
ATOM   1213  CB  ASP   124     -54.916 -24.745   9.265  1.00 10.00      A    C  
ATOM   1214  CG  ASP   124     -54.638 -23.479   8.483  1.00 10.00      A    C  
ATOM   1215  OD1 ASP   124     -55.511 -22.580   8.450  1.00 10.00      A    O  
ATOM   1216  OD2 ASP   124     -53.540 -23.375   7.893  1.00 10.00      A    O1-
ATOM   1217  HN  ASP   124     -53.014 -23.930  10.910  1.00 10.00      A    H  
ATOM   1218  N   THR   125     -54.190 -26.194  12.288  1.00 10.00      A    N  
ATOM   1219  CA  THR   125     -54.203 -27.450  13.026  1.00 10.00      A    C  
ATOM   1220  C   THR   125     -55.070 -27.341  14.278  1.00 10.00      A    C  
ATOM   1221  O   THR   125     -55.960 -28.157  14.503  1.00 10.00      A    O  
ATOM   1222  CB  THR   125     -52.776 -27.863  13.436  1.00 10.00      A    C  
ATOM   1223  CG2 THR   125     -52.678 -29.372  13.581  1.00 10.00      A    C  
ATOM   1224  OG1 THR   125     -51.845 -27.421  12.435  1.00 10.00      A    O  
ATOM   1225  HN  THR   125     -53.422 -25.592  12.389  1.00 10.00      A    H  
ATOM   1226  HG1 THR   125     -52.084 -27.806  11.582  1.00 10.00      A    H  
ATOM   1227  N   PHE   126     -54.816 -26.315  15.079  1.00 10.00      A    N  
ATOM   1228  CA  PHE   126     -55.562 -26.103  16.312  1.00 10.00      A    C  
ATOM   1229  C   PHE   126     -56.833 -25.298  16.055  1.00 10.00      A    C  
ATOM   1230  O   PHE   126     -56.807 -24.271  15.381  1.00 10.00      A    O  
ATOM   1231  CB  PHE   126     -54.687 -25.413  17.362  1.00 10.00      A    C  
ATOM   1232  CG  PHE   126     -53.654 -26.316  17.981  1.00 10.00      A    C  
ATOM   1233  CD1 PHE   126     -53.879 -26.905  19.213  1.00 10.00      A    C  
ATOM   1234  CD2 PHE   126     -52.461 -26.578  17.329  1.00 10.00      A    C  
ATOM   1235  CE1 PHE   126     -52.935 -27.737  19.784  1.00 10.00      A    C  
ATOM   1236  CE2 PHE   126     -51.510 -27.409  17.894  1.00 10.00      A    C  
ATOM   1237  CZ  PHE   126     -51.748 -27.989  19.124  1.00 10.00      A    C  
ATOM   1238  HN  PHE   126     -54.117 -25.676  14.829  1.00 10.00      A    H  
ATOM   1239  N   HIS   127     -57.951 -25.787  16.574  1.00 10.00      A    N  
ATOM   1240  CA  HIS   127     -59.236 -25.120  16.402  1.00 10.00      A    C  
ATOM   1241  C   HIS   127     -59.866 -24.819  17.759  1.00 10.00      A    C  
ATOM   1242  O   HIS   127     -60.132 -25.729  18.546  1.00 10.00      A    O  
ATOM   1243  CB  HIS   127     -60.191 -25.983  15.560  1.00 10.00      A    C  
ATOM   1244  CG  HIS   127     -59.756 -26.184  14.134  1.00 10.00      A    C  
ATOM   1245  CD2 HIS   127     -58.691 -26.841  13.617  1.00 10.00      A    C  
ATOM   1246  ND1 HIS   127     -60.452 -25.684  13.050  1.00 10.00      A    N  
ATOM   1247  CE1 HIS   127     -59.827 -26.023  11.937  1.00 10.00      A    C  
ATOM   1248  NE2 HIS   127     -58.756 -26.726  12.251  1.00 10.00      A    N  
ATOM   1249  HN  HIS   127     -57.914 -26.627  17.089  1.00 10.00      A    H  
ATOM   1250  HD1 HIS   127     -61.282 -25.165  13.089  1.00 10.00      A    H  
ATOM   1251  HE2 HIS   127     -58.006 -26.912  11.637  1.00 10.00      A    H  
ATOM   1252  N   LYS   128     -60.079 -23.539  18.032  1.00 10.00      A    N  
ATOM   1253  CA  LYS   128     -60.684 -23.105  19.286  1.00 10.00      A    C  
ATOM   1254  C   LYS   128     -62.126 -22.667  19.042  1.00 10.00      A    C  
ATOM   1255  O   LYS   128     -62.373 -21.621  18.438  1.00 10.00      A    O  
ATOM   1256  CB  LYS   128     -59.873 -21.958  19.900  1.00 10.00      A    C  
ATOM   1257  CG  LYS   128     -60.336 -21.528  21.285  1.00 10.00      A    C  
ATOM   1258  CD  LYS   128     -59.433 -20.445  21.855  1.00 10.00      A    C  
ATOM   1259  CE  LYS   128     -59.887 -20.008  23.239  1.00 10.00      A    C  
ATOM   1260  NZ  LYS   128     -59.142 -18.813  23.720  1.00 10.00      A    N1+
ATOM   1261  HN  LYS   128     -59.822 -22.864  17.372  1.00 10.00      A    H  
ATOM   1262  HZ1 LYS   128     -59.555 -18.467  24.608  1.00 10.00      A    H  
ATOM   1263  HZ2 LYS   128     -59.181 -18.050  23.011  1.00 10.00      A    H  
ATOM   1264  HZ3 LYS   128     -58.139 -19.056  23.891  1.00 10.00      A    H  
ATOM   1265  N   ILE   129     -63.069 -23.476  19.499  1.00 10.00      A    N  
ATOM   1266  CA  ILE   129     -64.485 -23.188  19.314  1.00 10.00      A    C  
ATOM   1267  C   ILE   129     -65.097 -22.614  20.589  1.00 10.00      A    C  
ATOM   1268  O   ILE   129     -64.653 -22.925  21.697  1.00 10.00      A    O  
ATOM   1269  CB  ILE   129     -65.265 -24.463  18.906  1.00 10.00      A    C  
ATOM   1270  CG1 ILE   129     -64.450 -25.295  17.915  1.00 10.00      A    C  
ATOM   1271  CG2 ILE   129     -66.616 -24.100  18.304  1.00 10.00      A    C  
ATOM   1272  CD1 ILE   129     -64.961 -26.708  17.737  1.00 10.00      A    C  
ATOM   1273  HN  ILE   129     -62.806 -24.290  19.990  1.00 10.00      A    H  
ATOM   1274  N   LYS   130     -66.106 -21.769  20.423  1.00 10.00      A    N  
ATOM   1275  CA  LYS   130     -66.800 -21.150  21.546  1.00 10.00      A    C  
ATOM   1276  C   LYS   130     -68.303 -21.174  21.291  1.00 10.00      A    C  
ATOM   1277  O   LYS   130     -68.752 -20.845  20.192  1.00 10.00      A    O  
ATOM   1278  CB  LYS   130     -66.338 -19.700  21.732  1.00 10.00      A    C  
ATOM   1279  CG  LYS   130     -64.868 -19.540  22.098  1.00 10.00      A    C  
ATOM   1280  CD  LYS   130     -64.354 -18.162  21.711  1.00 10.00      A    C  
ATOM   1281  CE  LYS   130     -64.391 -17.970  20.200  1.00 10.00      A    C  
ATOM   1282  NZ  LYS   130     -64.486 -16.539  19.821  1.00 10.00      A    N1+
ATOM   1283  HN  LYS   130     -66.401 -21.558  19.512  1.00 10.00      A    H  
ATOM   1284  HZ1 LYS   130     -64.571 -16.450  18.779  1.00 10.00      A    H  
ATOM   1285  HZ2 LYS   130     -63.635 -16.026  20.129  1.00 10.00      A    H  
ATOM   1286  HZ3 LYS   130     -65.319 -16.102  20.262  1.00 10.00      A    H  
ATOM   1287  N   LEU   131     -69.073 -21.576  22.292  1.00 10.00      A    N  
ATOM   1288  CA  LEU   131     -70.525 -21.639  22.162  1.00 10.00      A    C  
ATOM   1289  C   LEU   131     -71.211 -21.013  23.371  1.00 10.00      A    C  
ATOM   1290  O   LEU   131     -70.795 -21.236  24.507  1.00 10.00      A    O  
ATOM   1291  CB  LEU   131     -70.986 -23.089  21.988  1.00 10.00      A    C  
ATOM   1292  CG  LEU   131     -70.557 -23.783  20.692  1.00 10.00      A    C  
ATOM   1293  CD1 LEU   131     -70.821 -25.278  20.772  1.00 10.00      A    C  
ATOM   1294  CD2 LEU   131     -71.273 -23.177  19.494  1.00 10.00      A    C  
ATOM   1295  HN  LEU   131     -68.656 -21.841  23.141  1.00 10.00      A    H  
ATOM   1296  N   ASP   132     -72.249 -20.222  23.117  1.00 10.00      A    N  
ATOM   1297  CA  ASP   132     -72.998 -19.560  24.183  1.00 10.00      A    C  
ATOM   1298  C   ASP   132     -73.807 -20.559  25.005  1.00 10.00      A    C  
ATOM   1299  O   ASP   132     -74.551 -21.378  24.458  1.00 10.00      A    O  
ATOM   1300  CB  ASP   132     -73.933 -18.494  23.606  1.00 10.00      A    C  
ATOM   1301  CG  ASP   132     -73.192 -17.366  22.924  1.00 10.00      A    C  
ATOM   1302  OD1 ASP   132     -72.758 -16.423  23.625  1.00 10.00      A    O  
ATOM   1303  OD2 ASP   132     -73.033 -17.424  21.691  1.00 10.00      A    O1-
ATOM   1304  HN  ASP   132     -72.509 -20.064  22.186  1.00 10.00      A    H  
ATOM   1305  N   VAL   133     -73.660 -20.481  26.321  1.00 10.00      A    N  
ATOM   1306  CA  VAL   133     -74.369 -21.374  27.230  1.00 10.00      A    C  
ATOM   1307  C   VAL   133     -75.463 -20.607  27.976  1.00 10.00      A    C  
ATOM   1308  O   VAL   133     -75.204 -19.535  28.525  1.00 10.00      A    O  
ATOM   1309  CB  VAL   133     -73.399 -22.001  28.260  1.00 10.00      A    C  
ATOM   1310  CG1 VAL   133     -74.107 -23.026  29.135  1.00 10.00      A    C  
ATOM   1311  CG2 VAL   133     -72.206 -22.633  27.557  1.00 10.00      A    C  
ATOM   1312  HN  VAL   133     -73.057 -19.802  26.694  1.00 10.00      A    H  
ATOM   1313  N   PRO   134     -76.703 -21.134  27.979  1.00 10.00      A    N  
ATOM   1314  CA  PRO   134     -77.834 -20.503  28.674  1.00 10.00      A    C  
ATOM   1315  C   PRO   134     -77.525 -20.310  30.155  1.00 10.00      A    C  
ATOM   1316  O   PRO   134     -76.936 -21.183  30.794  1.00 10.00      A    O  
ATOM   1317  CB  PRO   134     -78.988 -21.499  28.484  1.00 10.00      A    C  
ATOM   1318  CG  PRO   134     -78.343 -22.773  28.052  1.00 10.00      A    C  
ATOM   1319  CD  PRO   134     -77.103 -22.377  27.308  1.00 10.00      A    C  
ATOM   1320  N   GLU   135     -77.925 -19.165  30.693  1.00 10.00      A    N  
ATOM   1321  CA  GLU   135     -77.662 -18.830  32.089  1.00 10.00      A    C  
ATOM   1322  C   GLU   135     -78.221 -19.850  33.082  1.00 10.00      A    C  
ATOM   1323  O   GLU   135     -77.643 -20.057  34.149  1.00 10.00      A    O  
ATOM   1324  CB  GLU   135     -78.141 -17.417  32.415  1.00 10.00      A    C  
ATOM   1325  CG  GLU   135     -77.533 -16.344  31.522  1.00 10.00      A    C  
ATOM   1326  CD  GLU   135     -77.452 -14.991  32.196  1.00 10.00      A    C  
ATOM   1327  OE1 GLU   135     -78.501 -14.479  32.633  1.00 10.00      A    O  
ATOM   1328  OE2 GLU   135     -76.335 -14.432  32.295  1.00 10.00      A    O1-
ATOM   1329  HN  GLU   135     -78.405 -18.519  30.134  1.00 10.00      A    H  
ATOM   1330  N   ASP   136     -79.325 -20.509  32.731  1.00 10.00      A    N  
ATOM   1331  CA  ASP   136     -79.928 -21.495  33.630  1.00 10.00      A    C  
ATOM   1332  C   ASP   136     -79.205 -22.841  33.604  1.00 10.00      A    C  
ATOM   1333  O   ASP   136     -79.470 -23.717  34.427  1.00 10.00      A    O  
ATOM   1334  CB  ASP   136     -81.450 -21.642  33.430  1.00 10.00      A    C  
ATOM   1335  CG  ASP   136     -81.879 -22.251  32.103  1.00 10.00      A    C  
ATOM   1336  OD1 ASP   136     -81.113 -23.044  31.516  1.00 10.00      A    O  
ATOM   1337  OD2 ASP   136     -83.007 -21.956  31.652  1.00 10.00      A    O1-
ATOM   1338  HN  ASP   136     -79.740 -20.330  31.861  1.00 10.00      A    H  
ATOM   1339  N   LEU   137     -78.279 -22.994  32.663  1.00 10.00      A    N  
ATOM   1340  CA  LEU   137     -77.510 -24.223  32.540  1.00 10.00      A    C  
ATOM   1341  C   LEU   137     -76.022 -23.965  32.760  1.00 10.00      A    C  
ATOM   1342  O   LEU   137     -75.227 -24.900  32.840  1.00 10.00      A    O  
ATOM   1343  CB  LEU   137     -77.731 -24.868  31.169  1.00 10.00      A    C  
ATOM   1344  CG  LEU   137     -78.817 -25.945  31.092  1.00 10.00      A    C  
ATOM   1345  CD1 LEU   137     -79.009 -26.418  29.659  1.00 10.00      A    C  
ATOM   1346  CD2 LEU   137     -78.479 -27.113  32.004  1.00 10.00      A    C  
ATOM   1347  HN  LEU   137     -78.121 -22.266  32.027  1.00 10.00      A    H  
ATOM   1348  N   GLN   138     -75.658 -22.692  32.868  1.00 10.00      A    N  
ATOM   1349  CA  GLN   138     -74.264 -22.296  33.065  1.00 10.00      A    C  
ATOM   1350  C   GLN   138     -73.663 -22.900  34.328  1.00 10.00      A    C  
ATOM   1351  O   GLN   138     -72.546 -23.417  34.307  1.00 10.00      A    O  
ATOM   1352  CB  GLN   138     -74.143 -20.775  33.128  1.00 10.00      A    C  
ATOM   1353  CG  GLN   138     -74.017 -20.101  31.775  1.00 10.00      A    C  
ATOM   1354  CD  GLN   138     -74.091 -18.593  31.880  1.00 10.00      A    C  
ATOM   1355  NE2 GLN   138     -74.552 -17.946  30.826  1.00 10.00      A    N  
ATOM   1356  OE1 GLN   138     -73.731 -18.015  32.904  1.00 10.00      A    O  
ATOM   1357  HN  GLN   138     -76.346 -21.996  32.805  1.00 10.00      A    H  
ATOM   1358 HE21 GLN   138     -74.815 -18.472  30.037  1.00 10.00      A    H  
ATOM   1359 HE22 GLN   138     -74.613 -16.969  30.875  1.00 10.00      A    H  
ATOM   1360  N   GLN   139     -74.418 -22.845  35.421  1.00 10.00      A    N  
ATOM   1361  CA  GLN   139     -73.952 -23.365  36.699  1.00 10.00      A    C  
ATOM   1362  C   GLN   139     -73.728 -24.874  36.660  1.00 10.00      A    C  
ATOM   1363  O   GLN   139     -72.903 -25.403  37.402  1.00 10.00      A    O  
ATOM   1364  CB  GLN   139     -74.915 -22.989  37.828  1.00 10.00      A    C  
ATOM   1365  CG  GLN   139     -74.278 -22.981  39.210  1.00 10.00      A    C  
ATOM   1366  CD  GLN   139     -72.994 -22.173  39.249  1.00 10.00      A    C  
ATOM   1367  NE2 GLN   139     -71.866 -22.843  39.059  1.00 10.00      A    N  
ATOM   1368  OE1 GLN   139     -73.016 -20.958  39.444  1.00 10.00      A    O  
ATOM   1369  HN  GLN   139     -75.308 -22.439  35.366  1.00 10.00      A    H  
ATOM   1370 HE21 GLN   139     -71.921 -23.813  38.914  1.00 10.00      A    H  
ATOM   1371 HE22 GLN   139     -71.021 -22.342  39.063  1.00 10.00      A    H  
ATOM   1372  N   MET   140     -74.445 -25.557  35.779  1.00 10.00      A    N  
ATOM   1373  CA  MET   140     -74.325 -27.006  35.649  1.00 10.00      A    C  
ATOM   1374  C   MET   140     -73.200 -27.369  34.681  1.00 10.00      A    C  
ATOM   1375  O   MET   140     -72.781 -28.526  34.595  1.00 10.00      A    O  
ATOM   1376  CB  MET   140     -75.651 -27.603  35.164  1.00 10.00      A    C  
ATOM   1377  CG  MET   140     -75.739 -29.121  35.256  1.00 10.00      A    C  
ATOM   1378  SD  MET   140     -75.729 -29.718  36.957  1.00 10.00      A    S  
ATOM   1379  CE  MET   140     -75.946 -31.477  36.696  1.00 10.00      A    C  
ATOM   1380  HN  MET   140     -75.069 -25.076  35.197  1.00 10.00      A    H  
ATOM   1381  N   CYS   141     -72.696 -26.369  33.970  1.00 10.00      A    N  
ATOM   1382  CA  CYS   141     -71.630 -26.582  33.001  1.00 10.00      A    C  
ATOM   1383  C   CYS   141     -70.315 -25.967  33.469  1.00 10.00      A    C  
ATOM   1384  O   CYS   141     -69.391 -25.772  32.675  1.00 10.00      A    O  
ATOM   1385  CB  CYS   141     -72.027 -26.002  31.641  1.00 10.00      A    C  
ATOM   1386  SG  CYS   141     -73.594 -26.626  30.991  1.00 10.00      A    S  
ATOM   1387  HN  CYS   141     -73.041 -25.460  34.109  1.00 10.00      A    H  
ATOM   1388  HG  CYS   141     -74.573 -26.065  31.693  1.00 10.00      A    H  
ATOM   1389  N   ALA   142     -70.225 -25.678  34.759  1.00 10.00      A    N  
ATOM   1390  CA  ALA   142     -69.022 -25.082  35.323  1.00 10.00      A    C  
ATOM   1391  C   ALA   142     -67.901 -26.110  35.437  1.00 10.00      A    C  
ATOM   1392  O   ALA   142     -66.738 -25.809  35.171  1.00 10.00      A    O  
ATOM   1393  CB  ALA   142     -69.319 -24.458  36.679  1.00 10.00      A    C  
ATOM   1394  HN  ALA   142     -70.985 -25.877  35.348  1.00 10.00      A    H  
ATOM   1395  N   LYS   143     -68.260 -27.325  35.831  1.00 10.00      A    N  
ATOM   1396  CA  LYS   143     -67.286 -28.402  35.983  1.00 10.00      A    C  
ATOM   1397  C   LYS   143     -67.002 -29.091  34.650  1.00 10.00      A    C  
ATOM   1398  O   LYS   143     -67.842 -29.086  33.746  1.00 10.00      A    O  
ATOM   1399  CB  LYS   143     -67.768 -29.418  37.023  1.00 10.00      A    C  
ATOM   1400  CG  LYS   143     -69.149 -29.994  36.748  1.00 10.00      A    C  
ATOM   1401  CD  LYS   143     -69.752 -30.582  38.013  1.00 10.00      A    C  
ATOM   1402  CE  LYS   143     -71.213 -30.957  37.822  1.00 10.00      A    C  
ATOM   1403  NZ  LYS   143     -71.889 -31.206  39.123  1.00 10.00      A    N1+
ATOM   1404  HN  LYS   143     -69.205 -27.502  36.030  1.00 10.00      A    H  
ATOM   1405  HZ1 LYS   143     -71.861 -30.348  39.708  1.00 10.00      A    H  
ATOM   1406  HZ2 LYS   143     -71.414 -31.977  39.634  1.00 10.00      A    H  
ATOM   1407  HZ3 LYS   143     -72.881 -31.472  38.968  1.00 10.00      A    H  
ATOM   1408  N   GLU   144     -65.821 -29.695  34.536  1.00 10.00      A    N  
ATOM   1409  CA  GLU   144     -65.425 -30.377  33.312  1.00 10.00      A    C  
ATOM   1410  C   GLU   144     -65.907 -31.824  33.291  1.00 10.00      A    C  
ATOM   1411  O   GLU   144     -65.893 -32.470  32.243  1.00 10.00      A    O  
ATOM   1412  CB  GLU   144     -63.909 -30.284  33.075  1.00 10.00      A    C  
ATOM   1413  CG  GLU   144     -63.039 -30.661  34.268  1.00 10.00      A    C  
ATOM   1414  CD  GLU   144     -62.857 -32.160  34.424  1.00 10.00      A    C  
ATOM   1415  OE1 GLU   144     -62.085 -32.754  33.647  1.00 10.00      A    O  
ATOM   1416  OE2 GLU   144     -63.491 -32.749  35.326  1.00 10.00      A    O1-
ATOM   1417  HN  GLU   144     -65.204 -29.689  35.299  1.00 10.00      A    H  
ATOM   1418  N   ALA   145     -66.351 -32.318  34.445  1.00 10.00      A    N  
ATOM   1419  CA  ALA   145     -66.850 -33.687  34.561  1.00 10.00      A    C  
ATOM   1420  C   ALA   145     -68.019 -33.922  33.609  1.00 10.00      A    C  
ATOM   1421  O   ALA   145     -68.201 -35.019  33.083  1.00 10.00      A    O  
ATOM   1422  CB  ALA   145     -67.265 -33.979  35.997  1.00 10.00      A    C  
ATOM   1423  HN  ALA   145     -66.326 -31.750  35.244  1.00 10.00      A    H  
ATOM   1424  N   ALA   146     -68.793 -32.871  33.371  1.00 10.00      A    N  
ATOM   1425  CA  ALA   146     -69.939 -32.947  32.479  1.00 10.00      A    C  
ATOM   1426  C   ALA   146     -69.561 -32.439  31.087  1.00 10.00      A    C  
ATOM   1427  O   ALA   146     -70.419 -32.008  30.306  1.00 10.00      A    O  
ATOM   1428  CB  ALA   146     -71.089 -32.132  33.049  1.00 10.00      A    C  
ATOM   1429  HN  ALA   146     -68.584 -32.020  33.807  1.00 10.00      A    H  
ATOM   1430  N   HIS   147     -68.267 -32.460  30.790  1.00 10.00      A    N  
ATOM   1431  CA  HIS   147     -67.772 -32.002  29.496  1.00 10.00      A    C  
ATOM   1432  C   HIS   147     -66.935 -33.074  28.811  1.00 10.00      A    C  
ATOM   1433  O   HIS   147     -66.638 -32.968  27.622  1.00 10.00      A    O  
ATOM   1434  CB  HIS   147     -66.934 -30.724  29.647  1.00 10.00      A    C  
ATOM   1435  CG  HIS   147     -67.691 -29.532  30.144  1.00 10.00      A    C  
ATOM   1436  CD2 HIS   147     -67.254 -28.341  30.617  1.00 10.00      A    C  
ATOM   1437  ND1 HIS   147     -69.067 -29.480  30.201  1.00 10.00      A    N  
ATOM   1438  CE1 HIS   147     -69.440 -28.312  30.683  1.00 10.00      A    C  
ATOM   1439  NE2 HIS   147     -68.362 -27.600  30.948  1.00 10.00      A    N  
ATOM   1440  HN  HIS   147     -67.626 -32.786  31.464  1.00 10.00      A    H  
ATOM   1441  HD1 HIS   147     -69.679 -30.202  29.937  1.00 10.00      A    H  
ATOM   1442  HE2 HIS   147     -68.353 -26.791  31.513  1.00 10.00      A    H  
ATOM   1443  N   LYS   148     -66.572 -34.111  29.561  1.00 10.00      A    N  
ATOM   1444  CA  LYS   148     -65.748 -35.194  29.026  1.00 10.00      A    C  
ATOM   1445  C   LYS   148     -66.474 -35.971  27.935  1.00 10.00      A    C  
ATOM   1446  O   LYS   148     -65.872 -36.360  26.933  1.00 10.00      A    O  
ATOM   1447  CB  LYS   148     -65.274 -36.132  30.140  1.00 10.00      A    C  
ATOM   1448  CG  LYS   148     -64.653 -35.416  31.330  1.00 10.00      A    C  
ATOM   1449  CD  LYS   148     -63.600 -34.405  30.893  1.00 10.00      A    C  
ATOM   1450  CE  LYS   148     -62.198 -34.985  30.940  1.00 10.00      A    C  
ATOM   1451  NZ  LYS   148     -61.675 -35.072  32.327  1.00 10.00      A    N1+
ATOM   1452  HN  LYS   148     -66.866 -34.153  30.495  1.00 10.00      A    H  
ATOM   1453  HZ1 LYS   148     -61.783 -34.151  32.813  1.00 10.00      A    H  
ATOM   1454  HZ2 LYS   148     -60.664 -35.330  32.312  1.00 10.00      A    H  
ATOM   1455  HZ3 LYS   148     -62.197 -35.796  32.861  1.00 10.00      A    H  
ATOM   1456  N   ASP   149     -67.769 -36.186  28.134  1.00 10.00      A    N  
ATOM   1457  CA  ASP   149     -68.588 -36.903  27.162  1.00 10.00      A    C  
ATOM   1458  C   ASP   149     -68.638 -36.132  25.857  1.00 10.00      A    C  
ATOM   1459  O   ASP   149     -68.600 -36.714  24.773  1.00 10.00      A    O  
ATOM   1460  CB  ASP   149     -70.014 -37.086  27.684  1.00 10.00      A    C  
ATOM   1461  CG  ASP   149     -70.185 -38.331  28.523  1.00 10.00      A    C  
ATOM   1462  OD1 ASP   149     -70.443 -39.413  27.948  1.00 10.00      A    O  
ATOM   1463  OD2 ASP   149     -70.085 -38.231  29.765  1.00 10.00      A    O1-
ATOM   1464  HN  ASP   149     -68.185 -35.861  28.960  1.00 10.00      A    H  
ATOM   1465  N   PHE   150     -68.710 -34.810  25.976  1.00 10.00      A    N  
ATOM   1466  CA  PHE   150     -68.768 -33.935  24.816  1.00 10.00      A    C  
ATOM   1467  C   PHE   150     -67.424 -33.915  24.100  1.00 10.00      A    C  
ATOM   1468  O   PHE   150     -67.367 -33.850  22.873  1.00 10.00      A    O  
ATOM   1469  CB  PHE   150     -69.168 -32.520  25.241  1.00 10.00      A    C  
ATOM   1470  CG  PHE   150     -69.757 -31.693  24.133  1.00 10.00      A    C  
ATOM   1471  CD1 PHE   150     -70.958 -32.052  23.544  1.00 10.00      A    C  
ATOM   1472  CD2 PHE   150     -69.113 -30.551  23.681  1.00 10.00      A    C  
ATOM   1473  CE1 PHE   150     -71.507 -31.293  22.526  1.00 10.00      A    C  
ATOM   1474  CE2 PHE   150     -69.655 -29.789  22.662  1.00 10.00      A    C  
ATOM   1475  CZ  PHE   150     -70.854 -30.159  22.084  1.00 10.00      A    C  
ATOM   1476  HN  PHE   150     -68.716 -34.417  26.871  1.00 10.00      A    H  
ATOM   1477  N   LYS   151     -66.350 -33.990  24.883  1.00 10.00      A    N  
ATOM   1478  CA  LYS   151     -64.994 -33.996  24.345  1.00 10.00      A    C  
ATOM   1479  C   LYS   151     -64.819 -35.119  23.326  1.00 10.00      A    C  
ATOM   1480  O   LYS   151     -64.362 -34.893  22.205  1.00 10.00      A    O  
ATOM   1481  CB  LYS   151     -63.967 -34.140  25.482  1.00 10.00      A    C  
ATOM   1482  CG  LYS   151     -62.598 -34.642  25.038  1.00 10.00      A    C  
ATOM   1483  CD  LYS   151     -61.627 -34.774  26.207  1.00 10.00      A    C  
ATOM   1484  CE  LYS   151     -60.351 -35.493  25.781  1.00 10.00      A    C  
ATOM   1485  NZ  LYS   151     -59.199 -35.181  26.671  1.00 10.00      A    N1+
ATOM   1486  HN  LYS   151     -66.476 -34.038  25.856  1.00 10.00      A    H  
ATOM   1487  HZ1 LYS   151     -58.335 -35.640  26.315  1.00 10.00      A    H  
ATOM   1488  HZ2 LYS   151     -59.385 -35.522  27.643  1.00 10.00      A    H  
ATOM   1489  HZ3 LYS   151     -59.041 -34.150  26.701  1.00 10.00      A    H  
ATOM   1490  N   LYS   152     -65.217 -36.322  23.715  1.00 10.00      A    N  
ATOM   1491  CA  LYS   152     -65.096 -37.487  22.847  1.00 10.00      A    C  
ATOM   1492  C   LYS   152     -66.191 -37.523  21.785  1.00 10.00      A    C  
ATOM   1493  O   LYS   152     -66.057 -38.205  20.768  1.00 10.00      A    O  
ATOM   1494  CB  LYS   152     -65.097 -38.775  23.673  1.00 10.00      A    C  
ATOM   1495  CG  LYS   152     -63.966 -38.846  24.685  1.00 10.00      A    C  
ATOM   1496  CD  LYS   152     -63.987 -40.150  25.465  1.00 10.00      A    C  
ATOM   1497  CE  LYS   152     -62.809 -40.228  26.423  1.00 10.00      A    C  
ATOM   1498  NZ  LYS   152     -62.828 -41.473  27.231  1.00 10.00      A    N1+
ATOM   1499  HN  LYS   152     -65.598 -36.430  24.613  1.00 10.00      A    H  
ATOM   1500  HZ1 LYS   152     -63.706 -41.523  27.790  1.00 10.00      A    H  
ATOM   1501  HZ2 LYS   152     -62.018 -41.492  27.879  1.00 10.00      A    H  
ATOM   1502  HZ3 LYS   152     -62.781 -42.304  26.608  1.00 10.00      A    H  
ATOM   1503  N   ALA   153     -67.266 -36.782  22.016  1.00 10.00      A    N  
ATOM   1504  CA  ALA   153     -68.376 -36.735  21.072  1.00 10.00      A    C  
ATOM   1505  C   ALA   153     -68.013 -35.918  19.836  1.00 10.00      A    C  
ATOM   1506  O   ALA   153     -68.190 -36.373  18.703  1.00 10.00      A    O  
ATOM   1507  CB  ALA   153     -69.626 -36.180  21.735  1.00 10.00      A    C  
ATOM   1508  HN  ALA   153     -67.315 -36.253  22.840  1.00 10.00      A    H  
ATOM   1509  N   VAL   154     -67.496 -34.714  20.058  1.00 10.00      A    N  
ATOM   1510  CA  VAL   154     -67.117 -33.834  18.957  1.00 10.00      A    C  
ATOM   1511  C   VAL   154     -65.703 -34.113  18.458  1.00 10.00      A    C  
ATOM   1512  O   VAL   154     -65.359 -33.769  17.328  1.00 10.00      A    O  
ATOM   1513  CB  VAL   154     -67.259 -32.342  19.323  1.00 10.00      A    C  
ATOM   1514  CG1 VAL   154     -68.712 -32.000  19.608  1.00 10.00      A    C  
ATOM   1515  CG2 VAL   154     -66.373 -31.977  20.506  1.00 10.00      A    C  
ATOM   1516  HN  VAL   154     -67.373 -34.404  20.985  1.00 10.00      A    H  
ATOM   1517  N   GLY   155     -64.896 -34.750  19.294  1.00 10.00      A    N  
ATOM   1518  CA  GLY   155     -63.531 -35.059  18.912  1.00 10.00      A    C  
ATOM   1519  C   GLY   155     -62.585 -33.935  19.279  1.00 10.00      A    C  
ATOM   1520  O   GLY   155     -61.901 -33.376  18.421  1.00 10.00      A    O  
ATOM   1521  HN  GLY   155     -65.223 -35.001  20.185  1.00 10.00      A    H  
ATOM   1522  N   ALA   156     -62.560 -33.598  20.558  1.00 10.00      A    N  
ATOM   1523  CA  ALA   156     -61.709 -32.534  21.059  1.00 10.00      A    C  
ATOM   1524  C   ALA   156     -60.772 -33.075  22.129  1.00 10.00      A    C  
ATOM   1525  O   ALA   156     -60.837 -34.253  22.475  1.00 10.00      A    O  
ATOM   1526  CB  ALA   156     -62.568 -31.412  21.627  1.00 10.00      A    C  
ATOM   1527  HN  ALA   156     -63.127 -34.094  21.192  1.00 10.00      A    H  
ATOM   1528  N   PHE   157     -59.894 -32.223  22.640  1.00 10.00      A    N  
ATOM   1529  CA  PHE   157     -58.964 -32.639  23.682  1.00 10.00      A    C  
ATOM   1530  C   PHE   157     -59.244 -31.928  25.002  1.00 10.00      A    C  
ATOM   1531  O   PHE   157     -59.039 -32.495  26.077  1.00 10.00      A    O  
ATOM   1532  CB  PHE   157     -57.496 -32.506  23.255  1.00 10.00      A    C  
ATOM   1533  CG  PHE   157     -57.095 -31.163  22.702  1.00 10.00      A    C  
ATOM   1534  CD1 PHE   157     -56.676 -30.145  23.544  1.00 10.00      A    C  
ATOM   1535  CD2 PHE   157     -57.118 -30.928  21.337  1.00 10.00      A    C  
ATOM   1536  CE1 PHE   157     -56.290 -28.918  23.036  1.00 10.00      A    C  
ATOM   1537  CE2 PHE   157     -56.735 -29.703  20.824  1.00 10.00      A    C  
ATOM   1538  CZ  PHE   157     -56.320 -28.698  21.674  1.00 10.00      A    C  
ATOM   1539  HN  PHE   157     -59.869 -31.298  22.309  1.00 10.00      A    H  
ATOM   1540  N   SER   158     -59.744 -30.702  24.915  1.00 10.00      A    N  
ATOM   1541  CA  SER   158     -60.058 -29.921  26.103  1.00 10.00      A    C  
ATOM   1542  C   SER   158     -61.359 -29.148  25.913  1.00 10.00      A    C  
ATOM   1543  O   SER   158     -61.524 -28.427  24.930  1.00 10.00      A    O  
ATOM   1544  CB  SER   158     -58.910 -28.960  26.433  1.00 10.00      A    C  
ATOM   1545  OG  SER   158     -57.671 -29.647  26.487  1.00 10.00      A    O  
ATOM   1546  HN  SER   158     -59.906 -30.310  24.033  1.00 10.00      A    H  
ATOM   1547  HG  SER   158     -57.029 -29.117  26.967  1.00 10.00      A    H  
ATOM   1548  N   VAL   159     -62.291 -29.334  26.840  1.00 10.00      A    N  
ATOM   1549  CA  VAL   159     -63.577 -28.644  26.789  1.00 10.00      A    C  
ATOM   1550  C   VAL   159     -63.846 -27.973  28.136  1.00 10.00      A    C  
ATOM   1551  O   VAL   159     -64.420 -28.577  29.043  1.00 10.00      A    O  
ATOM   1552  CB  VAL   159     -64.745 -29.599  26.442  1.00 10.00      A    C  
ATOM   1553  CG1 VAL   159     -66.047 -28.823  26.279  1.00 10.00      A    C  
ATOM   1554  CG2 VAL   159     -64.441 -30.394  25.179  1.00 10.00      A    C  
ATOM   1555  HN  VAL   159     -62.109 -29.944  27.583  1.00 10.00      A    H  
ATOM   1556  N   THR   160     -63.402 -26.735  28.266  1.00 10.00      A    N  
ATOM   1557  CA  THR   160     -63.570 -25.988  29.500  1.00 10.00      A    C  
ATOM   1558  C   THR   160     -64.730 -24.998  29.400  1.00 10.00      A    C  
ATOM   1559  O   THR   160     -65.388 -24.897  28.362  1.00 10.00      A    O  
ATOM   1560  CB  THR   160     -62.276 -25.229  29.848  1.00 10.00      A    C  
ATOM   1561  CG2 THR   160     -61.675 -25.764  31.138  1.00 10.00      A    C  
ATOM   1562  OG1 THR   160     -61.331 -25.400  28.779  1.00 10.00      A    O  
ATOM   1563  HN  THR   160     -62.953 -26.303  27.506  1.00 10.00      A    H  
ATOM   1564  HG1 THR   160     -60.442 -25.234  29.110  1.00 10.00      A    H  
ATOM   1565  N   TYR   161     -64.979 -24.275  30.482  1.00 10.00      A    N  
ATOM   1566  CA  TYR   161     -66.048 -23.293  30.518  1.00 10.00      A    C  
ATOM   1567  C   TYR   161     -65.487 -21.917  30.855  1.00 10.00      A    C  
ATOM   1568  O   TYR   161     -64.644 -21.785  31.743  1.00 10.00      A    O  
ATOM   1569  CB  TYR   161     -67.112 -23.712  31.542  1.00 10.00      A    C  
ATOM   1570  CG  TYR   161     -68.095 -22.621  31.910  1.00 10.00      A    C  
ATOM   1571  CD1 TYR   161     -69.043 -22.169  30.998  1.00 10.00      A    C  
ATOM   1572  CD2 TYR   161     -68.074 -22.043  33.172  1.00 10.00      A    C  
ATOM   1573  CE1 TYR   161     -69.939 -21.172  31.334  1.00 10.00      A    C  
ATOM   1574  CE2 TYR   161     -68.966 -21.049  33.516  1.00 10.00      A    C  
ATOM   1575  CZ  TYR   161     -69.894 -20.616  32.596  1.00 10.00      A    C  
ATOM   1576  OH  TYR   161     -70.780 -19.622  32.940  1.00 10.00      A    O  
ATOM   1577  HN  TYR   161     -64.422 -24.398  31.278  1.00 10.00      A    H  
ATOM   1578  HH  TYR   161     -71.593 -19.732  32.439  1.00 10.00      A    H  
ATOM   1579  N   ASP   162     -65.944 -20.908  30.132  1.00 10.00      A    N  
ATOM   1580  CA  ASP   162     -65.503 -19.538  30.348  1.00 10.00      A    C  
ATOM   1581  C   ASP   162     -66.499 -18.820  31.256  1.00 10.00      A    C  
ATOM   1582  O   ASP   162     -67.641 -18.575  30.863  1.00 10.00      A    O  
ATOM   1583  CB  ASP   162     -65.390 -18.820  29.000  1.00 10.00      A    C  
ATOM   1584  CG  ASP   162     -64.734 -17.459  29.092  1.00 10.00      A    C  
ATOM   1585  OD1 ASP   162     -63.777 -17.198  28.330  1.00 10.00      A    O  
ATOM   1586  OD2 ASP   162     -65.185 -16.637  29.907  1.00 10.00      A    O1-
ATOM   1587  HN  ASP   162     -66.604 -21.085  29.425  1.00 10.00      A    H  
ATOM   1588  N   PRO   163     -66.083 -18.472  32.481  1.00 10.00      A    N  
ATOM   1589  CA  PRO   163     -66.946 -17.807  33.457  1.00 10.00      A    C  
ATOM   1590  C   PRO   163     -66.977 -16.286  33.302  1.00 10.00      A    C  
ATOM   1591  O   PRO   163     -67.641 -15.589  34.072  1.00 10.00      A    O  
ATOM   1592  CB  PRO   163     -66.290 -18.188  34.783  1.00 10.00      A    C  
ATOM   1593  CG  PRO   163     -64.835 -18.281  34.463  1.00 10.00      A    C  
ATOM   1594  CD  PRO   163     -64.729 -18.703  33.018  1.00 10.00      A    C  
ATOM   1595  N   GLU   164     -66.263 -15.768  32.314  1.00 10.00      A    N  
ATOM   1596  CA  GLU   164     -66.225 -14.331  32.083  1.00 10.00      A    C  
ATOM   1597  C   GLU   164     -67.074 -13.963  30.873  1.00 10.00      A    C  
ATOM   1598  O   GLU   164     -67.711 -12.909  30.840  1.00 10.00      A    O  
ATOM   1599  CB  GLU   164     -64.785 -13.837  31.898  1.00 10.00      A    C  
ATOM   1600  CG  GLU   164     -63.720 -14.912  32.045  1.00 10.00      A    C  
ATOM   1601  CD  GLU   164     -62.327 -14.399  31.759  1.00 10.00      A    C  
ATOM   1602  OE1 GLU   164     -61.455 -14.525  32.644  1.00 10.00      A    O  
ATOM   1603  OE2 GLU   164     -62.095 -13.871  30.648  1.00 10.00      A    O1-
ATOM   1604  HN  GLU   164     -65.754 -16.365  31.717  1.00 10.00      A    H  
ATOM   1605  N   ASN   165     -67.066 -14.838  29.876  1.00 10.00      A    N  
ATOM   1606  CA  ASN   165     -67.838 -14.629  28.657  1.00 10.00      A    C  
ATOM   1607  C   ASN   165     -69.103 -15.476  28.672  1.00 10.00      A    C  
ATOM   1608  O   ASN   165     -69.988 -15.302  27.832  1.00 10.00      A    O  
ATOM   1609  CB  ASN   165     -67.002 -14.967  27.418  1.00 10.00      A    C  
ATOM   1610  CG  ASN   165     -65.826 -14.033  27.230  1.00 10.00      A    C  
ATOM   1611  ND2 ASN   165     -64.654 -14.454  27.677  1.00 10.00      A    N  
ATOM   1612  OD1 ASN   165     -65.972 -12.944  26.680  1.00 10.00      A    O  
ATOM   1613  HN  ASN   165     -66.498 -15.643  29.953  1.00 10.00      A    H  
ATOM   1614 HD21 ASN   165     -64.609 -15.343  28.104  1.00 10.00      A    H  
ATOM   1615 HD22 ASN   165     -63.881 -13.866  27.570  1.00 10.00      A    H  
ATOM   1616  N   TYR   166     -69.168 -16.399  29.630  1.00 10.00      A    N  
ATOM   1617  CA  TYR   166     -70.313 -17.295  29.789  1.00 10.00      A    C  
ATOM   1618  C   TYR   166     -70.500 -18.176  28.556  1.00 10.00      A    C  
ATOM   1619  O   TYR   166     -71.616 -18.378  28.075  1.00 10.00      A    O  
ATOM   1620  CB  TYR   166     -71.589 -16.510  30.112  1.00 10.00      A    C  
ATOM   1621  CG  TYR   166     -71.450 -15.598  31.310  1.00 10.00      A    C  
ATOM   1622  CD1 TYR   166     -71.140 -16.108  32.564  1.00 10.00      A    C  
ATOM   1623  CD2 TYR   166     -71.625 -14.226  31.188  1.00 10.00      A    C  
ATOM   1624  CE1 TYR   166     -71.008 -15.281  33.660  1.00 10.00      A    C  
ATOM   1625  CE2 TYR   166     -71.496 -13.390  32.279  1.00 10.00      A    C  
ATOM   1626  CZ  TYR   166     -71.187 -13.923  33.514  1.00 10.00      A    C  
ATOM   1627  OH  TYR   166     -71.053 -13.093  34.605  1.00 10.00      A    O  
ATOM   1628  HN  TYR   166     -68.416 -16.484  30.253  1.00 10.00      A    H  
ATOM   1629  HH  TYR   166     -71.760 -12.440  34.600  1.00 10.00      A    H  
ATOM   1630  N   GLN   167     -69.394 -18.707  28.056  1.00 10.00      A    N  
ATOM   1631  CA  GLN   167     -69.418 -19.557  26.877  1.00 10.00      A    C  
ATOM   1632  C   GLN   167     -68.591 -20.817  27.106  1.00 10.00      A    C  
ATOM   1633  O   GLN   167     -67.806 -20.895  28.056  1.00 10.00      A    O  
ATOM   1634  CB  GLN   167     -68.891 -18.796  25.656  1.00 10.00      A    C  
ATOM   1635  CG  GLN   167     -69.791 -17.661  25.185  1.00 10.00      A    C  
ATOM   1636  CD  GLN   167     -69.216 -16.900  24.005  1.00 10.00      A    C  
ATOM   1637  NE2 GLN   167     -70.086 -16.376  23.157  1.00 10.00      A    N  
ATOM   1638  OE1 GLN   167     -68.000 -16.787  23.853  1.00 10.00      A    O  
ATOM   1639  HN  GLN   167     -68.536 -18.537  28.502  1.00 10.00      A    H  
ATOM   1640 HE21 GLN   167     -71.053 -16.504  23.335  1.00 10.00      A    H  
ATOM   1641 HE22 GLN   167     -69.744 -15.883  22.386  1.00 10.00      A    H  
ATOM   1642  N   LEU   168     -68.786 -21.806  26.250  1.00 10.00      A    N  
ATOM   1643  CA  LEU   168     -68.058 -23.062  26.345  1.00 10.00      A    C  
ATOM   1644  C   LEU   168     -66.837 -23.016  25.437  1.00 10.00      A    C  
ATOM   1645  O   LEU   168     -66.935 -22.595  24.284  1.00 10.00      A    O  
ATOM   1646  CB  LEU   168     -68.966 -24.224  25.941  1.00 10.00      A    C  
ATOM   1647  CG  LEU   168     -68.510 -25.621  26.363  1.00 10.00      A    C  
ATOM   1648  CD1 LEU   168     -68.541 -25.754  27.877  1.00 10.00      A    C  
ATOM   1649  CD2 LEU   168     -69.384 -26.683  25.712  1.00 10.00      A    C  
ATOM   1650  HN  LEU   168     -69.443 -21.686  25.527  1.00 10.00      A    H  
ATOM   1651  N   VAL   169     -65.693 -23.441  25.958  1.00 10.00      A    N  
ATOM   1652  CA  VAL   169     -64.452 -23.438  25.193  1.00 10.00      A    C  
ATOM   1653  C   VAL   169     -64.110 -24.848  24.729  1.00 10.00      A    C  
ATOM   1654  O   VAL   169     -63.816 -25.726  25.541  1.00 10.00      A    O  
ATOM   1655  CB  VAL   169     -63.276 -22.877  26.020  1.00 10.00      A    C  
ATOM   1656  CG1 VAL   169     -62.006 -22.814  25.184  1.00 10.00      A    C  
ATOM   1657  CG2 VAL   169     -63.621 -21.503  26.581  1.00 10.00      A    C  
ATOM   1658  HN  VAL   169     -65.684 -23.785  26.879  1.00 10.00      A    H  
ATOM   1659  N   ILE   170     -64.156 -25.063  23.425  1.00 10.00      A    N  
ATOM   1660  CA  ILE   170     -63.858 -26.367  22.858  1.00 10.00      A    C  
ATOM   1661  C   ILE   170     -62.553 -26.332  22.065  1.00 10.00      A    C  
ATOM   1662  O   ILE   170     -62.476 -25.719  20.999  1.00 10.00      A    O  
ATOM   1663  CB  ILE   170     -65.001 -26.858  21.946  1.00 10.00      A    C  
ATOM   1664  CG1 ILE   170     -66.333 -26.802  22.699  1.00 10.00      A    C  
ATOM   1665  CG2 ILE   170     -64.725 -28.269  21.450  1.00 10.00      A    C  
ATOM   1666  CD1 ILE   170     -67.551 -26.973  21.817  1.00 10.00      A    C  
ATOM   1667  HN  ILE   170     -64.396 -24.319  22.825  1.00 10.00      A    H  
ATOM   1668  N   LEU   171     -61.529 -26.975  22.601  1.00 10.00      A    N  
ATOM   1669  CA  LEU   171     -60.229 -27.035  21.949  1.00 10.00      A    C  
ATOM   1670  C   LEU   171     -60.066 -28.371  21.234  1.00 10.00      A    C  
ATOM   1671  O   LEU   171     -60.078 -29.430  21.869  1.00 10.00      A    O  
ATOM   1672  CB  LEU   171     -59.111 -26.849  22.977  1.00 10.00      A    C  
ATOM   1673  CG  LEU   171     -59.007 -25.464  23.618  1.00 10.00      A    C  
ATOM   1674  CD1 LEU   171     -58.023 -25.488  24.777  1.00 10.00      A    C  
ATOM   1675  CD2 LEU   171     -58.590 -24.429  22.585  1.00 10.00      A    C  
ATOM   1676  HN  LEU   171     -61.651 -27.427  23.467  1.00 10.00      A    H  
ATOM   1677  N   SER   172     -59.918 -28.323  19.920  1.00 10.00      A    N  
ATOM   1678  CA  SER   172     -59.774 -29.530  19.121  1.00 10.00      A    C  
ATOM   1679  C   SER   172     -58.721 -29.353  18.029  1.00 10.00      A    C  
ATOM   1680  O   SER   172     -58.347 -28.234  17.682  1.00 10.00      A    O  
ATOM   1681  CB  SER   172     -61.128 -29.890  18.493  1.00 10.00      A    C  
ATOM   1682  OG  SER   172     -61.026 -30.979  17.590  1.00 10.00      A    O  
ATOM   1683  HN  SER   172     -59.906 -27.449  19.470  1.00 10.00      A    H  
ATOM   1684  HG  SER   172     -61.364 -31.785  18.015  1.00 10.00      A    H  
ATOM   1685  N   ILE   173     -58.234 -30.474  17.510  1.00 10.00      A    N  
ATOM   1686  CA  ILE   173     -57.247 -30.472  16.437  1.00 10.00      A    C  
ATOM   1687  C   ILE   173     -57.872 -31.066  15.179  1.00 10.00      A    C  
ATOM   1688  O   ILE   173     -57.180 -31.445  14.236  1.00 10.00      A    O  
ATOM   1689  CB  ILE   173     -55.979 -31.273  16.809  1.00 10.00      A    C  
ATOM   1690  CG1 ILE   173     -56.345 -32.636  17.409  1.00 10.00      A    C  
ATOM   1691  CG2 ILE   173     -55.094 -30.476  17.757  1.00 10.00      A    C  
ATOM   1692  CD1 ILE   173     -55.160 -33.558  17.602  1.00 10.00      A    C  
ATOM   1693  HN  ILE   173     -58.553 -31.331  17.854  1.00 10.00      A    H  
ATOM   1694  N   ASN   174     -59.196 -31.158  15.196  1.00 10.00      A    N  
ATOM   1695  CA  ASN   174     -59.954 -31.694  14.073  1.00 10.00      A    C  
ATOM   1696  C   ASN   174     -60.546 -30.552  13.255  1.00 10.00      A    C  
ATOM   1697  O   ASN   174     -60.551 -29.401  13.697  1.00 10.00      A    O  
ATOM   1698  CB  ASN   174     -61.072 -32.618  14.571  1.00 10.00      A    C  
ATOM   1699  CG  ASN   174     -60.715 -34.090  14.504  1.00 10.00      A    C  
ATOM   1700  ND2 ASN   174     -61.197 -34.860  15.471  1.00 10.00      A    N  
ATOM   1701  OD1 ASN   174     -60.017 -34.531  13.594  1.00 10.00      A    O  
ATOM   1702  HN  ASN   174     -59.682 -30.844  15.988  1.00 10.00      A    H  
ATOM   1703 HD21 ASN   174     -61.744 -34.438  16.169  1.00 10.00      A    H  
ATOM   1704 HD22 ASN   174     -60.991 -35.820  15.451  1.00 10.00      A    H  
ATOM   1705  N   GLU   175     -61.053 -30.867  12.073  1.00 10.00      A    N  
ATOM   1706  CA  GLU   175     -61.626 -29.854  11.195  1.00 10.00      A    C  
ATOM   1707  C   GLU   175     -63.145 -29.740  11.341  1.00 10.00      A    C  
ATOM   1708  O   GLU   175     -63.680 -28.647  11.530  1.00 10.00      A    O  
ATOM   1709  CB  GLU   175     -61.246 -30.140   9.739  1.00 10.00      A    C  
ATOM   1710  CG  GLU   175     -61.571 -31.555   9.280  1.00 10.00      A    C  
ATOM   1711  CD  GLU   175     -60.961 -31.900   7.939  1.00 10.00      A    C  
ATOM   1712  OE1 GLU   175     -60.455 -33.033   7.789  1.00 10.00      A    O  
ATOM   1713  OE2 GLU   175     -60.984 -31.045   7.028  1.00 10.00      A    O1-
ATOM   1714  HN  GLU   175     -61.032 -31.801  11.779  1.00 10.00      A    H  
ATOM   1715  N   VAL   176     -63.829 -30.881  11.293  1.00 10.00      A    N  
ATOM   1716  CA  VAL   176     -65.288 -30.921  11.373  1.00 10.00      A    C  
ATOM   1717  C   VAL   176     -65.838 -30.650  12.769  1.00 10.00      A    C  
ATOM   1718  O   VAL   176     -67.054 -30.661  12.967  1.00 10.00      A    O  
ATOM   1719  CB  VAL   176     -65.857 -32.253  10.841  1.00 10.00      A    C  
ATOM   1720  CG1 VAL   176     -65.618 -32.374   9.342  1.00 10.00      A    C  
ATOM   1721  CG2 VAL   176     -65.255 -33.439  11.585  1.00 10.00      A    C  
ATOM   1722  HN  VAL   176     -63.340 -31.721  11.194  1.00 10.00      A    H  
ATOM   1723  N   THR   177     -64.961 -30.411  13.735  1.00 10.00      A    N  
ATOM   1724  CA  THR   177     -65.394 -30.134  15.101  1.00 10.00      A    C  
ATOM   1725  C   THR   177     -66.262 -28.880  15.152  1.00 10.00      A    C  
ATOM   1726  O   THR   177     -67.229 -28.809  15.916  1.00 10.00      A    O  
ATOM   1727  CB  THR   177     -64.191 -29.940  16.034  1.00 10.00      A    C  
ATOM   1728  CG2 THR   177     -64.506 -30.472  17.422  1.00 10.00      A    C  
ATOM   1729  OG1 THR   177     -63.068 -30.646  15.500  1.00 10.00      A    O  
ATOM   1730  HN  THR   177     -64.001 -30.428  13.531  1.00 10.00      A    H  
ATOM   1731  HG1 THR   177     -62.383 -30.710  16.177  1.00 10.00      A    H  
ATOM   1732  N   SER   178     -65.917 -27.904  14.321  1.00 10.00      A    N  
ATOM   1733  CA  SER   178     -66.644 -26.650  14.254  1.00 10.00      A    C  
ATOM   1734  C   SER   178     -68.116 -26.888  13.914  1.00 10.00      A    C  
ATOM   1735  O   SER   178     -69.008 -26.267  14.497  1.00 10.00      A    O  
ATOM   1736  CB  SER   178     -65.989 -25.751  13.207  1.00 10.00      A    C  
ATOM   1737  OG  SER   178     -64.624 -26.107  13.031  1.00 10.00      A    O  
ATOM   1738  HN  SER   178     -65.144 -28.031  13.731  1.00 10.00      A    H  
ATOM   1739  HG  SER   178     -64.480 -26.372  12.113  1.00 10.00      A    H  
ATOM   1740  N   LYS   179     -68.366 -27.803  12.984  1.00 10.00      A    N  
ATOM   1741  CA  LYS   179     -69.730 -28.117  12.577  1.00 10.00      A    C  
ATOM   1742  C   LYS   179     -70.381 -29.073  13.571  1.00 10.00      A    C  
ATOM   1743  O   LYS   179     -71.560 -28.933  13.895  1.00 10.00      A    O  
ATOM   1744  CB  LYS   179     -69.759 -28.713  11.166  1.00 10.00      A    C  
ATOM   1745  CG  LYS   179     -71.148 -28.767  10.549  1.00 10.00      A    C  
ATOM   1746  CD  LYS   179     -71.153 -29.568   9.259  1.00 10.00      A    C  
ATOM   1747  CE  LYS   179     -72.565 -29.736   8.723  1.00 10.00      A    C  
ATOM   1748  NZ  LYS   179     -73.040 -28.525   8.005  1.00 10.00      A    N1+
ATOM   1749  HN  LYS   179     -67.616 -28.278  12.568  1.00 10.00      A    H  
ATOM   1750  HZ1 LYS   179     -72.329 -28.223   7.303  1.00 10.00      A    H  
ATOM   1751  HZ2 LYS   179     -73.201 -27.747   8.672  1.00 10.00      A    H  
ATOM   1752  HZ3 LYS   179     -73.929 -28.729   7.507  1.00 10.00      A    H  
ATOM   1753  N   ARG   180     -69.601 -30.037  14.052  1.00 10.00      A    N  
ATOM   1754  CA  ARG   180     -70.082 -31.021  15.017  1.00 10.00      A    C  
ATOM   1755  C   ARG   180     -70.666 -30.340  16.251  1.00 10.00      A    C  
ATOM   1756  O   ARG   180     -71.775 -30.653  16.681  1.00 10.00      A    O  
ATOM   1757  CB  ARG   180     -68.941 -31.958  15.429  1.00 10.00      A    C  
ATOM   1758  CG  ARG   180     -68.908 -33.279  14.678  1.00 10.00      A    C  
ATOM   1759  CD  ARG   180     -67.691 -34.102  15.070  1.00 10.00      A    C  
ATOM   1760  NE  ARG   180     -67.926 -35.537  14.933  1.00 10.00      A    N  
ATOM   1761  CZ  ARG   180     -67.101 -36.481  15.387  1.00 10.00      A    C  
ATOM   1762  NH1 ARG   180     -65.971 -36.146  16.005  1.00 10.00      A    N1+
ATOM   1763  NH2 ARG   180     -67.415 -37.760  15.235  1.00 10.00      A    N  
ATOM   1764  HN  ARG   180     -68.670 -30.092  13.741  1.00 10.00      A    H  
ATOM   1765  HE  ARG   180     -68.756 -35.816  14.477  1.00 10.00      A    H  
ATOM   1766 HH11 ARG   180     -65.736 -35.179  16.141  1.00 10.00      A    H  
ATOM   1767 HH12 ARG   180     -65.349 -36.859  16.345  1.00 10.00      A    H  
ATOM   1768 HH21 ARG   180     -66.803 -38.476  15.572  1.00 10.00      A    H  
ATOM   1769 HH22 ARG   180     -68.275 -38.020  14.779  1.00 10.00      A    H  
ATOM   1770  N   ALA   181     -69.923 -29.384  16.797  1.00 10.00      A    N  
ATOM   1771  CA  ALA   181     -70.353 -28.653  17.982  1.00 10.00      A    C  
ATOM   1772  C   ALA   181     -71.580 -27.787  17.701  1.00 10.00      A    C  
ATOM   1773  O   ALA   181     -72.351 -27.478  18.605  1.00 10.00      A    O  
ATOM   1774  CB  ALA   181     -69.210 -27.801  18.509  1.00 10.00      A    C  
ATOM   1775  HN  ALA   181     -69.050 -29.168  16.394  1.00 10.00      A    H  
ATOM   1776  N   HIS   182     -71.768 -27.416  16.443  1.00 10.00      A    N  
ATOM   1777  CA  HIS   182     -72.897 -26.577  16.052  1.00 10.00      A    C  
ATOM   1778  C   HIS   182     -74.187 -27.380  15.962  1.00 10.00      A    C  
ATOM   1779  O   HIS   182     -75.280 -26.819  16.019  1.00 10.00      A    O  
ATOM   1780  CB  HIS   182     -72.621 -25.884  14.714  1.00 10.00      A    C  
ATOM   1781  CG  HIS   182     -72.091 -24.494  14.850  1.00 10.00      A    C  
ATOM   1782  CD2 HIS   182     -72.729 -23.328  15.094  1.00 10.00      A    C  
ATOM   1783  ND1 HIS   182     -70.756 -24.182  14.736  1.00 10.00      A    N  
ATOM   1784  CE1 HIS   182     -70.591 -22.884  14.906  1.00 10.00      A    C  
ATOM   1785  NE2 HIS   182     -71.775 -22.339  15.125  1.00 10.00      A    N  
ATOM   1786  HN  HIS   182     -71.138 -27.720  15.756  1.00 10.00      A    H  
ATOM   1787  HD1 HIS   182     -70.027 -24.826  14.552  1.00 10.00      A    H  
ATOM   1788  HE2 HIS   182     -71.957 -21.377  15.151  1.00 10.00      A    H  
ATOM   1789  N   MET   183     -74.058 -28.692  15.827  1.00 10.00      A    N  
ATOM   1790  CA  MET   183     -75.223 -29.558  15.710  1.00 10.00      A    C  
ATOM   1791  C   MET   183     -75.472 -30.351  16.991  1.00 10.00      A    C  
ATOM   1792  O   MET   183     -76.617 -30.617  17.354  1.00 10.00      A    O  
ATOM   1793  CB  MET   183     -75.069 -30.506  14.518  1.00 10.00      A    C  
ATOM   1794  CG  MET   183     -74.772 -29.804  13.201  1.00 10.00      A    C  
ATOM   1795  SD  MET   183     -74.458 -30.952  11.847  1.00 10.00      A    S  
ATOM   1796  CE  MET   183     -76.130 -31.471  11.462  1.00 10.00      A    C  
ATOM   1797  HN  MET   183     -73.160 -29.087  15.801  1.00 10.00      A    H  
ATOM   1798  N   LEU   184     -74.402 -30.714  17.682  1.00 10.00      A    N  
ATOM   1799  CA  LEU   184     -74.515 -31.488  18.916  1.00 10.00      A    C  
ATOM   1800  C   LEU   184     -74.777 -30.603  20.134  1.00 10.00      A    C  
ATOM   1801  O   LEU   184     -75.051 -31.107  21.225  1.00 10.00      A    O  
ATOM   1802  CB  LEU   184     -73.262 -32.341  19.139  1.00 10.00      A    C  
ATOM   1803  CG  LEU   184     -72.991 -33.432  18.102  1.00 10.00      A    C  
ATOM   1804  CD1 LEU   184     -71.685 -34.144  18.408  1.00 10.00      A    C  
ATOM   1805  CD2 LEU   184     -74.143 -34.423  18.047  1.00 10.00      A    C  
ATOM   1806  HN  LEU   184     -73.508 -30.470  17.351  1.00 10.00      A    H  
ATOM   1807  N   ILE   185     -74.699 -29.286  19.946  1.00 10.00      A    N  
ATOM   1808  CA  ILE   185     -74.926 -28.344  21.035  1.00 10.00      A    C  
ATOM   1809  C   ILE   185     -76.323 -28.505  21.639  1.00 10.00      A    C  
ATOM   1810  O   ILE   185     -76.480 -28.560  22.860  1.00 10.00      A    O  
ATOM   1811  CB  ILE   185     -74.670 -26.874  20.605  1.00 10.00      A    C  
ATOM   1812  CG1 ILE   185     -74.795 -25.921  21.796  1.00 10.00      A    C  
ATOM   1813  CG2 ILE   185     -75.583 -26.446  19.462  1.00 10.00      A    C  
ATOM   1814  CD1 ILE   185     -73.712 -26.110  22.839  1.00 10.00      A    C  
ATOM   1815  HN  ILE   185     -74.474 -28.941  19.056  1.00 10.00      A    H  
ATOM   1816  N   ASP   186     -77.331 -28.614  20.779  1.00 10.00      A    N  
ATOM   1817  CA  ASP   186     -78.706 -28.775  21.234  1.00 10.00      A    C  
ATOM   1818  C   ASP   186     -78.892 -30.125  21.904  1.00 10.00      A    C  
ATOM   1819  O   ASP   186     -79.426 -30.211  23.008  1.00 10.00      A    O  
ATOM   1820  CB  ASP   186     -79.688 -28.648  20.068  1.00 10.00      A    C  
ATOM   1821  CG  ASP   186     -81.022 -29.308  20.365  1.00 10.00      A    C  
ATOM   1822  OD1 ASP   186     -81.810 -28.741  21.146  1.00 10.00      A    O  
ATOM   1823  OD2 ASP   186     -81.286 -30.404  19.824  1.00 10.00      A    O1-
ATOM   1824  HN  ASP   186     -77.145 -28.580  19.819  1.00 10.00      A    H  
ATOM   1825  N   MET   187     -78.426 -31.169  21.230  1.00 10.00      A    N  
ATOM   1826  CA  MET   187     -78.539 -32.533  21.730  1.00 10.00      A    C  
ATOM   1827  C   MET   187     -77.989 -32.659  23.145  1.00 10.00      A    C  
ATOM   1828  O   MET   187     -78.611 -33.277  24.007  1.00 10.00      A    O  
ATOM   1829  CB  MET   187     -77.822 -33.508  20.793  1.00 10.00      A    C  
ATOM   1830  CG  MET   187     -78.317 -34.942  20.897  1.00 10.00      A    C  
ATOM   1831  SD  MET   187     -80.102 -35.082  20.666  1.00 10.00      A    S  
ATOM   1832  CE  MET   187     -80.277 -34.437  19.004  1.00 10.00      A    C  
ATOM   1833  HN  MET   187     -77.998 -31.015  20.362  1.00 10.00      A    H  
ATOM   1834  N   HIS   188     -76.834 -32.048  23.384  1.00 10.00      A    N  
ATOM   1835  CA  HIS   188     -76.212 -32.094  24.698  1.00 10.00      A    C  
ATOM   1836  C   HIS   188     -77.032 -31.319  25.725  1.00 10.00      A    C  
ATOM   1837  O   HIS   188     -77.128 -31.721  26.886  1.00 10.00      A    O  
ATOM   1838  CB  HIS   188     -74.774 -31.572  24.648  1.00 10.00      A    C  
ATOM   1839  CG  HIS   188     -73.999 -31.811  25.909  1.00 10.00      A    C  
ATOM   1840  CD2 HIS   188     -73.478 -30.942  26.808  1.00 10.00      A    C  
ATOM   1841  ND1 HIS   188     -73.680 -33.068  26.370  1.00 10.00      A    N  
ATOM   1842  CE1 HIS   188     -73.000 -32.964  27.496  1.00 10.00      A    C  
ATOM   1843  NE2 HIS   188     -72.861 -31.685  27.787  1.00 10.00      A    N  
ATOM   1844  HN  HIS   188     -76.390 -31.560  22.655  1.00 10.00      A    H  
ATOM   1845  HD1 HIS   188     -73.918 -33.920  25.934  1.00 10.00      A    H  
ATOM   1846  HE2 HIS   188     -72.583 -31.341  28.662  1.00 10.00      A    H  
ATOM   1847  N   PHE   189     -77.629 -30.214  25.297  1.00 10.00      A    N  
ATOM   1848  CA  PHE   189     -78.439 -29.394  26.189  1.00 10.00      A    C  
ATOM   1849  C   PHE   189     -79.758 -30.079  26.531  1.00 10.00      A    C  
ATOM   1850  O   PHE   189     -80.328 -29.847  27.597  1.00 10.00      A    O  
ATOM   1851  CB  PHE   189     -78.680 -28.002  25.603  1.00 10.00      A    C  
ATOM   1852  CG  PHE   189     -77.521 -27.062  25.778  1.00 10.00      A    C  
ATOM   1853  CD1 PHE   189     -76.581 -27.276  26.775  1.00 10.00      A    C  
ATOM   1854  CD2 PHE   189     -77.371 -25.963  24.949  1.00 10.00      A    C  
ATOM   1855  CE1 PHE   189     -75.514 -26.414  26.943  1.00 10.00      A    C  
ATOM   1856  CE2 PHE   189     -76.307 -25.095  25.110  1.00 10.00      A    C  
ATOM   1857  CZ  PHE   189     -75.375 -25.322  26.108  1.00 10.00      A    C  
ATOM   1858  HN  PHE   189     -77.526 -29.943  24.357  1.00 10.00      A    H  
ATOM   1859  N   ARG   190     -80.243 -30.912  25.617  1.00 10.00      A    N  
ATOM   1860  CA  ARG   190     -81.485 -31.646  25.834  1.00 10.00      A    C  
ATOM   1861  C   ARG   190     -81.309 -32.632  26.981  1.00 10.00      A    C  
ATOM   1862  O   ARG   190     -82.165 -32.744  27.863  1.00 10.00      A    O  
ATOM   1863  CB  ARG   190     -81.921 -32.375  24.560  1.00 10.00      A    C  
ATOM   1864  CG  ARG   190     -82.219 -31.451  23.393  1.00 10.00      A    C  
ATOM   1865  CD  ARG   190     -82.554 -32.230  22.132  1.00 10.00      A    C  
ATOM   1866  NE  ARG   190     -83.995 -32.306  21.905  1.00 10.00      A    N  
ATOM   1867  CZ  ARG   190     -84.641 -31.603  20.970  1.00 10.00      A    C  
ATOM   1868  NH1 ARG   190     -83.973 -30.776  20.174  1.00 10.00      A    N1+
ATOM   1869  NH2 ARG   190     -85.953 -31.733  20.833  1.00 10.00      A    N  
ATOM   1870  HN  ARG   190     -79.758 -31.029  24.769  1.00 10.00      A    H  
ATOM   1871  HE  ARG   190     -84.509 -32.911  22.485  1.00 10.00      A    H  
ATOM   1872 HH11 ARG   190     -84.460 -30.248  19.472  1.00 10.00      A    H  
ATOM   1873 HH12 ARG   190     -82.971 -30.669  20.269  1.00 10.00      A    H  
ATOM   1874 HH21 ARG   190     -86.462 -32.357  21.429  1.00 10.00      A    H  
ATOM   1875 HH22 ARG   190     -86.445 -31.208  20.133  1.00 10.00      A    H  
ATOM   1876  N   SER   191     -80.181 -33.333  26.971  1.00 10.00      A    N  
ATOM   1877  CA  SER   191     -79.871 -34.291  28.018  1.00 10.00      A    C  
ATOM   1878  C   SER   191     -79.642 -33.555  29.335  1.00 10.00      A    C  
ATOM   1879  O   SER   191     -80.082 -34.001  30.393  1.00 10.00      A    O  
ATOM   1880  CB  SER   191     -78.616 -35.083  27.644  1.00 10.00      A    C  
ATOM   1881  OG  SER   191     -78.437 -35.121  26.237  1.00 10.00      A    O  
ATOM   1882  HN  SER   191     -79.545 -33.211  26.232  1.00 10.00      A    H  
ATOM   1883  HG  SER   191     -79.202 -35.549  25.829  1.00 10.00      A    H  
ATOM   1884  N   LEU   192     -78.969 -32.407  29.249  1.00 10.00      A    N  
ATOM   1885  CA  LEU   192     -78.680 -31.596  30.425  1.00 10.00      A    C  
ATOM   1886  C   LEU   192     -79.955 -31.074  31.074  1.00 10.00      A    C  
ATOM   1887  O   LEU   192     -80.061 -31.034  32.297  1.00 10.00      A    O  
ATOM   1888  CB  LEU   192     -77.744 -30.438  30.079  1.00 10.00      A    C  
ATOM   1889  CG  LEU   192     -76.273 -30.800  29.858  1.00 10.00      A    C  
ATOM   1890  CD1 LEU   192     -75.459 -29.559  29.535  1.00 10.00      A    C  
ATOM   1891  CD2 LEU   192     -75.703 -31.512  31.077  1.00 10.00      A    C  
ATOM   1892  HN  LEU   192     -78.659 -32.101  28.371  1.00 10.00      A    H  
ATOM   1893  N   ARG   193     -80.923 -30.674  30.256  1.00 10.00      A    N  
ATOM   1894  CA  ARG   193     -82.191 -30.176  30.775  1.00 10.00      A    C  
ATOM   1895  C   ARG   193     -82.902 -31.277  31.549  1.00 10.00      A    C  
ATOM   1896  O   ARG   193     -83.366 -31.061  32.670  1.00 10.00      A    O  
ATOM   1897  CB  ARG   193     -83.085 -29.650  29.646  1.00 10.00      A    C  
ATOM   1898  CG  ARG   193     -84.398 -29.040  30.127  1.00 10.00      A    C  
ATOM   1899  CD  ARG   193     -84.303 -27.526  30.278  1.00 10.00      A    C  
ATOM   1900  NE  ARG   193     -83.200 -27.114  31.150  1.00 10.00      A    N  
ATOM   1901  CZ  ARG   193     -82.782 -25.853  31.285  1.00 10.00      A    C  
ATOM   1902  NH1 ARG   193     -83.373 -24.871  30.615  1.00 10.00      A    N1+
ATOM   1903  NH2 ARG   193     -81.770 -25.565  32.089  1.00 10.00      A    N  
ATOM   1904  HN  ARG   193     -80.779 -30.714  29.285  1.00 10.00      A    H  
ATOM   1905  HE  ARG   193     -82.755 -27.817  31.671  1.00 10.00      A    H  
ATOM   1906 HH11 ARG   193     -84.140 -25.064  30.007  1.00 10.00      A    H  
ATOM   1907 HH12 ARG   193     -83.049 -23.919  30.730  1.00 10.00      A    H  
ATOM   1908 HH21 ARG   193     -81.310 -26.285  32.606  1.00 10.00      A    H  
ATOM   1909 HH22 ARG   193     -81.452 -24.606  32.175  1.00 10.00      A    H  
ATOM   1910  N   THR   194     -82.962 -32.460  30.950  1.00 10.00      A    N  
ATOM   1911  CA  THR   194     -83.598 -33.606  31.582  1.00 10.00      A    C  
ATOM   1912  C   THR   194     -82.837 -34.001  32.849  1.00 10.00      A    C  
ATOM   1913  O   THR   194     -83.439 -34.363  33.864  1.00 10.00      A    O  
ATOM   1914  CB  THR   194     -83.675 -34.799  30.612  1.00 10.00      A    C  
ATOM   1915  CG2 THR   194     -84.635 -35.857  31.137  1.00 10.00      A    C  
ATOM   1916  OG1 THR   194     -84.139 -34.335  29.336  1.00 10.00      A    O  
ATOM   1917  HN  THR   194     -82.577 -32.563  30.052  1.00 10.00      A    H  
ATOM   1918  HG1 THR   194     -83.403 -34.324  28.710  1.00 10.00      A    H  
ATOM   1919  N   LYS   195     -81.514 -33.904  32.789  1.00 10.00      A    N  
ATOM   1920  CA  LYS   195     -80.665 -34.227  33.928  1.00 10.00      A    C  
ATOM   1921  C   LYS   195     -80.943 -33.269  35.078  1.00 10.00      A    C  
ATOM   1922  O   LYS   195     -81.001 -33.675  36.236  1.00 10.00      A    O  
ATOM   1923  CB  LYS   195     -79.190 -34.150  33.531  1.00 10.00      A    C  
ATOM   1924  CG  LYS   195     -78.425 -35.450  33.722  1.00 10.00      A    C  
ATOM   1925  CD  LYS   195     -78.134 -35.715  35.190  1.00 10.00      A    C  
ATOM   1926  CE  LYS   195     -78.378 -37.173  35.546  1.00 10.00      A    C  
ATOM   1927  NZ  LYS   195     -77.681 -38.095  34.617  1.00 10.00      A    N1+
ATOM   1928  HN  LYS   195     -81.093 -33.616  31.948  1.00 10.00      A    H  
ATOM   1929  HZ1 LYS   195     -76.662 -37.889  34.604  1.00 10.00      A    H  
ATOM   1930  HZ2 LYS   195     -78.058 -37.990  33.655  1.00 10.00      A    H  
ATOM   1931  HZ3 LYS   195     -77.818 -39.080  34.923  1.00 10.00      A    H  
ATOM   1932  N   LEU   196     -81.123 -31.995  34.747  1.00 10.00      A    N  
ATOM   1933  CA  LEU   196     -81.408 -30.975  35.747  1.00 10.00      A    C  
ATOM   1934  C   LEU   196     -82.765 -31.231  36.397  1.00 10.00      A    C  
ATOM   1935  O   LEU   196     -82.914 -31.132  37.618  1.00 10.00      A    O  
ATOM   1936  CB  LEU   196     -81.378 -29.579  35.115  1.00 10.00      A    C  
ATOM   1937  CG  LEU   196     -81.506 -28.394  36.078  1.00 10.00      A    C  
ATOM   1938  CD1 LEU   196     -80.279 -28.295  36.974  1.00 10.00      A    C  
ATOM   1939  CD2 LEU   196     -81.714 -27.099  35.305  1.00 10.00      A    C  
ATOM   1940  HN  LEU   196     -81.055 -31.735  33.801  1.00 10.00      A    H  
ATOM   1941  N   SER   197     -83.752 -31.578  35.579  1.00 10.00      A    N  
ATOM   1942  CA  SER   197     -85.090 -31.851  36.077  1.00 10.00      A    C  
ATOM   1943  C   SER   197     -85.130 -33.148  36.886  1.00 10.00      A    C  
ATOM   1944  O   SER   197     -86.069 -33.392  37.643  1.00 10.00      A    O  
ATOM   1945  CB  SER   197     -86.100 -31.892  34.927  1.00 10.00      A    C  
ATOM   1946  OG  SER   197     -85.646 -32.728  33.872  1.00 10.00      A    O  
ATOM   1947  HN  SER   197     -83.578 -31.639  34.612  1.00 10.00      A    H  
ATOM   1948  HG  SER   197     -84.926 -33.290  34.191  1.00 10.00      A    H  
ATOM   1949  N   LEU   198     -84.102 -33.978  36.729  1.00 10.00      A    N  
ATOM   1950  CA  LEU   198     -84.024 -35.240  37.450  1.00 10.00      A    C  
ATOM   1951  C   LEU   198     -83.684 -34.990  38.914  1.00 10.00      A    C  
ATOM   1952  O   LEU   198     -83.939 -35.826  39.778  1.00 10.00      A    O  
ATOM   1953  CB  LEU   198     -82.976 -36.158  36.818  1.00 10.00      A    C  
ATOM   1954  CG  LEU   198     -82.889 -37.575  37.389  1.00 10.00      A    C  
ATOM   1955  CD1 LEU   198     -84.091 -38.399  36.959  1.00 10.00      A    C  
ATOM   1956  CD2 LEU   198     -81.595 -38.248  36.965  1.00 10.00      A    C  
ATOM   1957  HN  LEU   198     -83.376 -33.733  36.113  1.00 10.00      A    H  
ATOM   1958  N   ILE   199     -83.111 -33.826  39.186  1.00 10.00      A    N  
ATOM   1959  CA  ILE   199     -82.742 -33.453  40.547  1.00 10.00      A    C  
ATOM   1960  C   ILE   199     -83.858 -32.608  41.168  1.00 10.00      A    C  
ATOM   1961  O   ILE   199     -83.699 -32.013  42.234  1.00 10.00      A    O  
ATOM   1962  CB  ILE   199     -81.412 -32.663  40.589  1.00 10.00      A    C  
ATOM   1963  CG1 ILE   199     -80.473 -33.131  39.472  1.00 10.00      A    C  
ATOM   1964  CG2 ILE   199     -80.738 -32.833  41.943  1.00 10.00      A    C  
ATOM   1965  CD1 ILE   199     -79.246 -32.259  39.299  1.00 10.00      A    C  
ATOM   1966  HN  ILE   199     -82.932 -33.197  38.453  1.00 10.00      A    H  
ATOM   1967  N   MET   200     -84.991 -32.576  40.486  1.00 10.00      A    N  
ATOM   1968  CA  MET   200     -86.145 -31.819  40.942  1.00 10.00      A    C  
ATOM   1969  C   MET   200     -87.297 -32.764  41.259  1.00 10.00      A    C  
ATOM   1970  O   MET   200     -87.667 -33.601  40.433  1.00 10.00      A    O  
ATOM   1971  CB  MET   200     -86.568 -30.820  39.860  1.00 10.00      A    C  
ATOM   1972  CG  MET   200     -87.690 -29.880  40.272  1.00 10.00      A    C  
ATOM   1973  SD  MET   200     -87.997 -28.595  39.043  1.00 10.00      A    S  
ATOM   1974  CE  MET   200     -89.190 -27.576  39.910  1.00 10.00      A    C  
ATOM   1975  HN  MET   200     -85.060 -33.087  39.654  1.00 10.00      A    H  
ATOM   1976  N   ARG   201     -87.848 -32.640  42.458  1.00 10.00      A    N  
ATOM   1977  CA  ARG   201     -88.962 -33.481  42.883  1.00 10.00      A    C  
ATOM   1978  C   ARG   201     -90.298 -32.837  42.527  1.00 10.00      A    C  
ATOM   1979  O   ARG   201     -90.343 -31.727  41.989  1.00 10.00      A    O  
ATOM   1980  CB  ARG   201     -88.892 -33.751  44.389  1.00 10.00      A    C  
ATOM   1981  CG  ARG   201     -87.900 -34.833  44.795  1.00 10.00      A    C  
ATOM   1982  CD  ARG   201     -88.445 -36.229  44.512  1.00 10.00      A    C  
ATOM   1983  NE  ARG   201     -88.204 -36.651  43.129  1.00 10.00      A    N  
ATOM   1984  CZ  ARG   201     -89.099 -37.292  42.375  1.00 10.00      A    C  
ATOM   1985  NH1 ARG   201     -90.296 -37.587  42.864  1.00 10.00      A    N1+
ATOM   1986  NH2 ARG   201     -88.790 -37.641  41.131  1.00 10.00      A    N  
ATOM   1987  HN  ARG   201     -87.501 -31.959  43.073  1.00 10.00      A    H  
ATOM   1988  HE  ARG   201     -87.322 -36.444  42.745  1.00 10.00      A    H  
ATOM   1989 HH11 ARG   201     -90.535 -37.328  43.803  1.00 10.00      A    H  
ATOM   1990 HH12 ARG   201     -90.971 -38.068  42.296  1.00 10.00      A    H  
ATOM   1991 HH21 ARG   201     -87.881 -37.423  40.757  1.00 10.00      A    H  
ATOM   1992 HH22 ARG   201     -89.460 -38.122  40.558  1.00 10.00      A    H  
TER    1993      ARG   201 
ATOM   1994  N   PRO     2     -55.025 -36.385  12.602  1.00 10.00      B    N  
ATOM   1995  CA  PRO     2     -55.296 -35.990  14.003  1.00 10.00      B    C  
ATOM   1996  C   PRO     2     -55.740 -37.204  14.808  1.00 10.00      B    C  
ATOM   1997  O   PRO     2     -55.701 -38.324  14.300  1.00 10.00      B    O  
ATOM   1998  CB  PRO     2     -56.392 -34.929  14.012  1.00 10.00      B    C  
ATOM   1999  CG  PRO     2     -56.835 -34.873  12.590  1.00 10.00      B    C  
ATOM   2000  CD  PRO     2     -55.673 -35.363  11.760  1.00 10.00      B    C  
ATOM   2001  HT1 PRO     2     -55.373 -37.353  12.523  1.00 10.00      B    H  
ATOM   2002  HT2 PRO     2     -53.982 -36.499  12.556  1.00 10.00      B    H  
ATOM   2003  N   LYS     3     -56.160 -36.967  16.055  1.00 10.00      B    N  
ATOM   2004  CA  LYS     3     -56.630 -38.028  16.949  1.00 10.00      B    C  
ATOM   2005  C   LYS     3     -55.495 -38.961  17.384  1.00 10.00      B    C  
ATOM   2006  O   LYS     3     -55.234 -39.990  16.756  1.00 10.00      B    O  
ATOM   2007  CB  LYS     3     -57.793 -38.802  16.314  1.00 10.00      B    C  
ATOM   2008  CG  LYS     3     -58.447 -39.830  17.221  1.00 10.00      B    C  
ATOM   2009  CD  LYS     3     -59.769 -40.319  16.642  1.00 10.00      B    C  
ATOM   2010  CE  LYS     3     -59.592 -40.966  15.275  1.00 10.00      B    C  
ATOM   2011  NZ  LYS     3     -59.892 -40.027  14.160  1.00 10.00      B    N1+
ATOM   2012  HN  LYS     3     -56.153 -36.046  16.386  1.00 10.00      B    H  
ATOM   2013  HZ1 LYS     3     -60.628 -39.352  14.445  1.00 10.00      B    H  
ATOM   2014  HZ2 LYS     3     -60.231 -40.555  13.329  1.00 10.00      B    H  
ATOM   2015  HZ3 LYS     3     -59.037 -39.499  13.892  1.00 10.00      B    H  
ATOM   2016  N   ILE     4     -54.828 -38.587  18.469  1.00 10.00      B    N  
ATOM   2017  CA  ILE     4     -53.720 -39.368  19.005  1.00 10.00      B    C  
ATOM   2018  C   ILE     4     -53.569 -39.107  20.509  1.00 10.00      B    C  
ATOM   2019  O   ILE     4     -53.638 -37.962  20.950  1.00 10.00      B    O  
ATOM   2020  CB  ILE     4     -52.401 -39.033  18.256  1.00 10.00      B    C  
ATOM   2021  CG1 ILE     4     -51.235 -39.909  18.727  1.00 10.00      B    C  
ATOM   2022  CG2 ILE     4     -52.055 -37.552  18.358  1.00 10.00      B    C  
ATOM   2023  CD1 ILE     4     -51.201 -41.275  18.079  1.00 10.00      B    C  
ATOM   2024  HN  ILE     4     -55.087 -37.760  18.928  1.00 10.00      B    H  
ATOM   2025  N   PRO     5     -53.418 -40.174  21.316  1.00 10.00      B    N  
ATOM   2026  CA  PRO     5     -53.252 -40.048  22.771  1.00 10.00      B    C  
ATOM   2027  C   PRO     5     -51.852 -39.566  23.152  1.00 10.00      B    C  
ATOM   2028  O   PRO     5     -50.888 -39.786  22.413  1.00 10.00      B    O  
ATOM   2029  CB  PRO     5     -53.479 -41.473  23.276  1.00 10.00      B    C  
ATOM   2030  CG  PRO     5     -53.084 -42.344  22.133  1.00 10.00      B    C  
ATOM   2031  CD  PRO     5     -53.419 -41.582  20.880  1.00 10.00      B    C  
ATOM   2032  N   SEP     6     -51.750 -38.912  24.305  1.00 10.00      B    N  
ATOM   2033  CA  SEP     6     -50.481 -38.390  24.785  1.00 10.00      B    C  
ATOM   2034  C   SEP     6     -50.130 -38.901  26.200  1.00 10.00      B    C  
ATOM   2035  O   SEP     6     -49.813 -40.081  26.387  1.00 10.00      B    O  
ATOM   2036  CB  SEP     6     -50.490 -36.845  24.699  1.00 10.00      B    C  
ATOM   2037  OG  SEP     6     -51.239 -36.205  25.745  1.00 10.00      B    O  
ATOM   2038  P   SEP     6     -52.836 -36.347  25.886  1.00 10.00      B    P  
ATOM   2039  O1P SEP     6     -53.342 -37.733  25.987  1.00 10.00      B    O  
ATOM   2040  O2P SEP     6     -53.408 -35.461  26.909  1.00 10.00      B    O  
ATOM   2041  O3P SEP     6     -53.435 -35.786  24.515  1.00 10.00      B    O  
ATOM   2042  HN  SEP     6     -52.560 -38.744  24.841  1.00 10.00      B    H  
ATOM   2043  N   SEP     7     -50.189 -38.008  27.175  1.00 10.00      B    N  
ATOM   2044  CA  SEP     7     -49.897 -38.305  28.571  1.00 10.00      B    C  
ATOM   2045  C   SEP     7     -48.957 -37.201  29.116  1.00 10.00      B    C  
ATOM   2046  O   SEP     7     -48.373 -36.474  28.318  1.00 10.00      B    O  
ATOM   2047  CB  SEP     7     -51.232 -38.337  29.327  1.00 10.00      B    C  
ATOM   2048  OG  SEP     7     -51.953 -39.534  29.063  1.00 10.00      B    O  
ATOM   2049  P   SEP     7     -53.008 -40.078  30.128  1.00 10.00      B    P  
ATOM   2050  O1P SEP     7     -52.585 -39.923  31.532  1.00 10.00      B    O  
ATOM   2051  O2P SEP     7     -53.544 -41.412  29.812  1.00 10.00      B    O  
ATOM   2052  O3P SEP     7     -54.265 -39.103  29.978  1.00 10.00      B    O  
ATOM   2053  HN  SEP     7     -50.460 -37.089  26.940  1.00 10.00      B    H  
ATOM   2054  N   PRO     8     -48.757 -37.052  30.455  1.00 10.00      B    N  
ATOM   2055  CA  PRO     8     -47.905 -36.005  31.011  1.00 10.00      B    C  
ATOM   2056  C   PRO     8     -46.551 -36.543  31.479  1.00 10.00      B    C  
ATOM   2057  O   PRO     8     -46.112 -37.610  31.043  1.00 10.00      B    O  
ATOM   2058  CB  PRO     8     -48.738 -35.591  32.226  1.00 10.00      B    C  
ATOM   2059  CG  PRO     8     -49.396 -36.862  32.690  1.00 10.00      B    C  
ATOM   2060  CD  PRO     8     -49.316 -37.857  31.551  1.00 10.00      B    C  
ATOM   2061  N   ASP     9     -45.890 -35.797  32.364  1.00 10.00      B    N  
ATOM   2062  CA  ASP     9     -44.601 -36.218  32.902  1.00 10.00      B    C  
ATOM   2063  C   ASP     9     -43.508 -35.148  32.771  1.00 10.00      B    C  
ATOM   2064  O   ASP     9     -43.050 -34.862  31.665  1.00 10.00      B    O  
ATOM   2065  CB  ASP     9     -44.731 -36.740  34.345  1.00 10.00      B    C  
ATOM   2066  CG  ASP     9     -45.557 -35.839  35.245  1.00 10.00      B    C  
ATOM   2067  OD1 ASP     9     -46.773 -36.078  35.383  1.00 10.00      B    O  
ATOM   2068  OD2 ASP     9     -44.990 -34.888  35.822  1.00 10.00      B    O1-
ATOM   2069  HN  ASP     9     -46.280 -34.952  32.665  1.00 10.00      B    H  
ATOM   2070  N   LEU    10     -43.109 -34.544  33.889  1.00 10.00      B    N  
ATOM   2071  CA  LEU    10     -42.049 -33.542  33.877  1.00 10.00      B    C  
ATOM   2072  C   LEU    10     -42.200 -32.542  35.027  1.00 10.00      B    C  
ATOM   2073  O   LEU    10     -43.299 -32.345  35.549  1.00 10.00      B    O  
ATOM   2074  CB  LEU    10     -40.671 -34.226  33.937  1.00 10.00      B    C  
ATOM   2075  CG  LEU    10     -40.391 -35.114  35.155  1.00 10.00      B    C  
ATOM   2076  CD1 LEU    10     -40.746 -36.565  34.866  1.00 10.00      B    C  
ATOM   2077  CD2 LEU    10     -38.936 -34.992  35.583  1.00 10.00      B    C  
ATOM   2078  HN  LEU    10     -43.553 -34.761  34.740  1.00 10.00      B    H  
ATOM   2079  N   LYS    11     -41.087 -31.904  35.393  1.00 10.00      B    N  
ATOM   2080  CA  LYS    11     -41.047 -30.919  36.477  1.00 10.00      B    C  
ATOM   2081  C   LYS    11     -39.629 -30.373  36.625  1.00 10.00      B    C  
ATOM   2082  O   LYS    11     -38.673 -31.021  36.203  1.00 10.00      B    O  
ATOM   2083  CB  LYS    11     -41.497 -31.545  37.804  1.00 10.00      B    C  
ATOM   2084  CG  LYS    11     -40.619 -32.685  38.299  1.00 10.00      B    C  
ATOM   2085  CD  LYS    11     -41.134 -33.240  39.616  1.00 10.00      B    C  
ATOM   2086  CE  LYS    11     -40.157 -34.237  40.222  1.00 10.00      B    C  
ATOM   2087  NZ  LYS    11     -40.534 -34.604  41.613  1.00 10.00      B    N1+
ATOM   2088  HN  LYS    11     -40.260 -32.092  34.903  1.00 10.00      B    H  
ATOM   2089  HZ1 LYS    11     -39.815 -35.234  42.023  1.00 10.00      B    H  
ATOM   2090  HZ2 LYS    11     -41.451 -35.092  41.620  1.00 10.00      B    H  
ATOM   2091  HZ3 LYS    11     -40.605 -33.752  42.199  1.00 10.00      B    H  
ATOM   2092  N   LYS    12     -39.496 -29.190  37.225  1.00 10.00      B    N  
ATOM   2093  CA  LYS    12     -38.184 -28.570  37.433  1.00 10.00      B    C  
ATOM   2094  C   LYS    12     -38.326 -27.120  37.895  1.00 10.00      B    C  
ATOM   2095  O   LYS    12     -39.433 -26.667  38.175  1.00 10.00      B    O  
ATOM   2096  CB  LYS    12     -37.357 -29.369  38.448  1.00 10.00      B    C  
ATOM   2097  CG  LYS    12     -36.150 -30.077  37.847  1.00 10.00      B    C  
ATOM   2098  CD  LYS    12     -35.455 -30.956  38.874  1.00 10.00      B    C  
ATOM   2099  CE  LYS    12     -34.382 -31.826  38.236  1.00 10.00      B    C  
ATOM   2100  NZ  LYS    12     -33.213 -31.032  37.771  1.00 10.00      B    N1+
ATOM   2101  HN  LYS    12     -40.297 -28.713  37.528  1.00 10.00      B    H  
ATOM   2102  HZ1 LYS    12     -33.002 -30.273  38.454  1.00 10.00      B    H  
ATOM   2103  HZ2 LYS    12     -33.406 -30.604  36.841  1.00 10.00      B    H  
ATOM   2104  HZ3 LYS    12     -32.369 -31.646  37.694  1.00 10.00      B    H  
ATOM   2105  N   SER    13     -37.186 -26.422  37.983  1.00 10.00      B    N  
ATOM   2106  CA  SER    13     -37.114 -25.015  38.400  1.00 10.00      B    C  
ATOM   2107  C   SER    13     -37.414 -24.047  37.253  1.00 10.00      B    C  
ATOM   2108  O   SER    13     -38.548 -23.945  36.803  1.00 10.00      B    O  
ATOM   2109  CB  SER    13     -37.969 -24.722  39.639  1.00 10.00      B    C  
ATOM   2110  OG  SER    13     -37.661 -25.627  40.688  1.00 10.00      B    O  
ATOM   2111  HN  SER    13     -36.344 -26.877  37.753  1.00 10.00      B    H  
ATOM   2112  HG  SER    13     -38.023 -26.493  40.472  1.00 10.00      B    H  
ATOM   2113  N   ARG    14     -36.385 -23.329  36.796  1.00 10.00      B    N  
ATOM   2114  CA  ARG    14     -36.524 -22.370  35.690  1.00 10.00      B    C  
ATOM   2115  C   ARG    14     -35.164 -21.836  35.239  1.00 10.00      B    C  
ATOM   2116  O   ARG    14     -34.158 -22.038  35.917  1.00 10.00      B    O  
ATOM   2117  CB  ARG    14     -37.467 -21.206  36.038  1.00 10.00      B    C  
ATOM   2118  CG  ARG    14     -37.054 -20.362  37.238  1.00 10.00      B    C  
ATOM   2119  CD  ARG    14     -37.704 -20.848  38.525  1.00 10.00      B    C  
ATOM   2120  NE  ARG    14     -39.078 -21.314  38.310  1.00 10.00      B    N  
ATOM   2121  CZ  ARG    14     -40.073 -21.147  39.180  1.00 10.00      B    C  
ATOM   2122  NH1 ARG    14     -39.858 -20.519  40.332  1.00 10.00      B    N1+
ATOM   2123  NH2 ARG    14     -41.286 -21.599  38.888  1.00 10.00      B    N  
ATOM   2124  HN  ARG    14     -35.499 -23.452  37.204  1.00 10.00      B    H  
ATOM   2125  HE  ARG    14     -39.265 -21.790  37.464  1.00 10.00      B    H  
ATOM   2126 HH11 ARG    14     -40.607 -20.396  40.990  1.00 10.00      B    H  
ATOM   2127 HH12 ARG    14     -38.947 -20.163  40.549  1.00 10.00      B    H  
ATOM   2128 HH21 ARG    14     -41.450 -22.065  38.011  1.00 10.00      B    H  
ATOM   2129 HH22 ARG    14     -42.044 -21.483  39.535  1.00 10.00      B    H  
ATOM   2130  N   SER    15     -35.144 -21.158  34.099  1.00 10.00      B    N  
ATOM   2131  CA  SER    15     -33.916 -20.593  33.553  1.00 10.00      B    C  
ATOM   2132  C   SER    15     -33.986 -19.065  33.503  1.00 10.00      B    C  
ATOM   2133  O   SER    15     -35.018 -18.471  33.832  1.00 10.00      B    O  
ATOM   2134  CB  SER    15     -33.672 -21.154  32.149  1.00 10.00      B    C  
ATOM   2135  OG  SER    15     -34.787 -21.921  31.712  1.00 10.00      B    O  
ATOM   2136  HN  SER    15     -35.975 -21.043  33.596  1.00 10.00      B    H  
ATOM   2137  HG  SER    15     -34.492 -22.828  31.511  1.00 10.00      B    H  
ATOM   2138  N   ALA    16     -32.884 -18.436  33.095  1.00 10.00      B    N  
ATOM   2139  CA  ALA    16     -32.807 -16.982  32.990  1.00 10.00      B    C  
ATOM   2140  C   ALA    16     -31.831 -16.589  31.881  1.00 10.00      B    C  
ATOM   2141  O   ALA    16     -30.884 -17.323  31.599  1.00 10.00      B    O  
ATOM   2142  CB  ALA    16     -32.365 -16.378  34.315  1.00 10.00      B    C  
ATOM   2143  HN  ALA    16     -32.094 -18.967  32.858  1.00 10.00      B    H  
ATOM   2144  N   THR    17     -32.085 -15.457  31.228  1.00 10.00      B    N  
ATOM   2145  CA  THR    17     -31.220 -14.977  30.148  1.00 10.00      B    C  
ATOM   2146  C   THR    17     -31.412 -13.473  29.922  1.00 10.00      B    C  
ATOM   2147  O   THR    17     -31.966 -12.788  30.781  1.00 10.00      B    O  
ATOM   2148  CB  THR    17     -31.491 -15.730  28.824  1.00 10.00      B    C  
ATOM   2149  CG2 THR    17     -30.201 -16.330  28.282  1.00 10.00      B    C  
ATOM   2150  OG1 THR    17     -32.439 -16.783  29.049  1.00 10.00      B    O  
ATOM   2151  HN  THR    17     -32.870 -14.928  31.473  1.00 10.00      B    H  
ATOM   2152  HG1 THR    17     -32.105 -17.369  29.737  1.00 10.00      B    H  
ATOM   2153  N   ILE    18     -30.947 -12.989  28.760  1.00 10.00      B    N  
ATOM   2154  CA  ILE    18     -31.041 -11.574  28.349  1.00 10.00      B    C  
ATOM   2155  C   ILE    18     -30.124 -10.633  29.135  1.00 10.00      B    C  
ATOM   2156  O   ILE    18     -30.041 -10.691  30.364  1.00 10.00      B    O  
ATOM   2157  CB  ILE    18     -32.481 -10.999  28.198  1.00 10.00      B    C  
ATOM   2158  CG1 ILE    18     -33.000 -10.373  29.501  1.00 10.00      B    C  
ATOM   2159  CG2 ILE    18     -33.446 -12.052  27.665  1.00 10.00      B    C  
ATOM   2160  CD1 ILE    18     -34.257  -9.545  29.333  1.00 10.00      B    C  
ATOM   2161  HN  ILE    18     -30.501 -13.613  28.150  1.00 10.00      B    H  
ATOM   2162  N   SER    19     -29.409  -9.786  28.402  1.00 10.00      B    N  
ATOM   2163  CA  SER    19     -28.486  -8.819  28.993  1.00 10.00      B    C  
ATOM   2164  C   SER    19     -28.325  -7.608  28.066  1.00 10.00      B    C  
ATOM   2165  O   SER    19     -28.795  -7.634  26.925  1.00 10.00      B    O  
ATOM   2166  CB  SER    19     -27.117  -9.471  29.243  1.00 10.00      B    C  
ATOM   2167  OG  SER    19     -27.240 -10.653  30.021  1.00 10.00      B    O  
ATOM   2168  HN  SER    19     -29.501  -9.810  27.425  1.00 10.00      B    H  
ATOM   2169  HG  SER    19     -28.136 -10.699  30.388  1.00 10.00      B    H  
ATOM   2170  N   LYS    20     -27.667  -6.558  28.575  1.00 10.00      B    N  
ATOM   2171  CA  LYS    20     -27.412  -5.321  27.825  1.00 10.00      B    C  
ATOM   2172  C   LYS    20     -28.680  -4.490  27.605  1.00 10.00      B    C  
ATOM   2173  O   LYS    20     -29.706  -4.994  27.143  1.00 10.00      B    O  
ATOM   2174  CB  LYS    20     -26.672  -5.584  26.503  1.00 10.00      B    C  
ATOM   2175  CG  LYS    20     -25.864  -4.399  25.979  1.00 10.00      B    C  
ATOM   2176  CD  LYS    20     -26.641  -3.594  24.947  1.00 10.00      B    C  
ATOM   2177  CE  LYS    20     -25.825  -2.412  24.444  1.00 10.00      B    C  
ATOM   2178  NZ  LYS    20     -26.487  -1.717  23.307  1.00 10.00      B    N1+
ATOM   2179  HN  LYS    20     -27.335  -6.617  29.498  1.00 10.00      B    H  
ATOM   2180  HZ1 LYS    20     -26.984  -2.402  22.702  1.00 10.00      B    H  
ATOM   2181  HZ2 LYS    20     -25.777  -1.220  22.730  1.00 10.00      B    H  
ATOM   2182  HZ3 LYS    20     -27.174  -1.014  23.664  1.00 10.00      B    H  
ATOM   2183  N   SER    21     -28.599  -3.215  27.947  1.00 10.00      B    N  
ATOM   2184  CA  SER    21     -29.718  -2.299  27.781  1.00 10.00      B    C  
ATOM   2185  C   SER    21     -29.309  -1.165  26.845  1.00 10.00      B    C  
ATOM   2186  O   SER    21     -28.114  -0.955  26.613  1.00 10.00      B    O  
ATOM   2187  CB  SER    21     -30.145  -1.745  29.140  1.00 10.00      B    C  
ATOM   2188  OG  SER    21     -30.098  -2.763  30.129  1.00 10.00      B    O  
ATOM   2189  HN  SER    21     -27.761  -2.873  28.323  1.00 10.00      B    H  
ATOM   2190  HG  SER    21     -29.179  -3.005  30.290  1.00 10.00      B    H  
ATOM   2191  N   ASP    22     -30.296  -0.447  26.312  1.00 10.00      B    N  
ATOM   2192  CA  ASP    22     -30.045   0.661  25.388  1.00 10.00      B    C  
ATOM   2193  C   ASP    22     -29.330   0.162  24.134  1.00 10.00      B    C  
ATOM   2194  O   ASP    22     -28.098   0.343  24.018  1.00 10.00      B    O  
ATOM   2195  CB  ASP    22     -29.262   1.797  26.066  1.00 10.00      B    C  
ATOM   2196  CG  ASP    22     -29.146   3.043  25.205  1.00 10.00      B    C  
ATOM   2197  OD1 ASP    22     -30.188   3.666  24.902  1.00 10.00      B    O  
ATOM   2198  OD2 ASP    22     -28.010   3.422  24.845  1.00 10.00      B    O1-
ATOM   2199  OXT ASP    22     -30.003  -0.451  23.280  1.00 10.00      B    O1-
ATOM   2200  HN  ASP    22     -31.221  -0.669  26.543  1.00 10.00      B    H  
TER    2201      ASP    22 
ATOM   2202  N   GLU     2      14.385 -52.944  40.473  1.00 10.00      C    N  
ATOM   2203  CA  GLU     2      15.826 -52.820  40.810  1.00 10.00      C    C  
ATOM   2204  C   GLU     2      16.324 -51.379  40.639  1.00 10.00      C    C  
ATOM   2205  O   GLU     2      17.509 -51.163  40.382  1.00 10.00      C    O  
ATOM   2206  CB  GLU     2      16.649 -53.768  39.932  1.00 10.00      C    C  
ATOM   2207  CG  GLU     2      17.333 -54.889  40.695  1.00 10.00      C    C  
ATOM   2208  CD  GLU     2      18.682 -54.476  41.242  1.00 10.00      C    C  
ATOM   2209  OE1 GLU     2      19.659 -54.465  40.462  1.00 10.00      C    O  
ATOM   2210  OE2 GLU     2      18.774 -54.162  42.448  1.00 10.00      C    O1-
ATOM   2211  HT1 GLU     2      14.202 -52.517  39.546  1.00 10.00      C    H  
ATOM   2212  HT2 GLU     2      13.803 -52.451  41.190  1.00 10.00      C    H  
ATOM   2213  HT3 GLU     2      14.102 -53.949  40.442  1.00 10.00      C    H  
ATOM   2214  N   GLU     3      15.426 -50.399  40.804  1.00 10.00      C    N  
ATOM   2215  CA  GLU     3      15.775 -48.981  40.643  1.00 10.00      C    C  
ATOM   2216  C   GLU     3      14.863 -48.073  41.479  1.00 10.00      C    C  
ATOM   2217  O   GLU     3      15.060 -46.856  41.521  1.00 10.00      C    O  
ATOM   2218  CB  GLU     3      15.674 -48.575  39.166  1.00 10.00      C    C  
ATOM   2219  CG  GLU     3      16.926 -48.848  38.346  1.00 10.00      C    C  
ATOM   2220  CD  GLU     3      17.711 -47.588  38.048  1.00 10.00      C    C  
ATOM   2221  OE1 GLU     3      17.468 -46.970  36.990  1.00 10.00      C    O  
ATOM   2222  OE2 GLU     3      18.576 -47.208  38.864  1.00 10.00      C    O1-
ATOM   2223  HN  GLU     3      14.504 -50.634  41.068  1.00 10.00      C    H  
ATOM   2224  N   LEU     4      13.874 -48.679  42.138  1.00 10.00      C    N  
ATOM   2225  CA  LEU     4      12.901 -47.961  42.965  1.00 10.00      C    C  
ATOM   2226  C   LEU     4      12.058 -46.987  42.146  1.00 10.00      C    C  
ATOM   2227  O   LEU     4      12.412 -45.816  41.973  1.00 10.00      C    O  
ATOM   2228  CB  LEU     4      13.528 -47.275  44.180  1.00 10.00      C    C  
ATOM   2229  CG  LEU     4      12.537 -46.873  45.276  1.00 10.00      C    C  
ATOM   2230  CD1 LEU     4      12.091 -48.088  46.075  1.00 10.00      C    C  
ATOM   2231  CD2 LEU     4      13.123 -45.809  46.188  1.00 10.00      C    C  
ATOM   2232  HN  LEU     4      13.785 -49.658  42.067  1.00 10.00      C    H  
ATOM   2233  N   VAL     5      10.937 -47.480  41.643  1.00 10.00      C    N  
ATOM   2234  CA  VAL     5      10.046 -46.667  40.834  1.00 10.00      C    C  
ATOM   2235  C   VAL     5       8.914 -46.086  41.676  1.00 10.00      C    C  
ATOM   2236  O   VAL     5       8.148 -46.818  42.305  1.00 10.00      C    O  
ATOM   2237  CB  VAL     5       9.462 -47.471  39.656  1.00 10.00      C    C  
ATOM   2238  CG1 VAL     5       8.531 -46.607  38.819  1.00 10.00      C    C  
ATOM   2239  CG2 VAL     5      10.585 -48.034  38.798  1.00 10.00      C    C  
ATOM   2240  HN  VAL     5      10.703 -48.417  41.826  1.00 10.00      C    H  
ATOM   2241  N   VAL     6       8.830 -44.766  41.693  1.00 10.00      C    N  
ATOM   2242  CA  VAL     6       7.796 -44.070  42.443  1.00 10.00      C    C  
ATOM   2243  C   VAL     6       6.898 -43.276  41.500  1.00 10.00      C    C  
ATOM   2244  O   VAL     6       7.267 -43.013  40.350  1.00 10.00      C    O  
ATOM   2245  CB  VAL     6       8.393 -43.114  43.502  1.00 10.00      C    C  
ATOM   2246  CG1 VAL     6       9.040 -43.902  44.634  1.00 10.00      C    C  
ATOM   2247  CG2 VAL     6       9.397 -42.156  42.870  1.00 10.00      C    C  
ATOM   2248  HN  VAL     6       9.482 -44.239  41.177  1.00 10.00      C    H  
ATOM   2249  N   GLU     7       5.721 -42.910  41.980  1.00 10.00      C    N  
ATOM   2250  CA  GLU     7       4.780 -42.144  41.183  1.00 10.00      C    C  
ATOM   2251  C   GLU     7       4.924 -40.661  41.496  1.00 10.00      C    C  
ATOM   2252  O   GLU     7       4.608 -40.215  42.601  1.00 10.00      C    O  
ATOM   2253  CB  GLU     7       3.345 -42.608  41.452  1.00 10.00      C    C  
ATOM   2254  CG  GLU     7       3.134 -44.103  41.281  1.00 10.00      C    C  
ATOM   2255  CD  GLU     7       1.670 -44.501  41.290  1.00 10.00      C    C  
ATOM   2256  OE1 GLU     7       0.848 -43.774  41.893  1.00 10.00      C    O  
ATOM   2257  OE2 GLU     7       1.334 -45.547  40.702  1.00 10.00      C    O1-
ATOM   2258  HN  GLU     7       5.478 -43.154  42.900  1.00 10.00      C    H  
ATOM   2259  N   VAL     8       5.420 -39.908  40.528  1.00 10.00      C    N  
ATOM   2260  CA  VAL     8       5.615 -38.479  40.700  1.00 10.00      C    C  
ATOM   2261  C   VAL     8       4.552 -37.690  39.946  1.00 10.00      C    C  
ATOM   2262  O   VAL     8       4.097 -38.104  38.874  1.00 10.00      C    O  
ATOM   2263  CB  VAL     8       7.024 -38.027  40.246  1.00 10.00      C    C  
ATOM   2264  CG1 VAL     8       8.095 -38.620  41.150  1.00 10.00      C    C  
ATOM   2265  CG2 VAL     8       7.282 -38.400  38.792  1.00 10.00      C    C  
ATOM   2266  HN  VAL     8       5.652 -40.324  39.669  1.00 10.00      C    H  
ATOM   2267  N   ARG     9       4.147 -36.569  40.518  1.00 10.00      C    N  
ATOM   2268  CA  ARG     9       3.143 -35.715  39.904  1.00 10.00      C    C  
ATOM   2269  C   ARG     9       3.760 -34.820  38.836  1.00 10.00      C    C  
ATOM   2270  O   ARG     9       4.657 -34.021  39.111  1.00 10.00      C    O  
ATOM   2271  CB  ARG     9       2.452 -34.863  40.971  1.00 10.00      C    C  
ATOM   2272  CG  ARG     9       1.423 -33.886  40.427  1.00 10.00      C    C  
ATOM   2273  CD  ARG     9       0.872 -32.998  41.530  1.00 10.00      C    C  
ATOM   2274  NE  ARG     9      -0.174 -33.666  42.305  1.00 10.00      C    N  
ATOM   2275  CZ  ARG     9      -0.184 -33.742  43.637  1.00 10.00      C    C  
ATOM   2276  NH1 ARG     9       0.796 -33.198  44.350  1.00 10.00      C    N1+
ATOM   2277  NH2 ARG     9      -1.174 -34.375  44.258  1.00 10.00      C    N  
ATOM   2278  HN  ARG     9       4.528 -36.310  41.384  1.00 10.00      C    H  
ATOM   2279  HE  ARG     9      -0.915 -34.074  41.802  1.00 10.00      C    H  
ATOM   2280 HH11 ARG     9       1.566 -32.721  43.891  1.00 10.00      C    H  
ATOM   2281 HH12 ARG     9       0.780 -33.251  45.353  1.00 10.00      C    H  
ATOM   2282 HH21 ARG     9      -1.916 -34.800  43.730  1.00 10.00      C    H  
ATOM   2283 HH22 ARG     9      -1.189 -34.431  45.261  1.00 10.00      C    H  
ATOM   2284  N   GLY    10       3.278 -34.963  37.614  1.00 10.00      C    N  
ATOM   2285  CA  GLY    10       3.777 -34.157  36.523  1.00 10.00      C    C  
ATOM   2286  C   GLY    10       3.149 -32.779  36.525  1.00 10.00      C    C  
ATOM   2287  O   GLY    10       2.187 -32.534  37.256  1.00 10.00      C    O  
ATOM   2288  HN  GLY    10       2.566 -35.623  37.452  1.00 10.00      C    H  
ATOM   2289  N   SER    11       3.669 -31.883  35.694  1.00 10.00      C    N  
ATOM   2290  CA  SER    11       3.159 -30.519  35.608  1.00 10.00      C    C  
ATOM   2291  C   SER    11       1.787 -30.451  34.936  1.00 10.00      C    C  
ATOM   2292  O   SER    11       1.224 -29.372  34.763  1.00 10.00      C    O  
ATOM   2293  CB  SER    11       4.169 -29.611  34.900  1.00 10.00      C    C  
ATOM   2294  OG  SER    11       5.381 -29.543  35.640  1.00 10.00      C    O  
ATOM   2295  HN  SER    11       4.424 -32.144  35.127  1.00 10.00      C    H  
ATOM   2296  HG  SER    11       5.180 -29.272  36.546  1.00 10.00      C    H  
ATOM   2297  N   ASN    12       1.250 -31.609  34.569  1.00 10.00      C    N  
ATOM   2298  CA  ASN    12      -0.060 -31.676  33.941  1.00 10.00      C    C  
ATOM   2299  C   ASN    12      -1.107 -32.199  34.921  1.00 10.00      C    C  
ATOM   2300  O   ASN    12      -2.294 -32.265  34.604  1.00 10.00      C    O  
ATOM   2301  CB  ASN    12      -0.037 -32.514  32.655  1.00 10.00      C    C  
ATOM   2302  CG  ASN    12       0.502 -33.922  32.843  1.00 10.00      C    C  
ATOM   2303  ND2 ASN    12       0.946 -34.534  31.752  1.00 10.00      C    N  
ATOM   2304  OD1 ASN    12       0.523 -34.455  33.954  1.00 10.00      C    O  
ATOM   2305  HN  ASN    12       1.749 -32.437  34.723  1.00 10.00      C    H  
ATOM   2306 HD21 ASN    12       0.909 -34.052  30.898  1.00 10.00      C    H  
ATOM   2307 HD22 ASN    12       1.286 -35.454  31.839  1.00 10.00      C    H  
ATOM   2308  N   GLY    13      -0.658 -32.570  36.116  1.00 10.00      C    N  
ATOM   2309  CA  GLY    13      -1.570 -33.067  37.132  1.00 10.00      C    C  
ATOM   2310  C   GLY    13      -1.625 -34.582  37.218  1.00 10.00      C    C  
ATOM   2311  O   GLY    13      -2.132 -35.131  38.197  1.00 10.00      C    O  
ATOM   2312  HN  GLY    13       0.302 -32.501  36.313  1.00 10.00      C    H  
ATOM   2313  N   ALA    14      -1.099 -35.258  36.206  1.00 10.00      C    N  
ATOM   2314  CA  ALA    14      -1.104 -36.716  36.177  1.00 10.00      C    C  
ATOM   2315  C   ALA    14       0.150 -37.281  36.834  1.00 10.00      C    C  
ATOM   2316  O   ALA    14       1.155 -36.580  36.981  1.00 10.00      C    O  
ATOM   2317  CB  ALA    14      -1.223 -37.215  34.747  1.00 10.00      C    C  
ATOM   2318  HN  ALA    14      -0.688 -34.766  35.462  1.00 10.00      C    H  
ATOM   2319  N   PHE    15       0.090 -38.548  37.223  1.00 10.00      C    N  
ATOM   2320  CA  PHE    15       1.222 -39.203  37.862  1.00 10.00      C    C  
ATOM   2321  C   PHE    15       1.968 -40.101  36.879  1.00 10.00      C    C  
ATOM   2322  O   PHE    15       1.357 -40.897  36.162  1.00 10.00      C    O  
ATOM   2323  CB  PHE    15       0.770 -40.002  39.088  1.00 10.00      C    C  
ATOM   2324  CG  PHE    15       0.397 -39.145  40.267  1.00 10.00      C    C  
ATOM   2325  CD1 PHE    15       1.325 -38.866  41.257  1.00 10.00      C    C  
ATOM   2326  CD2 PHE    15      -0.881 -38.621  40.388  1.00 10.00      C    C  
ATOM   2327  CE1 PHE    15       0.990 -38.079  42.344  1.00 10.00      C    C  
ATOM   2328  CE2 PHE    15      -1.224 -37.834  41.471  1.00 10.00      C    C  
ATOM   2329  CZ  PHE    15      -0.287 -37.562  42.451  1.00 10.00      C    C  
ATOM   2330  HN  PHE    15      -0.741 -39.055  37.076  1.00 10.00      C    H  
ATOM   2331  N   TYR    16       3.286 -39.959  36.850  1.00 10.00      C    N  
ATOM   2332  CA  TYR    16       4.132 -40.747  35.960  1.00 10.00      C    C  
ATOM   2333  C   TYR    16       5.065 -41.643  36.764  1.00 10.00      C    C  
ATOM   2334  O   TYR    16       5.205 -41.476  37.977  1.00 10.00      C    O  
ATOM   2335  CB  TYR    16       4.964 -39.824  35.062  1.00 10.00      C    C  
ATOM   2336  CG  TYR    16       4.162 -39.084  34.013  1.00 10.00      C    C  
ATOM   2337  CD1 TYR    16       3.807 -39.702  32.824  1.00 10.00      C    C  
ATOM   2338  CD2 TYR    16       3.762 -37.767  34.213  1.00 10.00      C    C  
ATOM   2339  CE1 TYR    16       3.075 -39.034  31.862  1.00 10.00      C    C  
ATOM   2340  CE2 TYR    16       3.029 -37.091  33.256  1.00 10.00      C    C  
ATOM   2341  CZ  TYR    16       2.687 -37.731  32.083  1.00 10.00      C    C  
ATOM   2342  OH  TYR    16       1.943 -37.071  31.132  1.00 10.00      C    O  
ATOM   2343  HN  TYR    16       3.709 -39.310  37.460  1.00 10.00      C    H  
ATOM   2344  HH  TYR    16       2.519 -36.497  30.597  1.00 10.00      C    H  
ATOM   2345  N   LYS    17       5.705 -42.585  36.086  1.00 10.00      C    N  
ATOM   2346  CA  LYS    17       6.631 -43.499  36.736  1.00 10.00      C    C  
ATOM   2347  C   LYS    17       8.044 -42.930  36.667  1.00 10.00      C    C  
ATOM   2348  O   LYS    17       8.532 -42.598  35.588  1.00 10.00      C    O  
ATOM   2349  CB  LYS    17       6.585 -44.872  36.060  1.00 10.00      C    C  
ATOM   2350  CG  LYS    17       5.287 -45.637  36.271  1.00 10.00      C    C  
ATOM   2351  CD  LYS    17       4.709 -46.126  34.950  1.00 10.00      C    C  
ATOM   2352  CE  LYS    17       3.717 -45.126  34.376  1.00 10.00      C    C  
ATOM   2353  NZ  LYS    17       3.610 -45.231  32.897  1.00 10.00      C    N1+
ATOM   2354  HN  LYS    17       5.563 -42.660  35.110  1.00 10.00      C    H  
ATOM   2355  HZ1 LYS    17       3.346 -46.198  32.622  1.00 10.00      C    H  
ATOM   2356  HZ2 LYS    17       4.525 -44.986  32.451  1.00 10.00      C    H  
ATOM   2357  HZ3 LYS    17       2.882 -44.571  32.543  1.00 10.00      C    H  
ATOM   2358  N   ALA    18       8.689 -42.796  37.816  1.00 10.00      C    N  
ATOM   2359  CA  ALA    18      10.037 -42.254  37.860  1.00 10.00      C    C  
ATOM   2360  C   ALA    18      10.948 -43.058  38.781  1.00 10.00      C    C  
ATOM   2361  O   ALA    18      10.511 -43.579  39.807  1.00 10.00      C    O  
ATOM   2362  CB  ALA    18      10.010 -40.795  38.284  1.00 10.00      C    C  
ATOM   2363  HN  ALA    18       8.247 -43.061  38.657  1.00 10.00      C    H  
ATOM   2364  N   PHE    19      12.213 -43.150  38.398  1.00 10.00      C    N  
ATOM   2365  CA  PHE    19      13.212 -43.867  39.176  1.00 10.00      C    C  
ATOM   2366  C   PHE    19      13.945 -42.879  40.074  1.00 10.00      C    C  
ATOM   2367  O   PHE    19      14.290 -41.776  39.637  1.00 10.00      C    O  
ATOM   2368  CB  PHE    19      14.230 -44.550  38.251  1.00 10.00      C    C  
ATOM   2369  CG  PHE    19      13.641 -45.205  37.030  1.00 10.00      C    C  
ATOM   2370  CD1 PHE    19      13.107 -46.480  37.098  1.00 10.00      C    C  
ATOM   2371  CD2 PHE    19      13.633 -44.545  35.811  1.00 10.00      C    C  
ATOM   2372  CE1 PHE    19      12.573 -47.086  35.976  1.00 10.00      C    C  
ATOM   2373  CE2 PHE    19      13.100 -45.143  34.684  1.00 10.00      C    C  
ATOM   2374  CZ  PHE    19      12.569 -46.415  34.768  1.00 10.00      C    C  
ATOM   2375  HN  PHE    19      12.489 -42.709  37.563  1.00 10.00      C    H  
ATOM   2376  N   VAL    20      14.176 -43.265  41.319  1.00 10.00      C    N  
ATOM   2377  CA  VAL    20      14.869 -42.400  42.268  1.00 10.00      C    C  
ATOM   2378  C   VAL    20      16.370 -42.404  41.997  1.00 10.00      C    C  
ATOM   2379  O   VAL    20      17.009 -43.454  42.012  1.00 10.00      C    O  
ATOM   2380  CB  VAL    20      14.605 -42.820  43.727  1.00 10.00      C    C  
ATOM   2381  CG1 VAL    20      15.266 -41.852  44.696  1.00 10.00      C    C  
ATOM   2382  CG2 VAL    20      13.109 -42.901  43.994  1.00 10.00      C    C  
ATOM   2383  HN  VAL    20      13.881 -44.160  41.609  1.00 10.00      C    H  
ATOM   2384  N   LYS    21      16.927 -41.228  41.738  1.00 10.00      C    N  
ATOM   2385  CA  LYS    21      18.352 -41.113  41.452  1.00 10.00      C    C  
ATOM   2386  C   LYS    21      19.098 -40.324  42.524  1.00 10.00      C    C  
ATOM   2387  O   LYS    21      20.130 -40.768  43.024  1.00 10.00      C    O  
ATOM   2388  CB  LYS    21      18.580 -40.490  40.074  1.00 10.00      C    C  
ATOM   2389  CG  LYS    21      18.046 -41.331  38.925  1.00 10.00      C    C  
ATOM   2390  CD  LYS    21      18.767 -42.670  38.837  1.00 10.00      C    C  
ATOM   2391  CE  LYS    21      18.112 -43.592  37.821  1.00 10.00      C    C  
ATOM   2392  NZ  LYS    21      18.936 -44.802  37.561  1.00 10.00      C    N1+
ATOM   2393  HN  LYS    21      16.369 -40.422  41.737  1.00 10.00      C    H  
ATOM   2394  HZ1 LYS    21      19.777 -44.552  37.001  1.00 10.00      C    H  
ATOM   2395  HZ2 LYS    21      18.379 -45.515  37.037  1.00 10.00      C    H  
ATOM   2396  HZ3 LYS    21      19.244 -45.226  38.460  1.00 10.00      C    H  
ATOM   2397  N   ASP    22      18.581 -39.155  42.874  1.00 10.00      C    N  
ATOM   2398  CA  ASP    22      19.223 -38.318  43.883  1.00 10.00      C    C  
ATOM   2399  C   ASP    22      18.209 -37.783  44.887  1.00 10.00      C    C  
ATOM   2400  O   ASP    22      17.064 -37.500  44.538  1.00 10.00      C    O  
ATOM   2401  CB  ASP    22      19.997 -37.170  43.225  1.00 10.00      C    C  
ATOM   2402  CG  ASP    22      20.711 -36.279  44.224  1.00 10.00      C    C  
ATOM   2403  OD1 ASP    22      21.172 -36.792  45.270  1.00 10.00      C    O  
ATOM   2404  OD2 ASP    22      20.814 -35.062  43.964  1.00 10.00      C    O1-
ATOM   2405  HN  ASP    22      17.748 -38.849  42.452  1.00 10.00      C    H  
ATOM   2406  N   VAL    23      18.641 -37.636  46.130  1.00 10.00      C    N  
ATOM   2407  CA  VAL    23      17.774 -37.149  47.195  1.00 10.00      C    C  
ATOM   2408  C   VAL    23      18.342 -35.872  47.816  1.00 10.00      C    C  
ATOM   2409  O   VAL    23      19.528 -35.803  48.136  1.00 10.00      C    O  
ATOM   2410  CB  VAL    23      17.594 -38.215  48.300  1.00 10.00      C    C  
ATOM   2411  CG1 VAL    23      16.678 -37.709  49.408  1.00 10.00      C    C  
ATOM   2412  CG2 VAL    23      17.059 -39.517  47.721  1.00 10.00      C    C  
ATOM   2413  HN  VAL    23      19.583 -37.837  46.333  1.00 10.00      C    H  
ATOM   2414  N   HIS    24      17.496 -34.862  47.964  1.00 10.00      C    N  
ATOM   2415  CA  HIS    24      17.911 -33.596  48.558  1.00 10.00      C    C  
ATOM   2416  C   HIS    24      17.161 -33.368  49.862  1.00 10.00      C    C  
ATOM   2417  O   HIS    24      16.537 -34.288  50.390  1.00 10.00      C    O  
ATOM   2418  CB  HIS    24      17.667 -32.423  47.603  1.00 10.00      C    C  
ATOM   2419  CG  HIS    24      18.499 -32.453  46.361  1.00 10.00      C    C  
ATOM   2420  CD2 HIS    24      19.842 -32.519  46.195  1.00 10.00      C    C  
ATOM   2421  ND1 HIS    24      17.961 -32.404  45.095  1.00 10.00      C    N  
ATOM   2422  CE1 HIS    24      18.935 -32.437  44.207  1.00 10.00      C    C  
ATOM   2423  NE2 HIS    24      20.089 -32.508  44.845  1.00 10.00      C    N  
ATOM   2424  HN  HIS    24      16.563 -34.975  47.690  1.00 10.00      C    H  
ATOM   2425  HD1 HIS    24      17.000 -32.368  44.876  1.00 10.00      C    H  
ATOM   2426  HE2 HIS    24      20.928 -32.819  44.432  1.00 10.00      C    H  
ATOM   2427  N   GLU    25      17.207 -32.142  50.370  1.00 10.00      C    N  
ATOM   2428  CA  GLU    25      16.539 -31.810  51.621  1.00 10.00      C    C  
ATOM   2429  C   GLU    25      15.047 -31.531  51.417  1.00 10.00      C    C  
ATOM   2430  O   GLU    25      14.270 -31.547  52.370  1.00 10.00      C    O  
ATOM   2431  CB  GLU    25      17.219 -30.609  52.285  1.00 10.00      C    C  
ATOM   2432  CG  GLU    25      18.683 -30.837  52.636  1.00 10.00      C    C  
ATOM   2433  CD  GLU    25      18.892 -32.048  53.524  1.00 10.00      C    C  
ATOM   2434  OE1 GLU    25      18.338 -32.073  54.645  1.00 10.00      C    O  
ATOM   2435  OE2 GLU    25      19.622 -32.973  53.114  1.00 10.00      C    O1-
ATOM   2436  HN  GLU    25      17.712 -31.444  49.899  1.00 10.00      C    H  
ATOM   2437  N   ASP    26      14.654 -31.269  50.175  1.00 10.00      C    N  
ATOM   2438  CA  ASP    26      13.251 -30.990  49.869  1.00 10.00      C    C  
ATOM   2439  C   ASP    26      12.807 -31.668  48.577  1.00 10.00      C    C  
ATOM   2440  O   ASP    26      11.980 -32.581  48.592  1.00 10.00      C    O  
ATOM   2441  CB  ASP    26      12.989 -29.484  49.784  1.00 10.00      C    C  
ATOM   2442  CG  ASP    26      11.583 -29.164  49.302  1.00 10.00      C    C  
ATOM   2443  OD1 ASP    26      11.421 -28.818  48.111  1.00 10.00      C    O  
ATOM   2444  OD2 ASP    26      10.633 -29.272  50.108  1.00 10.00      C    O1-
ATOM   2445  HN  ASP    26      15.313 -31.264  49.453  1.00 10.00      C    H  
ATOM   2446  N   SER    27      13.362 -31.224  47.466  1.00 10.00      C    N  
ATOM   2447  CA  SER    27      13.014 -31.775  46.169  1.00 10.00      C    C  
ATOM   2448  C   SER    27      14.026 -32.840  45.762  1.00 10.00      C    C  
ATOM   2449  O   SER    27      15.231 -32.631  45.881  1.00 10.00      C    O  
ATOM   2450  CB  SER    27      12.983 -30.643  45.143  1.00 10.00      C    C  
ATOM   2451  OG  SER    27      12.788 -29.387  45.783  1.00 10.00      C    O  
ATOM   2452  HN  SER    27      14.032 -30.510  47.515  1.00 10.00      C    H  
ATOM   2453  HG  SER    27      12.235 -29.504  46.572  1.00 10.00      C    H  
ATOM   2454  N   ILE    28      13.544 -33.978  45.291  1.00 10.00      C    N  
ATOM   2455  CA  ILE    28      14.431 -35.062  44.888  1.00 10.00      C    C  
ATOM   2456  C   ILE    28      14.608 -35.118  43.374  1.00 10.00      C    C  
ATOM   2457  O   ILE    28      13.743 -34.665  42.622  1.00 10.00      C    O  
ATOM   2458  CB  ILE    28      13.948 -36.431  45.407  1.00 10.00      C    C  
ATOM   2459  CG1 ILE    28      12.514 -36.714  44.951  1.00 10.00      C    C  
ATOM   2460  CG2 ILE    28      14.053 -36.491  46.923  1.00 10.00      C    C  
ATOM   2461  CD1 ILE    28      12.011 -38.092  45.326  1.00 10.00      C    C  
ATOM   2462  HN  ILE    28      12.568 -34.094  45.204  1.00 10.00      C    H  
ATOM   2463  N   THR    29      15.735 -35.677  42.946  1.00 10.00      C    N  
ATOM   2464  CA  THR    29      16.047 -35.811  41.532  1.00 10.00      C    C  
ATOM   2465  C   THR    29      15.624 -37.193  41.044  1.00 10.00      C    C  
ATOM   2466  O   THR    29      16.242 -38.207  41.392  1.00 10.00      C    O  
ATOM   2467  CB  THR    29      17.561 -35.635  41.280  1.00 10.00      C    C  
ATOM   2468  CG2 THR    29      17.825 -35.244  39.835  1.00 10.00      C    C  
ATOM   2469  OG1 THR    29      18.083 -34.616  42.146  1.00 10.00      C    O  
ATOM   2470  HN  THR    29      16.372 -36.026  43.604  1.00 10.00      C    H  
ATOM   2471  HG1 THR    29      18.925 -34.913  42.516  1.00 10.00      C    H  
ATOM   2472  N   VAL    30      14.564 -37.234  40.256  1.00 10.00      C    N  
ATOM   2473  CA  VAL    30      14.057 -38.488  39.732  1.00 10.00      C    C  
ATOM   2474  C   VAL    30      14.128 -38.520  38.211  1.00 10.00      C    C  
ATOM   2475  O   VAL    30      14.052 -37.479  37.554  1.00 10.00      C    O  
ATOM   2476  CB  VAL    30      12.609 -38.771  40.193  1.00 10.00      C    C  
ATOM   2477  CG1 VAL    30      12.574 -39.112  41.677  1.00 10.00      C    C  
ATOM   2478  CG2 VAL    30      11.697 -37.589  39.890  1.00 10.00      C    C  
ATOM   2479  HN  VAL    30      14.115 -36.395  40.012  1.00 10.00      C    H  
ATOM   2480  N   ALA    31      14.297 -39.715  37.667  1.00 10.00      C    N  
ATOM   2481  CA  ALA    31      14.362 -39.903  36.226  1.00 10.00      C    C  
ATOM   2482  C   ALA    31      13.067 -40.538  35.746  1.00 10.00      C    C  
ATOM   2483  O   ALA    31      12.663 -41.583  36.247  1.00 10.00      C    O  
ATOM   2484  CB  ALA    31      15.551 -40.774  35.857  1.00 10.00      C    C  
ATOM   2485  HN  ALA    31      14.376 -40.499  38.253  1.00 10.00      C    H  
ATOM   2486  N   PHE    32      12.413 -39.897  34.790  1.00 10.00      C    N  
ATOM   2487  CA  PHE    32      11.151 -40.395  34.255  1.00 10.00      C    C  
ATOM   2488  C   PHE    32      11.319 -41.723  33.517  1.00 10.00      C    C  
ATOM   2489  O   PHE    32      12.428 -42.099  33.141  1.00 10.00      C    O  
ATOM   2490  CB  PHE    32      10.501 -39.351  33.348  1.00 10.00      C    C  
ATOM   2491  CG  PHE    32       9.866 -38.215  34.100  1.00 10.00      C    C  
ATOM   2492  CD1 PHE    32       8.595 -38.347  34.633  1.00 10.00      C    C  
ATOM   2493  CD2 PHE    32      10.541 -37.017  34.276  1.00 10.00      C    C  
ATOM   2494  CE1 PHE    32       8.007 -37.308  35.325  1.00 10.00      C    C  
ATOM   2495  CE2 PHE    32       9.957 -35.974  34.968  1.00 10.00      C    C  
ATOM   2496  CZ  PHE    32       8.689 -36.120  35.492  1.00 10.00      C    C  
ATOM   2497  HN  PHE    32      12.788 -39.065  34.432  1.00 10.00      C    H  
ATOM   2498  N   GLU    33      10.205 -42.425  33.334  1.00 10.00      C    N  
ATOM   2499  CA  GLU    33      10.181 -43.716  32.648  1.00 10.00      C    C  
ATOM   2500  C   GLU    33      10.889 -43.667  31.292  1.00 10.00      C    C  
ATOM   2501  O   GLU    33      10.485 -42.929  30.392  1.00 10.00      C    O  
ATOM   2502  CB  GLU    33       8.736 -44.209  32.501  1.00 10.00      C    C  
ATOM   2503  CG  GLU    33       7.751 -43.128  32.076  1.00 10.00      C    C  
ATOM   2504  CD  GLU    33       6.311 -43.492  32.370  1.00 10.00      C    C  
ATOM   2505  OE1 GLU    33       5.740 -44.319  31.630  1.00 10.00      C    O  
ATOM   2506  OE2 GLU    33       5.742 -42.951  33.344  1.00 10.00      C    O1-
ATOM   2507  HN  GLU    33       9.363 -42.072  33.694  1.00 10.00      C    H  
ATOM   2508  N   ASN    34      11.969 -44.444  31.179  1.00 10.00      C    N  
ATOM   2509  CA  ASN    34      12.776 -44.518  29.952  1.00 10.00      C    C  
ATOM   2510  C   ASN    34      13.448 -43.185  29.634  1.00 10.00      C    C  
ATOM   2511  O   ASN    34      13.960 -42.985  28.531  1.00 10.00      C    O  
ATOM   2512  CB  ASN    34      11.959 -45.012  28.753  1.00 10.00      C    C  
ATOM   2513  CG  ASN    34      12.485 -46.314  28.177  1.00 10.00      C    C  
ATOM   2514  ND2 ASN    34      11.811 -47.414  28.484  1.00 10.00      C    N  
ATOM   2515  OD1 ASN    34      13.481 -46.329  27.452  1.00 10.00      C    O  
ATOM   2516  HN  ASN    34      12.236 -44.991  31.947  1.00 10.00      C    H  
ATOM   2517 HD21 ASN    34      11.017 -47.324  29.061  1.00 10.00      C    H  
ATOM   2518 HD22 ASN    34      12.126 -48.271  28.127  1.00 10.00      C    H  
ATOM   2519  N   ASN    35      13.446 -42.289  30.619  1.00 10.00      C    N  
ATOM   2520  CA  ASN    35      14.043 -40.965  30.487  1.00 10.00      C    C  
ATOM   2521  C   ASN    35      13.411 -40.171  29.345  1.00 10.00      C    C  
ATOM   2522  O   ASN    35      14.073 -39.830  28.365  1.00 10.00      C    O  
ATOM   2523  CB  ASN    35      15.567 -41.050  30.330  1.00 10.00      C    C  
ATOM   2524  CG  ASN    35      16.279 -39.757  30.696  1.00 10.00      C    C  
ATOM   2525  ND2 ASN    35      17.516 -39.872  31.158  1.00 10.00      C    N  
ATOM   2526  OD1 ASN    35      15.729 -38.665  30.561  1.00 10.00      C    O  
ATOM   2527  HN  ASN    35      13.019 -42.528  31.471  1.00 10.00      C    H  
ATOM   2528 HD21 ASN    35      17.899 -40.773  31.244  1.00 10.00      C    H  
ATOM   2529 HD22 ASN    35      17.999 -39.054  31.396  1.00 10.00      C    H  
ATOM   2530  N   TRP    36      12.114 -39.909  29.459  1.00 10.00      C    N  
ATOM   2531  CA  TRP    36      11.415 -39.137  28.437  1.00 10.00      C    C  
ATOM   2532  C   TRP    36      11.565 -37.642  28.698  1.00 10.00      C    C  
ATOM   2533  O   TRP    36      11.447 -36.818  27.789  1.00 10.00      C    O  
ATOM   2534  CB  TRP    36       9.948 -39.567  28.269  1.00 10.00      C    C  
ATOM   2535  CG  TRP    36       9.058 -39.403  29.467  1.00 10.00      C    C  
ATOM   2536  CD1 TRP    36       8.811 -40.333  30.434  1.00 10.00      C    C  
ATOM   2537  CD2 TRP    36       8.262 -38.258  29.804  1.00 10.00      C    C  
ATOM   2538  CE2 TRP    36       7.577 -38.560  30.996  1.00 10.00      C    C  
ATOM   2539  CE3 TRP    36       8.069 -37.003  29.219  1.00 10.00      C    C  
ATOM   2540  NE1 TRP    36       7.928 -39.832  31.360  1.00 10.00      C    N  
ATOM   2541  CZ2 TRP    36       6.713 -37.657  31.612  1.00 10.00      C    C  
ATOM   2542  CZ3 TRP    36       7.210 -36.110  29.831  1.00 10.00      C    C  
ATOM   2543  CH2 TRP    36       6.546 -36.440  31.017  1.00 10.00      C    C  
ATOM   2544  HN  TRP    36      11.617 -40.254  30.229  1.00 10.00      C    H  
ATOM   2545  HE1 TRP    36       7.601 -40.311  32.154  1.00 10.00      C    H  
ATOM   2546  N   GLN    37      11.855 -37.312  29.946  1.00 10.00      C    N  
ATOM   2547  CA  GLN    37      12.055 -35.937  30.363  1.00 10.00      C    C  
ATOM   2548  C   GLN    37      13.271 -35.901  31.277  1.00 10.00      C    C  
ATOM   2549  O   GLN    37      13.418 -36.774  32.135  1.00 10.00      C    O  
ATOM   2550  CB  GLN    37      10.820 -35.426  31.114  1.00 10.00      C    C  
ATOM   2551  CG  GLN    37      10.288 -34.088  30.619  1.00 10.00      C    C  
ATOM   2552  CD  GLN    37      11.016 -32.897  31.218  1.00 10.00      C    C  
ATOM   2553  NE2 GLN    37      11.099 -31.812  30.463  1.00 10.00      C    N  
ATOM   2554  OE1 GLN    37      11.496 -32.947  32.349  1.00 10.00      C    O  
ATOM   2555  HN  GLN    37      11.954 -38.021  30.611  1.00 10.00      C    H  
ATOM   2556 HE21 GLN    37      10.690 -31.836  29.570  1.00 10.00      C    H  
ATOM   2557 HE22 GLN    37      11.566 -31.029  30.823  1.00 10.00      C    H  
ATOM   2558  N   PRO    38      14.176 -34.930  31.076  1.00 10.00      C    N  
ATOM   2559  CA  PRO    38      15.389 -34.787  31.891  1.00 10.00      C    C  
ATOM   2560  C   PRO    38      15.092 -34.704  33.391  1.00 10.00      C    C  
ATOM   2561  O   PRO    38      13.949 -34.478  33.794  1.00 10.00      C    O  
ATOM   2562  CB  PRO    38      16.021 -33.477  31.397  1.00 10.00      C    C  
ATOM   2563  CG  PRO    38      14.972 -32.812  30.569  1.00 10.00      C    C  
ATOM   2564  CD  PRO    38      14.109 -33.910  30.023  1.00 10.00      C    C  
ATOM   2565  N   ASP    39      16.139 -34.884  34.194  1.00 10.00      C    N  
ATOM   2566  CA  ASP    39      16.046 -34.855  35.656  1.00 10.00      C    C  
ATOM   2567  C   ASP    39      15.170 -33.715  36.162  1.00 10.00      C    C  
ATOM   2568  O   ASP    39      15.341 -32.554  35.775  1.00 10.00      C    O  
ATOM   2569  CB  ASP    39      17.440 -34.764  36.284  1.00 10.00      C    C  
ATOM   2570  CG  ASP    39      18.304 -35.974  35.984  1.00 10.00      C    C  
ATOM   2571  OD1 ASP    39      18.728 -36.128  34.819  1.00 10.00      C    O  
ATOM   2572  OD2 ASP    39      18.570 -36.773  36.910  1.00 10.00      C    O1-
ATOM   2573  HN  ASP    39      17.018 -35.050  33.791  1.00 10.00      C    H  
ATOM   2574  N   ARG    40      14.224 -34.059  37.024  1.00 10.00      C    N  
ATOM   2575  CA  ARG    40      13.304 -33.086  37.587  1.00 10.00      C    C  
ATOM   2576  C   ARG    40      13.346 -33.121  39.105  1.00 10.00      C    C  
ATOM   2577  O   ARG    40      13.501 -34.186  39.702  1.00 10.00      C    O  
ATOM   2578  CB  ARG    40      11.880 -33.378  37.113  1.00 10.00      C    C  
ATOM   2579  CG  ARG    40      11.592 -32.942  35.687  1.00 10.00      C    C  
ATOM   2580  CD  ARG    40      11.346 -31.446  35.606  1.00 10.00      C    C  
ATOM   2581  NE  ARG    40      10.102 -31.053  36.270  1.00 10.00      C    N  
ATOM   2582  CZ  ARG    40       9.184 -30.257  35.722  1.00 10.00      C    C  
ATOM   2583  NH1 ARG    40       9.369 -29.764  34.501  1.00 10.00      C    N1+
ATOM   2584  NH2 ARG    40       8.083 -29.953  36.399  1.00 10.00      C    N  
ATOM   2585  HN  ARG    40      14.145 -35.000  37.294  1.00 10.00      C    H  
ATOM   2586  HE  ARG    40       9.950 -31.399  37.176  1.00 10.00      C    H  
ATOM   2587 HH11 ARG    40      10.202 -29.991  33.987  1.00 10.00      C    H  
ATOM   2588 HH12 ARG    40       8.687 -29.159  34.088  1.00 10.00      C    H  
ATOM   2589 HH21 ARG    40       7.945 -30.316  37.322  1.00 10.00      C    H  
ATOM   2590 HH22 ARG    40       7.380 -29.357  35.993  1.00 10.00      C    H  
ATOM   2591  N   GLN    41      13.207 -31.954  39.717  1.00 10.00      C    N  
ATOM   2592  CA  GLN    41      13.212 -31.839  41.168  1.00 10.00      C    C  
ATOM   2593  C   GLN    41      11.785 -31.879  41.691  1.00 10.00      C    C  
ATOM   2594  O   GLN    41      11.129 -30.846  41.825  1.00 10.00      C    O  
ATOM   2595  CB  GLN    41      13.905 -30.548  41.610  1.00 10.00      C    C  
ATOM   2596  CG  GLN    41      15.370 -30.480  41.220  1.00 10.00      C    C  
ATOM   2597  CD  GLN    41      16.194 -31.594  41.836  1.00 10.00      C    C  
ATOM   2598  NE2 GLN    41      17.121 -32.135  41.061  1.00 10.00      C    N  
ATOM   2599  OE1 GLN    41      15.993 -31.973  42.990  1.00 10.00      C    O  
ATOM   2600  HN  GLN    41      13.089 -31.140  39.177  1.00 10.00      C    H  
ATOM   2601 HE21 GLN    41      17.221 -31.789  40.148  1.00 10.00      C    H  
ATOM   2602 HE22 GLN    41      17.660 -32.872  41.428  1.00 10.00      C    H  
ATOM   2603  N   ILE    42      11.305 -33.079  41.968  1.00 10.00      C    N  
ATOM   2604  CA  ILE    42       9.948 -33.266  42.453  1.00 10.00      C    C  
ATOM   2605  C   ILE    42       9.924 -33.258  43.981  1.00 10.00      C    C  
ATOM   2606  O   ILE    42      10.665 -34.004  44.624  1.00 10.00      C    O  
ATOM   2607  CB  ILE    42       9.333 -34.584  41.923  1.00 10.00      C    C  
ATOM   2608  CG1 ILE    42       9.464 -34.669  40.395  1.00 10.00      C    C  
ATOM   2609  CG2 ILE    42       7.875 -34.715  42.338  1.00 10.00      C    C  
ATOM   2610  CD1 ILE    42       8.721 -33.582  39.643  1.00 10.00      C    C  
ATOM   2611  HN  ILE    42      11.889 -33.863  41.861  1.00 10.00      C    H  
ATOM   2612  N   PRO    43       9.102 -32.383  44.578  1.00 10.00      C    N  
ATOM   2613  CA  PRO    43       8.977 -32.276  46.033  1.00 10.00      C    C  
ATOM   2614  C   PRO    43       8.373 -33.540  46.642  1.00 10.00      C    C  
ATOM   2615  O   PRO    43       7.646 -34.276  45.974  1.00 10.00      C    O  
ATOM   2616  CB  PRO    43       8.023 -31.092  46.234  1.00 10.00      C    C  
ATOM   2617  CG  PRO    43       8.010 -30.375  44.926  1.00 10.00      C    C  
ATOM   2618  CD  PRO    43       8.234 -31.425  43.882  1.00 10.00      C    C  
ATOM   2619  N   PHE    44       8.660 -33.770  47.919  1.00 10.00      C    N  
ATOM   2620  CA  PHE    44       8.164 -34.951  48.623  1.00 10.00      C    C  
ATOM   2621  C   PHE    44       6.639 -35.030  48.636  1.00 10.00      C    C  
ATOM   2622  O   PHE    44       6.070 -36.119  48.600  1.00 10.00      C    O  
ATOM   2623  CB  PHE    44       8.724 -35.010  50.046  1.00 10.00      C    C  
ATOM   2624  CG  PHE    44      10.113 -35.575  50.122  1.00 10.00      C    C  
ATOM   2625  CD1 PHE    44      10.363 -36.878  49.735  1.00 10.00      C    C  
ATOM   2626  CD2 PHE    44      11.168 -34.808  50.586  1.00 10.00      C    C  
ATOM   2627  CE1 PHE    44      11.635 -37.408  49.806  1.00 10.00      C    C  
ATOM   2628  CE2 PHE    44      12.446 -35.331  50.658  1.00 10.00      C    C  
ATOM   2629  CZ  PHE    44      12.679 -36.635  50.270  1.00 10.00      C    C  
ATOM   2630  HN  PHE    44       9.227 -33.129  48.403  1.00 10.00      C    H  
ATOM   2631  N   HIS    45       5.976 -33.876  48.655  1.00 10.00      C    N  
ATOM   2632  CA  HIS    45       4.514 -33.845  48.676  1.00 10.00      C    C  
ATOM   2633  C   HIS    45       3.906 -34.198  47.318  1.00 10.00      C    C  
ATOM   2634  O   HIS    45       2.682 -34.272  47.178  1.00 10.00      C    O  
ATOM   2635  CB  HIS    45       3.964 -32.515  49.223  1.00 10.00      C    C  
ATOM   2636  CG  HIS    45       4.002 -31.353  48.276  1.00 10.00      C    C  
ATOM   2637  CD2 HIS    45       3.126 -30.958  47.321  1.00 10.00      C    C  
ATOM   2638  ND1 HIS    45       5.023 -30.429  48.257  1.00 10.00      C    N  
ATOM   2639  CE1 HIS    45       4.772 -29.519  47.333  1.00 10.00      C    C  
ATOM   2640  NE2 HIS    45       3.627 -29.816  46.748  1.00 10.00      C    N  
ATOM   2641  HN  HIS    45       6.477 -33.034  48.661  1.00 10.00      C    H  
ATOM   2642  HD1 HIS    45       5.810 -30.431  48.845  1.00 10.00      C    H  
ATOM   2643  HE2 HIS    45       3.343 -29.459  45.877  1.00 10.00      C    H  
ATOM   2644  N   ASP    46       4.762 -34.406  46.325  1.00 10.00      C    N  
ATOM   2645  CA  ASP    46       4.315 -34.760  44.983  1.00 10.00      C    C  
ATOM   2646  C   ASP    46       4.811 -36.152  44.614  1.00 10.00      C    C  
ATOM   2647  O   ASP    46       4.603 -36.625  43.494  1.00 10.00      C    O  
ATOM   2648  CB  ASP    46       4.824 -33.749  43.950  1.00 10.00      C    C  
ATOM   2649  CG  ASP    46       4.224 -32.368  44.115  1.00 10.00      C    C  
ATOM   2650  OD1 ASP    46       3.102 -32.138  43.610  1.00 10.00      C    O  
ATOM   2651  OD2 ASP    46       4.871 -31.510  44.750  1.00 10.00      C    O1-
ATOM   2652  HN  ASP    46       5.726 -34.319  46.495  1.00 10.00      C    H  
ATOM   2653  N   VAL    47       5.468 -36.806  45.565  1.00 10.00      C    N  
ATOM   2654  CA  VAL    47       6.002 -38.143  45.350  1.00 10.00      C    C  
ATOM   2655  C   VAL    47       5.260 -39.158  46.210  1.00 10.00      C    C  
ATOM   2656  O   VAL    47       5.146 -38.994  47.427  1.00 10.00      C    O  
ATOM   2657  CB  VAL    47       7.511 -38.215  45.683  1.00 10.00      C    C  
ATOM   2658  CG1 VAL    47       8.037 -39.628  45.483  1.00 10.00      C    C  
ATOM   2659  CG2 VAL    47       8.299 -37.238  44.829  1.00 10.00      C    C  
ATOM   2660  HN  VAL    47       5.583 -36.385  46.443  1.00 10.00      C    H  
ATOM   2661  N   ARG    48       4.743 -40.195  45.575  1.00 10.00      C    N  
ATOM   2662  CA  ARG    48       4.030 -41.244  46.281  1.00 10.00      C    C  
ATOM   2663  C   ARG    48       4.498 -42.610  45.796  1.00 10.00      C    C  
ATOM   2664  O   ARG    48       4.979 -42.746  44.671  1.00 10.00      C    O  
ATOM   2665  CB  ARG    48       2.515 -41.095  46.097  1.00 10.00      C    C  
ATOM   2666  CG  ARG    48       2.038 -41.302  44.670  1.00 10.00      C    C  
ATOM   2667  CD  ARG    48       0.538 -41.101  44.545  1.00 10.00      C    C  
ATOM   2668  NE  ARG    48       0.029 -41.660  43.295  1.00 10.00      C    N  
ATOM   2669  CZ  ARG    48      -1.215 -41.496  42.848  1.00 10.00      C    C  
ATOM   2670  NH1 ARG    48      -2.091 -40.788  43.549  1.00 10.00      C    N1+
ATOM   2671  NH2 ARG    48      -1.571 -42.036  41.691  1.00 10.00      C    N  
ATOM   2672  HN  ARG    48       4.845 -40.260  44.598  1.00 10.00      C    H  
ATOM   2673  HE  ARG    48       0.653 -42.214  42.763  1.00 10.00      C    H  
ATOM   2674 HH11 ARG    48      -1.822 -40.372  44.418  1.00 10.00      C    H  
ATOM   2675 HH12 ARG    48      -3.029 -40.666  43.210  1.00 10.00      C    H  
ATOM   2676 HH21 ARG    48      -0.907 -42.563  41.152  1.00 10.00      C    H  
ATOM   2677 HH22 ARG    48      -2.521 -41.929  41.348  1.00 10.00      C    H  
ATOM   2678  N   PHE    49       4.379 -43.610  46.651  1.00 10.00      C    N  
ATOM   2679  CA  PHE    49       4.785 -44.963  46.301  1.00 10.00      C    C  
ATOM   2680  C   PHE    49       3.676 -45.658  45.520  1.00 10.00      C    C  
ATOM   2681  O   PHE    49       2.497 -45.370  45.729  1.00 10.00      C    O  
ATOM   2682  CB  PHE    49       5.125 -45.761  47.564  1.00 10.00      C    C  
ATOM   2683  CG  PHE    49       6.254 -45.178  48.368  1.00 10.00      C    C  
ATOM   2684  CD1 PHE    49       7.570 -45.448  48.036  1.00 10.00      C    C  
ATOM   2685  CD2 PHE    49       5.997 -44.359  49.456  1.00 10.00      C    C  
ATOM   2686  CE1 PHE    49       8.612 -44.915  48.773  1.00 10.00      C    C  
ATOM   2687  CE2 PHE    49       7.031 -43.822  50.198  1.00 10.00      C    C  
ATOM   2688  CZ  PHE    49       8.341 -44.101  49.856  1.00 10.00      C    C  
ATOM   2689  HN  PHE    49       4.011 -43.436  47.541  1.00 10.00      C    H  
ATOM   2690  N   PRO    50       4.033 -46.565  44.600  1.00 10.00      C    N  
ATOM   2691  CA  PRO    50       3.044 -47.297  43.799  1.00 10.00      C    C  
ATOM   2692  C   PRO    50       2.192 -48.215  44.676  1.00 10.00      C    C  
ATOM   2693  O   PRO    50       2.652 -48.680  45.722  1.00 10.00      C    O  
ATOM   2694  CB  PRO    50       3.901 -48.130  42.837  1.00 10.00      C    C  
ATOM   2695  CG  PRO    50       5.228 -48.237  43.505  1.00 10.00      C    C  
ATOM   2696  CD  PRO    50       5.413 -46.952  44.263  1.00 10.00      C    C  
ATOM   2697  N   PRO    51       0.932 -48.467  44.272  1.00 10.00      C    N  
ATOM   2698  CA  PRO    51       0.012 -49.330  45.025  1.00 10.00      C    C  
ATOM   2699  C   PRO    51       0.648 -50.672  45.372  1.00 10.00      C    C  
ATOM   2700  O   PRO    51       1.243 -51.324  44.509  1.00 10.00      C    O  
ATOM   2701  CB  PRO    51      -1.145 -49.540  44.049  1.00 10.00      C    C  
ATOM   2702  CG  PRO    51      -1.138 -48.314  43.210  1.00 10.00      C    C  
ATOM   2703  CD  PRO    51       0.307 -47.935  43.049  1.00 10.00      C    C  
ATOM   2704  N   PRO    52       0.533 -51.087  46.647  1.00 10.00      C    N  
ATOM   2705  CA  PRO    52       1.099 -52.351  47.133  1.00 10.00      C    C  
ATOM   2706  C   PRO    52       0.714 -53.536  46.255  1.00 10.00      C    C  
ATOM   2707  O   PRO    52      -0.423 -53.643  45.789  1.00 10.00      C    O  
ATOM   2708  CB  PRO    52       0.480 -52.498  48.523  1.00 10.00      C    C  
ATOM   2709  CG  PRO    52       0.225 -51.097  48.959  1.00 10.00      C    C  
ATOM   2710  CD  PRO    52      -0.162 -50.347  47.717  1.00 10.00      C    C  
ATOM   2711  N   VAL    53       1.674 -54.419  46.029  1.00 10.00      C    N  
ATOM   2712  CA  VAL    53       1.460 -55.599  45.202  1.00 10.00      C    C  
ATOM   2713  C   VAL    53       0.329 -56.460  45.759  1.00 10.00      C    C  
ATOM   2714  O   VAL    53       0.457 -57.053  46.833  1.00 10.00      C    O  
ATOM   2715  CB  VAL    53       2.745 -56.447  45.106  1.00 10.00      C    C  
ATOM   2716  CG1 VAL    53       2.559 -57.602  44.136  1.00 10.00      C    C  
ATOM   2717  CG2 VAL    53       3.933 -55.586  44.695  1.00 10.00      C    C  
ATOM   2718  HN  VAL    53       2.555 -54.272  46.427  1.00 10.00      C    H  
ATOM   2719  N   GLY    54      -0.785 -56.496  45.037  1.00 10.00      C    N  
ATOM   2720  CA  GLY    54      -1.922 -57.291  45.460  1.00 10.00      C    C  
ATOM   2721  C   GLY    54      -3.052 -56.453  46.027  1.00 10.00      C    C  
ATOM   2722  O   GLY    54      -4.122 -56.974  46.340  1.00 10.00      C    O  
ATOM   2723  HN  GLY    54      -0.834 -55.976  44.209  1.00 10.00      C    H  
ATOM   2724  N   TYR    55      -2.820 -55.152  46.156  1.00 10.00      C    N  
ATOM   2725  CA  TYR    55      -3.825 -54.248  46.700  1.00 10.00      C    C  
ATOM   2726  C   TYR    55      -4.829 -53.835  45.631  1.00 10.00      C    C  
ATOM   2727  O   TYR    55      -4.479 -53.155  44.664  1.00 10.00      C    O  
ATOM   2728  CB  TYR    55      -3.163 -53.004  47.303  1.00 10.00      C    C  
ATOM   2729  CG  TYR    55      -3.944 -52.363  48.432  1.00 10.00      C    C  
ATOM   2730  CD1 TYR    55      -3.428 -52.321  49.722  1.00 10.00      C    C  
ATOM   2731  CD2 TYR    55      -5.195 -51.800  48.212  1.00 10.00      C    C  
ATOM   2732  CE1 TYR    55      -4.134 -51.740  50.758  1.00 10.00      C    C  
ATOM   2733  CE2 TYR    55      -5.908 -51.217  49.242  1.00 10.00      C    C  
ATOM   2734  CZ  TYR    55      -5.374 -51.190  50.513  1.00 10.00      C    C  
ATOM   2735  OH  TYR    55      -6.082 -50.610  51.545  1.00 10.00      C    O  
ATOM   2736  HN  TYR    55      -1.950 -54.788  45.875  1.00 10.00      C    H  
ATOM   2737  HH  TYR    55      -6.978 -50.967  51.557  1.00 10.00      C    H  
ATOM   2738  N   ASN    56      -6.071 -54.256  45.804  1.00 10.00      C    N  
ATOM   2739  CA  ASN    56      -7.132 -53.912  44.868  1.00 10.00      C    C  
ATOM   2740  C   ASN    56      -8.436 -53.679  45.612  1.00 10.00      C    C  
ATOM   2741  O   ASN    56      -8.655 -54.240  46.685  1.00 10.00      C    O  
ATOM   2742  CB  ASN    56      -7.315 -54.992  43.791  1.00 10.00      C    C  
ATOM   2743  CG  ASN    56      -8.000 -56.250  44.297  1.00 10.00      C    C  
ATOM   2744  ND2 ASN    56      -8.925 -56.780  43.508  1.00 10.00      C    N  
ATOM   2745  OD1 ASN    56      -7.717 -56.735  45.395  1.00 10.00      C    O  
ATOM   2746  HN  ASN    56      -6.286 -54.815  46.583  1.00 10.00      C    H  
ATOM   2747 HD21 ASN    56      -9.117 -56.336  42.654  1.00 10.00      C    H  
ATOM   2748 HD22 ASN    56      -9.371 -57.600  43.803  1.00 10.00      C    H  
ATOM   2749  N   LYS    57      -9.282 -52.831  45.062  1.00 10.00      C    N  
ATOM   2750  CA  LYS    57     -10.569 -52.529  45.669  1.00 10.00      C    C  
ATOM   2751  C   LYS    57     -11.702 -52.887  44.717  1.00 10.00      C    C  
ATOM   2752  O   LYS    57     -11.459 -53.342  43.599  1.00 10.00      C    O  
ATOM   2753  CB  LYS    57     -10.653 -51.053  46.069  1.00 10.00      C    C  
ATOM   2754  CG  LYS    57      -9.903 -50.699  47.348  1.00 10.00      C    C  
ATOM   2755  CD  LYS    57     -10.583 -51.280  48.580  1.00 10.00      C    C  
ATOM   2756  CE  LYS    57      -9.856 -52.511  49.102  1.00 10.00      C    C  
ATOM   2757  NZ  LYS    57     -10.685 -53.278  50.071  1.00 10.00      C    N1+
ATOM   2758  HN  LYS    57      -9.033 -52.386  44.218  1.00 10.00      C    H  
ATOM   2759  HZ1 LYS    57     -10.195 -54.148  50.356  1.00 10.00      C    H  
ATOM   2760  HZ2 LYS    57     -11.596 -53.532  49.639  1.00 10.00      C    H  
ATOM   2761  HZ3 LYS    57     -10.870 -52.703  50.916  1.00 10.00      C    H  
ATOM   2762  N   ASP    58     -12.932 -52.682  45.161  1.00 10.00      C    N  
ATOM   2763  CA  ASP    58     -14.098 -52.990  44.344  1.00 10.00      C    C  
ATOM   2764  C   ASP    58     -14.642 -51.730  43.678  1.00 10.00      C    C  
ATOM   2765  O   ASP    58     -14.557 -50.633  44.236  1.00 10.00      C    O  
ATOM   2766  CB  ASP    58     -15.188 -53.658  45.187  1.00 10.00      C    C  
ATOM   2767  CG  ASP    58     -16.214 -54.391  44.343  1.00 10.00      C    C  
ATOM   2768  OD1 ASP    58     -15.915 -54.696  43.168  1.00 10.00      C    O  
ATOM   2769  OD2 ASP    58     -17.312 -54.684  44.857  1.00 10.00      C    O1-
ATOM   2770  HN  ASP    58     -13.063 -52.312  46.058  1.00 10.00      C    H  
ATOM   2771  N   ILE    59     -15.192 -51.891  42.484  1.00 10.00      C    N  
ATOM   2772  CA  ILE    59     -15.748 -50.771  41.733  1.00 10.00      C    C  
ATOM   2773  C   ILE    59     -17.261 -50.698  41.923  1.00 10.00      C    C  
ATOM   2774  O   ILE    59     -17.966 -51.680  41.694  1.00 10.00      C    O  
ATOM   2775  CB  ILE    59     -15.430 -50.895  40.227  1.00 10.00      C    C  
ATOM   2776  CG1 ILE    59     -13.924 -51.088  40.019  1.00 10.00      C    C  
ATOM   2777  CG2 ILE    59     -15.916 -49.664  39.475  1.00 10.00      C    C  
ATOM   2778  CD1 ILE    59     -13.536 -51.430  38.596  1.00 10.00      C    C  
ATOM   2779  HN  ILE    59     -15.232 -52.793  42.098  1.00 10.00      C    H  
ATOM   2780  N   ASN    60     -17.751 -49.539  42.344  1.00 10.00      C    N  
ATOM   2781  CA  ASN    60     -19.177 -49.346  42.573  1.00 10.00      C    C  
ATOM   2782  C   ASN    60     -19.621 -47.980  42.056  1.00 10.00      C    C  
ATOM   2783  O   ASN    60     -18.823 -47.039  42.006  1.00 10.00      C    O  
ATOM   2784  CB  ASN    60     -19.489 -49.478  44.072  1.00 10.00      C    C  
ATOM   2785  CG  ASN    60     -20.970 -49.374  44.399  1.00 10.00      C    C  
ATOM   2786  ND2 ASN    60     -21.280 -48.849  45.577  1.00 10.00      C    N  
ATOM   2787  OD1 ASN    60     -21.827 -49.764  43.607  1.00 10.00      C    O  
ATOM   2788  HN  ASN    60     -17.139 -48.787  42.496  1.00 10.00      C    H  
ATOM   2789 HD21 ASN    60     -20.547 -48.561  46.163  1.00 10.00      C    H  
ATOM   2790 HD22 ASN    60     -22.230 -48.763  45.810  1.00 10.00      C    H  
ATOM   2791  N   GLU    61     -20.886 -47.896  41.653  1.00 10.00      C    N  
ATOM   2792  CA  GLU    61     -21.479 -46.661  41.138  1.00 10.00      C    C  
ATOM   2793  C   GLU    61     -21.361 -45.511  42.132  1.00 10.00      C    C  
ATOM   2794  O   GLU    61     -21.947 -45.557  43.214  1.00 10.00      C    O  
ATOM   2795  CB  GLU    61     -20.908 -46.267  39.774  1.00 10.00      C    C  
ATOM   2796  CG  GLU    61     -21.083 -47.319  38.698  1.00 10.00      C    C  
ATOM   2797  CD  GLU    61     -22.516 -47.782  38.540  1.00 10.00      C    C  
ATOM   2798  OE1 GLU    61     -22.861 -48.851  39.082  1.00 10.00      C    O  
ATOM   2799  OE2 GLU    61     -23.298 -47.093  37.852  1.00 10.00      C    O1-
ATOM   2800  HN  GLU    61     -21.449 -48.698  41.711  1.00 10.00      C    H  
ATOM   2801  N   SER    62     -20.582 -44.496  41.771  1.00 10.00      C    N  
ATOM   2802  CA  SER    62     -20.401 -43.327  42.621  1.00 10.00      C    C  
ATOM   2803  C   SER    62     -19.019 -43.300  43.270  1.00 10.00      C    C  
ATOM   2804  O   SER    62     -18.674 -42.352  43.979  1.00 10.00      C    O  
ATOM   2805  CB  SER    62     -20.627 -42.056  41.802  1.00 10.00      C    C  
ATOM   2806  OG  SER    62     -21.467 -42.327  40.691  1.00 10.00      C    O  
ATOM   2807  HN  SER    62     -20.119 -44.533  40.906  1.00 10.00      C    H  
ATOM   2808  HG  SER    62     -20.924 -42.619  39.948  1.00 10.00      C    H  
ATOM   2809  N   ASP    63     -18.228 -44.341  43.041  1.00 10.00      C    N  
ATOM   2810  CA  ASP    63     -16.891 -44.410  43.618  1.00 10.00      C    C  
ATOM   2811  C   ASP    63     -15.861 -43.787  42.684  1.00 10.00      C    C  
ATOM   2812  O   ASP    63     -16.170 -43.455  41.537  1.00 10.00      C    O  
ATOM   2813  CB  ASP    63     -16.504 -45.851  43.954  1.00 10.00      C    C  
ATOM   2814  CG  ASP    63     -15.879 -45.965  45.329  1.00 10.00      C    C  
ATOM   2815  OD1 ASP    63     -15.096 -45.062  45.704  1.00 10.00      C    O  
ATOM   2816  OD2 ASP    63     -16.183 -46.944  46.047  1.00 10.00      C    O1-
ATOM   2817  HN  ASP    63     -18.547 -45.080  42.478  1.00 10.00      C    H  
ATOM   2818  N   GLU    64     -14.641 -43.624  43.173  1.00 10.00      C    N  
ATOM   2819  CA  GLU    64     -13.573 -43.036  42.378  1.00 10.00      C    C  
ATOM   2820  C   GLU    64     -12.368 -43.962  42.302  1.00 10.00      C    C  
ATOM   2821  O   GLU    64     -12.025 -44.638  43.272  1.00 10.00      C    O  
ATOM   2822  CB  GLU    64     -13.167 -41.657  42.911  1.00 10.00      C    C  
ATOM   2823  CG  GLU    64     -12.853 -41.625  44.397  1.00 10.00      C    C  
ATOM   2824  CD  GLU    64     -12.464 -40.246  44.877  1.00 10.00      C    C  
ATOM   2825  OE1 GLU    64     -13.199 -39.279  44.580  1.00 10.00      C    O  
ATOM   2826  OE2 GLU    64     -11.427 -40.121  45.564  1.00 10.00      C    O1-
ATOM   2827  HN  GLU    64     -14.447 -43.928  44.088  1.00 10.00      C    H  
ATOM   2828  N   VAL    65     -11.728 -43.982  41.141  1.00 10.00      C    N  
ATOM   2829  CA  VAL    65     -10.565 -44.827  40.913  1.00 10.00      C    C  
ATOM   2830  C   VAL    65      -9.548 -44.096  40.043  1.00 10.00      C    C  
ATOM   2831  O   VAL    65      -9.735 -42.927  39.704  1.00 10.00      C    O  
ATOM   2832  CB  VAL    65     -10.949 -46.158  40.227  1.00 10.00      C    C  
ATOM   2833  CG1 VAL    65     -11.564 -47.131  41.223  1.00 10.00      C    C  
ATOM   2834  CG2 VAL    65     -11.894 -45.912  39.062  1.00 10.00      C    C  
ATOM   2835  HN  VAL    65     -12.039 -43.395  40.416  1.00 10.00      C    H  
ATOM   2836  N   GLU    66      -8.473 -44.780  39.691  1.00 10.00      C    N  
ATOM   2837  CA  GLU    66      -7.440 -44.194  38.858  1.00 10.00      C    C  
ATOM   2838  C   GLU    66      -7.429 -44.872  37.495  1.00 10.00      C    C  
ATOM   2839  O   GLU    66      -7.401 -46.099  37.404  1.00 10.00      C    O  
ATOM   2840  CB  GLU    66      -6.075 -44.285  39.541  1.00 10.00      C    C  
ATOM   2841  CG  GLU    66      -6.047 -43.649  40.924  1.00 10.00      C    C  
ATOM   2842  CD  GLU    66      -4.646 -43.375  41.420  1.00 10.00      C    C  
ATOM   2843  OE1 GLU    66      -4.100 -44.215  42.166  1.00 10.00      C    O  
ATOM   2844  OE2 GLU    66      -4.088 -42.312  41.075  1.00 10.00      C    O1-
ATOM   2845  HN  GLU    66      -8.375 -45.710  39.992  1.00 10.00      C    H  
ATOM   2846  N   VAL    67      -7.467 -44.073  36.445  1.00 10.00      C    N  
ATOM   2847  CA  VAL    67      -7.493 -44.596  35.091  1.00 10.00      C    C  
ATOM   2848  C   VAL    67      -6.161 -44.382  34.368  1.00 10.00      C    C  
ATOM   2849  O   VAL    67      -5.545 -43.320  34.470  1.00 10.00      C    O  
ATOM   2850  CB  VAL    67      -8.664 -44.003  34.273  1.00 10.00      C    C  
ATOM   2851  CG1 VAL    67      -8.545 -42.491  34.142  1.00 10.00      C    C  
ATOM   2852  CG2 VAL    67      -8.776 -44.662  32.907  1.00 10.00      C    C  
ATOM   2853  HN  VAL    67      -7.460 -43.099  36.585  1.00 10.00      C    H  
ATOM   2854  N   TYR    68      -5.714 -45.420  33.670  1.00 10.00      C    N  
ATOM   2855  CA  TYR    68      -4.472 -45.371  32.906  1.00 10.00      C    C  
ATOM   2856  C   TYR    68      -4.763 -44.783  31.530  1.00 10.00      C    C  
ATOM   2857  O   TYR    68      -5.364 -45.448  30.678  1.00 10.00      C    O  
ATOM   2858  CB  TYR    68      -3.911 -46.792  32.749  1.00 10.00      C    C  
ATOM   2859  CG  TYR    68      -2.410 -46.875  32.562  1.00 10.00      C    C  
ATOM   2860  CD1 TYR    68      -1.550 -46.050  33.274  1.00 10.00      C    C  
ATOM   2861  CD2 TYR    68      -1.854 -47.798  31.686  1.00 10.00      C    C  
ATOM   2862  CE1 TYR    68      -0.181 -46.137  33.119  1.00 10.00      C    C  
ATOM   2863  CE2 TYR    68      -0.483 -47.893  31.522  1.00 10.00      C    C  
ATOM   2864  CZ  TYR    68       0.348 -47.060  32.243  1.00 10.00      C    C  
ATOM   2865  OH  TYR    68       1.714 -47.150  32.084  1.00 10.00      C    O  
ATOM   2866  HN  TYR    68      -6.239 -46.251  33.671  1.00 10.00      C    H  
ATOM   2867  HH  TYR    68       2.041 -47.918  32.572  1.00 10.00      C    H  
ATOM   2868  N   SER    69      -4.353 -43.542  31.314  1.00 10.00      C    N  
ATOM   2869  CA  SER    69      -4.601 -42.874  30.047  1.00 10.00      C    C  
ATOM   2870  C   SER    69      -3.443 -41.962  29.655  1.00 10.00      C    C  
ATOM   2871  O   SER    69      -2.495 -41.777  30.416  1.00 10.00      C    O  
ATOM   2872  CB  SER    69      -5.894 -42.062  30.131  1.00 10.00      C    C  
ATOM   2873  OG  SER    69      -6.955 -42.852  30.645  1.00 10.00      C    O  
ATOM   2874  HN  SER    69      -3.868 -43.064  32.024  1.00 10.00      C    H  
ATOM   2875  HG  SER    69      -7.747 -42.299  30.750  1.00 10.00      C    H  
ATOM   2876  N   ARG    70      -3.533 -41.401  28.460  1.00 10.00      C    N  
ATOM   2877  CA  ARG    70      -2.514 -40.500  27.948  1.00 10.00      C    C  
ATOM   2878  C   ARG    70      -3.159 -39.206  27.463  1.00 10.00      C    C  
ATOM   2879  O   ARG    70      -4.275 -39.223  26.944  1.00 10.00      C    O  
ATOM   2880  CB  ARG    70      -1.747 -41.167  26.802  1.00 10.00      C    C  
ATOM   2881  CG  ARG    70      -2.631 -41.905  25.805  1.00 10.00      C    C  
ATOM   2882  CD  ARG    70      -1.924 -42.095  24.475  1.00 10.00      C    C  
ATOM   2883  NE  ARG    70      -2.496 -43.194  23.695  1.00 10.00      C    N  
ATOM   2884  CZ  ARG    70      -3.167 -43.032  22.555  1.00 10.00      C    C  
ATOM   2885  NH1 ARG    70      -3.368 -41.816  22.061  1.00 10.00      C    N1+
ATOM   2886  NH2 ARG    70      -3.632 -44.088  21.905  1.00 10.00      C    N  
ATOM   2887  HN  ARG    70      -4.316 -41.594  27.902  1.00 10.00      C    H  
ATOM   2888  HE  ARG    70      -2.377 -44.104  24.046  1.00 10.00      C    H  
ATOM   2889 HH11 ARG    70      -3.018 -41.012  22.546  1.00 10.00      C    H  
ATOM   2890 HH12 ARG    70      -3.872 -41.695  21.200  1.00 10.00      C    H  
ATOM   2891 HH21 ARG    70      -4.138 -43.971  21.047  1.00 10.00      C    H  
ATOM   2892 HH22 ARG    70      -3.480 -45.010  22.267  1.00 10.00      C    H  
ATOM   2893  N   ALA    71      -2.463 -38.092  27.641  1.00 10.00      C    N  
ATOM   2894  CA  ALA    71      -2.979 -36.799  27.215  1.00 10.00      C    C  
ATOM   2895  C   ALA    71      -2.898 -36.669  25.697  1.00 10.00      C    C  
ATOM   2896  O   ALA    71      -3.772 -36.079  25.061  1.00 10.00      C    O  
ATOM   2897  CB  ALA    71      -2.202 -35.676  27.886  1.00 10.00      C    C  
ATOM   2898  HN  ALA    71      -1.582 -38.139  28.070  1.00 10.00      C    H  
ATOM   2899  N   ASN    72      -1.847 -37.242  25.135  1.00 10.00      C    N  
ATOM   2900  CA  ASN    72      -1.614 -37.215  23.695  1.00 10.00      C    C  
ATOM   2901  C   ASN    72      -0.801 -38.440  23.296  1.00 10.00      C    C  
ATOM   2902  O   ASN    72      -0.449 -39.248  24.154  1.00 10.00      C    O  
ATOM   2903  CB  ASN    72      -0.885 -35.930  23.283  1.00 10.00      C    C  
ATOM   2904  CG  ASN    72       0.316 -35.635  24.159  1.00 10.00      C    C  
ATOM   2905  ND2 ASN    72       0.122 -34.794  25.161  1.00 10.00      C    N  
ATOM   2906  OD1 ASN    72       1.406 -36.155  23.932  1.00 10.00      C    O  
ATOM   2907  HN  ASN    72      -1.202 -37.708  25.707  1.00 10.00      C    H  
ATOM   2908 HD21 ASN    72      -0.770 -34.409  25.277  1.00 10.00      C    H  
ATOM   2909 HD22 ASN    72       0.879 -34.600  25.766  1.00 10.00      C    H  
ATOM   2910  N   GLU    73      -0.491 -38.581  22.013  1.00 10.00      C    N  
ATOM   2911  CA  GLU    73       0.272 -39.733  21.550  1.00 10.00      C    C  
ATOM   2912  C   GLU    73       1.774 -39.543  21.719  1.00 10.00      C    C  
ATOM   2913  O   GLU    73       2.550 -40.474  21.518  1.00 10.00      C    O  
ATOM   2914  CB  GLU    73      -0.080 -40.124  20.116  1.00 10.00      C    C  
ATOM   2915  CG  GLU    73      -0.820 -41.450  20.007  1.00 10.00      C    C  
ATOM   2916  CD  GLU    73      -0.028 -42.625  20.556  1.00 10.00      C    C  
ATOM   2917  OE1 GLU    73       0.103 -42.745  21.797  1.00 10.00      C    O  
ATOM   2918  OE2 GLU    73       0.457 -43.449  19.752  1.00 10.00      C    O1-
ATOM   2919  HN  GLU    73      -0.776 -37.900  21.365  1.00 10.00      C    H  
ATOM   2920  N   LYS    74       2.190 -38.345  22.089  1.00 10.00      C    N  
ATOM   2921  CA  LYS    74       3.602 -38.091  22.302  1.00 10.00      C    C  
ATOM   2922  C   LYS    74       3.991 -38.497  23.714  1.00 10.00      C    C  
ATOM   2923  O   LYS    74       4.976 -39.198  23.917  1.00 10.00      C    O  
ATOM   2924  CB  LYS    74       3.965 -36.633  22.022  1.00 10.00      C    C  
ATOM   2925  CG  LYS    74       4.217 -36.342  20.553  1.00 10.00      C    C  
ATOM   2926  CD  LYS    74       5.419 -37.116  20.040  1.00 10.00      C    C  
ATOM   2927  CE  LYS    74       5.504 -37.064  18.526  1.00 10.00      C    C  
ATOM   2928  NZ  LYS    74       6.748 -37.699  18.018  1.00 10.00      C    N1+
ATOM   2929  HN  LYS    74       1.539 -37.622  22.228  1.00 10.00      C    H  
ATOM   2930  HZ1 LYS    74       6.806 -38.685  18.341  1.00 10.00      C    H  
ATOM   2931  HZ2 LYS    74       7.582 -37.186  18.366  1.00 10.00      C    H  
ATOM   2932  HZ3 LYS    74       6.760 -37.686  16.978  1.00 10.00      C    H  
ATOM   2933  N   GLU    75       3.190 -38.079  24.681  1.00 10.00      C    N  
ATOM   2934  CA  GLU    75       3.433 -38.402  26.080  1.00 10.00      C    C  
ATOM   2935  C   GLU    75       3.093 -39.863  26.367  1.00 10.00      C    C  
ATOM   2936  O   GLU    75       2.357 -40.502  25.603  1.00 10.00      C    O  
ATOM   2937  CB  GLU    75       2.611 -37.481  26.985  1.00 10.00      C    C  
ATOM   2938  CG  GLU    75       3.150 -36.066  27.075  1.00 10.00      C    C  
ATOM   2939  CD  GLU    75       2.387 -35.214  28.066  1.00 10.00      C    C  
ATOM   2940  OE1 GLU    75       1.434 -34.527  27.645  1.00 10.00      C    O  
ATOM   2941  OE2 GLU    75       2.749 -35.220  29.267  1.00 10.00      C    O1-
ATOM   2942  HN  GLU    75       2.405 -37.534  24.447  1.00 10.00      C    H  
ATOM   2943  N   PRO    76       3.654 -40.423  27.452  1.00 10.00      C    N  
ATOM   2944  CA  PRO    76       3.396 -41.807  27.851  1.00 10.00      C    C  
ATOM   2945  C   PRO    76       2.062 -41.946  28.578  1.00 10.00      C    C  
ATOM   2946  O   PRO    76       1.310 -40.979  28.712  1.00 10.00      C    O  
ATOM   2947  CB  PRO    76       4.544 -42.108  28.817  1.00 10.00      C    C  
ATOM   2948  CG  PRO    76       4.894 -40.790  29.411  1.00 10.00      C    C  
ATOM   2949  CD  PRO    76       4.600 -39.752  28.364  1.00 10.00      C    C  
ATOM   2950  N   CYS    77       1.771 -43.154  29.035  1.00 10.00      C    N  
ATOM   2951  CA  CYS    77       0.537 -43.417  29.758  1.00 10.00      C    C  
ATOM   2952  C   CYS    77       0.721 -43.088  31.238  1.00 10.00      C    C  
ATOM   2953  O   CYS    77       1.622 -43.614  31.898  1.00 10.00      C    O  
ATOM   2954  CB  CYS    77       0.127 -44.879  29.578  1.00 10.00      C    C  
ATOM   2955  SG  CYS    77       0.620 -45.599  27.994  1.00 10.00      C    S  
ATOM   2956  HN  CYS    77       2.399 -43.888  28.884  1.00 10.00      C    H  
ATOM   2957  HG  CYS    77       0.968 -46.861  28.211  1.00 10.00      C    H  
ATOM   2958  N   CYS    78      -0.127 -42.213  31.746  1.00 10.00      C    N  
ATOM   2959  CA  CYS    78      -0.058 -41.796  33.132  1.00 10.00      C    C  
ATOM   2960  C   CYS    78      -1.324 -42.191  33.882  1.00 10.00      C    C  
ATOM   2961  O   CYS    78      -2.288 -42.669  33.281  1.00 10.00      C    O  
ATOM   2962  CB  CYS    78       0.145 -40.280  33.196  1.00 10.00      C    C  
ATOM   2963  SG  CYS    78      -0.362 -39.401  31.695  1.00 10.00      C    S  
ATOM   2964  HN  CYS    78      -0.834 -41.838  31.172  1.00 10.00      C    H  
ATOM   2965  HG  CYS    78       0.597 -38.534  31.379  1.00 10.00      C    H  
ATOM   2966  N   TRP    79      -1.309 -42.005  35.193  1.00 10.00      C    N  
ATOM   2967  CA  TRP    79      -2.458 -42.332  36.020  1.00 10.00      C    C  
ATOM   2968  C   TRP    79      -3.285 -41.084  36.291  1.00 10.00      C    C  
ATOM   2969  O   TRP    79      -2.780 -40.099  36.840  1.00 10.00      C    O  
ATOM   2970  CB  TRP    79      -2.017 -42.997  37.326  1.00 10.00      C    C  
ATOM   2971  CG  TRP    79      -1.471 -44.380  37.132  1.00 10.00      C    C  
ATOM   2972  CD1 TRP    79      -0.166 -44.772  37.238  1.00 10.00      C    C  
ATOM   2973  CD2 TRP    79      -2.216 -45.555  36.787  1.00 10.00      C    C  
ATOM   2974  CE2 TRP    79      -1.299 -46.623  36.708  1.00 10.00      C    C  
ATOM   2975  CE3 TRP    79      -3.570 -45.809  36.547  1.00 10.00      C    C  
ATOM   2976  NE1 TRP    79      -0.056 -46.120  36.985  1.00 10.00      C    N  
ATOM   2977  CZ2 TRP    79      -1.691 -47.921  36.387  1.00 10.00      C    C  
ATOM   2978  CZ3 TRP    79      -3.957 -47.098  36.229  1.00 10.00      C    C  
ATOM   2979  CH2 TRP    79      -3.023 -48.138  36.156  1.00 10.00      C    C  
ATOM   2980  HN  TRP    79      -0.504 -41.638  35.616  1.00 10.00      C    H  
ATOM   2981  HE1 TRP    79       0.782 -46.641  37.003  1.00 10.00      C    H  
ATOM   2982  N   TRP    80      -4.547 -41.122  35.884  1.00 10.00      C    N  
ATOM   2983  CA  TRP    80      -5.453 -39.996  36.069  1.00 10.00      C    C  
ATOM   2984  C   TRP    80      -6.558 -40.355  37.056  1.00 10.00      C    C  
ATOM   2985  O   TRP    80      -6.964 -41.512  37.148  1.00 10.00      C    O  
ATOM   2986  CB  TRP    80      -6.091 -39.596  34.730  1.00 10.00      C    C  
ATOM   2987  CG  TRP    80      -5.109 -39.236  33.654  1.00 10.00      C    C  
ATOM   2988  CD1 TRP    80      -4.355 -40.097  32.911  1.00 10.00      C    C  
ATOM   2989  CD2 TRP    80      -4.781 -37.920  33.192  1.00 10.00      C    C  
ATOM   2990  CE2 TRP    80      -3.819 -38.061  32.173  1.00 10.00      C    C  
ATOM   2991  CE3 TRP    80      -5.205 -36.633  33.541  1.00 10.00      C    C  
ATOM   2992  NE1 TRP    80      -3.575 -39.400  32.019  1.00 10.00      C    N  
ATOM   2993  CZ2 TRP    80      -3.276 -36.968  31.500  1.00 10.00      C    C  
ATOM   2994  CZ3 TRP    80      -4.667 -35.551  32.871  1.00 10.00      C    C  
ATOM   2995  CH2 TRP    80      -3.711 -35.725  31.862  1.00 10.00      C    C  
ATOM   2996  HN  TRP    80      -4.884 -41.938  35.443  1.00 10.00      C    H  
ATOM   2997  HE1 TRP    80      -2.941 -39.800  31.378  1.00 10.00      C    H  
ATOM   2998  N   LEU    81      -7.035 -39.362  37.791  1.00 10.00      C    N  
ATOM   2999  CA  LEU    81      -8.103 -39.573  38.758  1.00 10.00      C    C  
ATOM   3000  C   LEU    81      -9.457 -39.412  38.076  1.00 10.00      C    C  
ATOM   3001  O   LEU    81      -9.754 -38.356  37.510  1.00 10.00      C    O  
ATOM   3002  CB  LEU    81      -7.974 -38.581  39.917  1.00 10.00      C    C  
ATOM   3003  CG  LEU    81      -9.005 -38.714  41.041  1.00 10.00      C    C  
ATOM   3004  CD1 LEU    81      -8.831 -40.031  41.782  1.00 10.00      C    C  
ATOM   3005  CD2 LEU    81      -8.905 -37.539  42.002  1.00 10.00      C    C  
ATOM   3006  HN  LEU    81      -6.665 -38.463  37.680  1.00 10.00      C    H  
ATOM   3007  N   ALA    82     -10.270 -40.459  38.117  1.00 10.00      C    N  
ATOM   3008  CA  ALA    82     -11.584 -40.423  37.493  1.00 10.00      C    C  
ATOM   3009  C   ALA    82     -12.624 -41.075  38.390  1.00 10.00      C    C  
ATOM   3010  O   ALA    82     -12.309 -41.966  39.177  1.00 10.00      C    O  
ATOM   3011  CB  ALA    82     -11.548 -41.107  36.136  1.00 10.00      C    C  
ATOM   3012  HN  ALA    82      -9.987 -41.274  38.594  1.00 10.00      C    H  
ATOM   3013  N   LYS    83     -13.859 -40.618  38.282  1.00 10.00      C    N  
ATOM   3014  CA  LYS    83     -14.942 -41.169  39.080  1.00 10.00      C    C  
ATOM   3015  C   LYS    83     -15.832 -42.051  38.214  1.00 10.00      C    C  
ATOM   3016  O   LYS    83     -16.052 -41.760  37.037  1.00 10.00      C    O  
ATOM   3017  CB  LYS    83     -15.761 -40.055  39.744  1.00 10.00      C    C  
ATOM   3018  CG  LYS    83     -15.039 -39.350  40.884  1.00 10.00      C    C  
ATOM   3019  CD  LYS    83     -14.299 -38.112  40.400  1.00 10.00      C    C  
ATOM   3020  CE  LYS    83     -13.267 -37.638  41.414  1.00 10.00      C    C  
ATOM   3021  NZ  LYS    83     -13.858 -37.398  42.757  1.00 10.00      C    N1+
ATOM   3022  HN  LYS    83     -14.050 -39.898  37.642  1.00 10.00      C    H  
ATOM   3023  HZ1 LYS    83     -13.743 -38.244  43.358  1.00 10.00      C    H  
ATOM   3024  HZ2 LYS    83     -14.874 -37.186  42.674  1.00 10.00      C    H  
ATOM   3025  HZ3 LYS    83     -13.386 -36.597  43.220  1.00 10.00      C    H  
ATOM   3026  N   VAL    84     -16.329 -43.136  38.788  1.00 10.00      C    N  
ATOM   3027  CA  VAL    84     -17.184 -44.053  38.051  1.00 10.00      C    C  
ATOM   3028  C   VAL    84     -18.605 -43.509  37.979  1.00 10.00      C    C  
ATOM   3029  O   VAL    84     -19.306 -43.430  38.992  1.00 10.00      C    O  
ATOM   3030  CB  VAL    84     -17.201 -45.459  38.681  1.00 10.00      C    C  
ATOM   3031  CG1 VAL    84     -17.738 -46.476  37.688  1.00 10.00      C    C  
ATOM   3032  CG2 VAL    84     -15.811 -45.854  39.154  1.00 10.00      C    C  
ATOM   3033  HN  VAL    84     -16.127 -43.318  39.736  1.00 10.00      C    H  
ATOM   3034  N   ARG    85     -19.018 -43.128  36.779  1.00 10.00      C    N  
ATOM   3035  CA  ARG    85     -20.345 -42.572  36.572  1.00 10.00      C    C  
ATOM   3036  C   ARG    85     -21.390 -43.670  36.441  1.00 10.00      C    C  
ATOM   3037  O   ARG    85     -22.447 -43.604  37.069  1.00 10.00      C    O  
ATOM   3038  CB  ARG    85     -20.367 -41.660  35.338  1.00 10.00      C    C  
ATOM   3039  CG  ARG    85     -21.551 -40.704  35.292  1.00 10.00      C    C  
ATOM   3040  CD  ARG    85     -21.467 -39.671  36.404  1.00 10.00      C    C  
ATOM   3041  NE  ARG    85     -22.655 -38.821  36.460  1.00 10.00      C    N  
ATOM   3042  CZ  ARG    85     -22.655 -37.566  36.906  1.00 10.00      C    C  
ATOM   3043  NH1 ARG    85     -21.531 -37.005  37.335  1.00 10.00      C    N1+
ATOM   3044  NH2 ARG    85     -23.788 -36.875  36.927  1.00 10.00      C    N  
ATOM   3045  HN  ARG    85     -18.415 -43.228  36.009  1.00 10.00      C    H  
ATOM   3046  HE  ARG    85     -23.502 -39.216  36.152  1.00 10.00      C    H  
ATOM   3047 HH11 ARG    85     -21.531 -36.061  37.674  1.00 10.00      C    H  
ATOM   3048 HH12 ARG    85     -20.660 -37.528  37.321  1.00 10.00      C    H  
ATOM   3049 HH21 ARG    85     -23.797 -35.927  37.264  1.00 10.00      C    H  
ATOM   3050 HH22 ARG    85     -24.641 -37.295  36.607  1.00 10.00      C    H  
ATOM   3051  N   MET    86     -21.096 -44.677  35.628  1.00 10.00      C    N  
ATOM   3052  CA  MET    86     -22.028 -45.775  35.421  1.00 10.00      C    C  
ATOM   3053  C   MET    86     -21.319 -46.993  34.837  1.00 10.00      C    C  
ATOM   3054  O   MET    86     -20.384 -46.858  34.044  1.00 10.00      C    O  
ATOM   3055  CB  MET    86     -23.170 -45.329  34.501  1.00 10.00      C    C  
ATOM   3056  CG  MET    86     -24.353 -46.283  34.451  1.00 10.00      C    C  
ATOM   3057  SD  MET    86     -25.750 -45.594  33.546  1.00 10.00      C    S  
ATOM   3058  CE  MET    86     -26.207 -44.234  34.619  1.00 10.00      C    C  
ATOM   3059  HN  MET    86     -20.233 -44.685  35.160  1.00 10.00      C    H  
ATOM   3060  N   ILE    87     -21.760 -48.177  35.241  1.00 10.00      C    N  
ATOM   3061  CA  ILE    87     -21.177 -49.424  34.757  1.00 10.00      C    C  
ATOM   3062  C   ILE    87     -22.099 -50.073  33.732  1.00 10.00      C    C  
ATOM   3063  O   ILE    87     -23.296 -50.221  33.968  1.00 10.00      C    O  
ATOM   3064  CB  ILE    87     -20.914 -50.423  35.911  1.00 10.00      C    C  
ATOM   3065  CG1 ILE    87     -19.870 -49.864  36.885  1.00 10.00      C    C  
ATOM   3066  CG2 ILE    87     -20.474 -51.781  35.376  1.00 10.00      C    C  
ATOM   3067  CD1 ILE    87     -19.668 -50.708  38.127  1.00 10.00      C    C  
ATOM   3068  HN  ILE    87     -22.508 -48.215  35.878  1.00 10.00      C    H  
ATOM   3069  N   LYS    88     -21.536 -50.443  32.591  1.00 10.00      C    N  
ATOM   3070  CA  LYS    88     -22.292 -51.087  31.527  1.00 10.00      C    C  
ATOM   3071  C   LYS    88     -21.716 -52.470  31.241  1.00 10.00      C    C  
ATOM   3072  O   LYS    88     -20.986 -52.666  30.267  1.00 10.00      C    O  
ATOM   3073  CB  LYS    88     -22.273 -50.226  30.259  1.00 10.00      C    C  
ATOM   3074  CG  LYS    88     -23.010 -48.902  30.392  1.00 10.00      C    C  
ATOM   3075  CD  LYS    88     -24.512 -49.116  30.490  1.00 10.00      C    C  
ATOM   3076  CE  LYS    88     -25.235 -47.824  30.829  1.00 10.00      C    C  
ATOM   3077  NZ  LYS    88     -26.710 -47.971  30.728  1.00 10.00      C    N1+
ATOM   3078  HN  LYS    88     -20.571 -50.287  32.460  1.00 10.00      C    H  
ATOM   3079  HZ1 LYS    88     -27.025 -48.802  31.266  1.00 10.00      C    H  
ATOM   3080  HZ2 LYS    88     -26.991 -48.091  29.735  1.00 10.00      C    H  
ATOM   3081  HZ3 LYS    88     -27.184 -47.127  31.108  1.00 10.00      C    H  
ATOM   3082  N   GLY    89     -22.035 -53.424  32.105  1.00 10.00      C    N  
ATOM   3083  CA  GLY    89     -21.539 -54.771  31.943  1.00 10.00      C    C  
ATOM   3084  C   GLY    89     -20.069 -54.863  32.281  1.00 10.00      C    C  
ATOM   3085  O   GLY    89     -19.688 -54.793  33.450  1.00 10.00      C    O  
ATOM   3086  HN  GLY    89     -22.617 -53.209  32.863  1.00 10.00      C    H  
ATOM   3087  N   GLU    90     -19.239 -55.003  31.259  1.00 10.00      C    N  
ATOM   3088  CA  GLU    90     -17.800 -55.094  31.451  1.00 10.00      C    C  
ATOM   3089  C   GLU    90     -17.147 -53.744  31.175  1.00 10.00      C    C  
ATOM   3090  O   GLU    90     -15.958 -53.549  31.422  1.00 10.00      C    O  
ATOM   3091  CB  GLU    90     -17.215 -56.169  30.532  1.00 10.00      C    C  
ATOM   3092  CG  GLU    90     -15.896 -56.750  31.013  1.00 10.00      C    C  
ATOM   3093  CD  GLU    90     -15.442 -57.924  30.173  1.00 10.00      C    C  
ATOM   3094  OE1 GLU    90     -14.222 -58.175  30.100  1.00 10.00      C    O  
ATOM   3095  OE2 GLU    90     -16.307 -58.613  29.586  1.00 10.00      C    O1-
ATOM   3096  HN  GLU    90     -19.604 -55.048  30.351  1.00 10.00      C    H  
ATOM   3097  N   PHE    91     -17.939 -52.812  30.662  1.00 10.00      C    N  
ATOM   3098  CA  PHE    91     -17.449 -51.479  30.355  1.00 10.00      C    C  
ATOM   3099  C   PHE    91     -17.811 -50.505  31.469  1.00 10.00      C    C  
ATOM   3100  O   PHE    91     -18.905 -50.566  32.029  1.00 10.00      C    O  
ATOM   3101  CB  PHE    91     -17.993 -50.997  29.008  1.00 10.00      C    C  
ATOM   3102  CG  PHE    91     -17.206 -51.494  27.829  1.00 10.00      C    C  
ATOM   3103  CD1 PHE    91     -16.073 -50.818  27.403  1.00 10.00      C    C  
ATOM   3104  CD2 PHE    91     -17.594 -52.637  27.149  1.00 10.00      C    C  
ATOM   3105  CE1 PHE    91     -15.343 -51.271  26.322  1.00 10.00      C    C  
ATOM   3106  CE2 PHE    91     -16.867 -53.095  26.066  1.00 10.00      C    C  
ATOM   3107  CZ  PHE    91     -15.740 -52.412  25.653  1.00 10.00      C    C  
ATOM   3108  HN  PHE    91     -18.885 -53.023  30.502  1.00 10.00      C    H  
ATOM   3109  N   TYR    92     -16.889 -49.617  31.792  1.00 10.00      C    N  
ATOM   3110  CA  TYR    92     -17.102 -48.645  32.847  1.00 10.00      C    C  
ATOM   3111  C   TYR    92     -16.985 -47.228  32.307  1.00 10.00      C    C  
ATOM   3112  O   TYR    92     -15.972 -46.864  31.708  1.00 10.00      C    O  
ATOM   3113  CB  TYR    92     -16.081 -48.856  33.970  1.00 10.00      C    C  
ATOM   3114  CG  TYR    92     -16.045 -50.266  34.523  1.00 10.00      C    C  
ATOM   3115  CD1 TYR    92     -16.834 -50.625  35.602  1.00 10.00      C    C  
ATOM   3116  CD2 TYR    92     -15.224 -51.237  33.963  1.00 10.00      C    C  
ATOM   3117  CE1 TYR    92     -16.812 -51.910  36.113  1.00 10.00      C    C  
ATOM   3118  CE2 TYR    92     -15.193 -52.524  34.465  1.00 10.00      C    C  
ATOM   3119  CZ  TYR    92     -15.989 -52.856  35.540  1.00 10.00      C    C  
ATOM   3120  OH  TYR    92     -15.968 -54.139  36.041  1.00 10.00      C    O  
ATOM   3121  HN  TYR    92     -16.032 -49.615  31.304  1.00 10.00      C    H  
ATOM   3122  HH  TYR    92     -16.875 -54.434  36.196  1.00 10.00      C    H  
ATOM   3123  N   VAL    93     -18.024 -46.436  32.508  1.00 10.00      C    N  
ATOM   3124  CA  VAL    93     -18.027 -45.055  32.056  1.00 10.00      C    C  
ATOM   3125  C   VAL    93     -17.494 -44.165  33.170  1.00 10.00      C    C  
ATOM   3126  O   VAL    93     -18.184 -43.914  34.160  1.00 10.00      C    O  
ATOM   3127  CB  VAL    93     -19.442 -44.586  31.656  1.00 10.00      C    C  
ATOM   3128  CG1 VAL    93     -19.391 -43.204  31.020  1.00 10.00      C    C  
ATOM   3129  CG2 VAL    93     -20.096 -45.587  30.714  1.00 10.00      C    C  
ATOM   3130  HN  VAL    93     -18.813 -46.786  32.981  1.00 10.00      C    H  
ATOM   3131  N   ILE    94     -16.265 -43.706  33.015  1.00 10.00      C    N  
ATOM   3132  CA  ILE    94     -15.637 -42.863  34.020  1.00 10.00      C    C  
ATOM   3133  C   ILE    94     -15.561 -41.408  33.574  1.00 10.00      C    C  
ATOM   3134  O   ILE    94     -15.484 -41.112  32.378  1.00 10.00      C    O  
ATOM   3135  CB  ILE    94     -14.236 -43.380  34.425  1.00 10.00      C    C  
ATOM   3136  CG1 ILE    94     -13.476 -43.938  33.216  1.00 10.00      C    C  
ATOM   3137  CG2 ILE    94     -14.351 -44.433  35.517  1.00 10.00      C    C  
ATOM   3138  CD1 ILE    94     -12.572 -42.933  32.541  1.00 10.00      C    C  
ATOM   3139  HN  ILE    94     -15.766 -43.933  32.197  1.00 10.00      C    H  
ATOM   3140  N   GLU    95     -15.618 -40.506  34.540  1.00 10.00      C    N  
ATOM   3141  CA  GLU    95     -15.548 -39.079  34.270  1.00 10.00      C    C  
ATOM   3142  C   GLU    95     -14.231 -38.498  34.774  1.00 10.00      C    C  
ATOM   3143  O   GLU    95     -13.905 -38.604  35.960  1.00 10.00      C    O  
ATOM   3144  CB  GLU    95     -16.737 -38.348  34.907  1.00 10.00      C    C  
ATOM   3145  CG  GLU    95     -17.021 -38.746  36.346  1.00 10.00      C    C  
ATOM   3146  CD  GLU    95     -17.904 -37.751  37.064  1.00 10.00      C    C  
ATOM   3147  OE1 GLU    95     -19.115 -38.005  37.185  1.00 10.00      C    O  
ATOM   3148  OE2 GLU    95     -17.387 -36.709  37.518  1.00 10.00      C    O1-
ATOM   3149  HN  GLU    95     -15.713 -40.812  35.473  1.00 10.00      C    H  
ATOM   3150  N   TYR    96     -13.476 -37.898  33.868  1.00 10.00      C    N  
ATOM   3151  CA  TYR    96     -12.194 -37.302  34.211  1.00 10.00      C    C  
ATOM   3152  C   TYR    96     -12.399 -36.017  35.000  1.00 10.00      C    C  
ATOM   3153  O   TYR    96     -13.178 -35.152  34.593  1.00 10.00      C    O  
ATOM   3154  CB  TYR    96     -11.380 -37.013  32.947  1.00 10.00      C    C  
ATOM   3155  CG  TYR    96     -10.816 -38.245  32.276  1.00 10.00      C    C  
ATOM   3156  CD1 TYR    96      -9.473 -38.570  32.396  1.00 10.00      C    C  
ATOM   3157  CD2 TYR    96     -11.626 -39.079  31.517  1.00 10.00      C    C  
ATOM   3158  CE1 TYR    96      -8.952 -39.689  31.778  1.00 10.00      C    C  
ATOM   3159  CE2 TYR    96     -11.116 -40.201  30.899  1.00 10.00      C    C  
ATOM   3160  CZ  TYR    96      -9.778 -40.502  31.030  1.00 10.00      C    C  
ATOM   3161  OH  TYR    96      -9.262 -41.617  30.417  1.00 10.00      C    O  
ATOM   3162  HN  TYR    96     -13.793 -37.847  32.939  1.00 10.00      C    H  
ATOM   3163  HH  TYR    96      -9.760 -41.800  29.597  1.00 10.00      C    H  
ATOM   3164  N   ALA    97     -11.696 -35.895  36.121  1.00 10.00      C    N  
ATOM   3165  CA  ALA    97     -11.800 -34.714  36.975  1.00 10.00      C    C  
ATOM   3166  C   ALA    97     -10.898 -33.586  36.470  1.00 10.00      C    C  
ATOM   3167  O   ALA    97     -10.378 -32.787  37.250  1.00 10.00      C    O  
ATOM   3168  CB  ALA    97     -11.449 -35.076  38.410  1.00 10.00      C    C  
ATOM   3169  HN  ALA    97     -11.093 -36.622  36.386  1.00 10.00      C    H  
ATOM   3170  N   ALA    98     -10.745 -33.512  35.159  1.00 10.00      C    N  
ATOM   3171  CA  ALA    98      -9.909 -32.503  34.535  1.00 10.00      C    C  
ATOM   3172  C   ALA    98     -10.532 -32.066  33.215  1.00 10.00      C    C  
ATOM   3173  O   ALA    98     -11.736 -32.237  33.012  1.00 10.00      C    O  
ATOM   3174  CB  ALA    98      -8.510 -33.060  34.305  1.00 10.00      C    C  
ATOM   3175  HN  ALA    98     -11.231 -34.143  34.587  1.00 10.00      C    H  
ATOM   3176  N   CYS    99      -9.710 -31.511  32.329  1.00 10.00      C    N  
ATOM   3177  CA  CYS    99     -10.164 -31.046  31.016  1.00 10.00      C    C  
ATOM   3178  C   CYS    99     -11.193 -29.926  31.147  1.00 10.00      C    C  
ATOM   3179  O   CYS    99     -10.952 -28.934  31.842  1.00 10.00      C    O  
ATOM   3180  CB  CYS    99     -10.725 -32.202  30.181  1.00 10.00      C    C  
ATOM   3181  SG  CYS    99      -9.644 -33.652  30.095  1.00 10.00      C    S  
ATOM   3182  HN  CYS    99      -8.764 -31.403  32.565  1.00 10.00      C    H  
ATOM   3183  HG  CYS    99      -8.454 -33.244  29.678  1.00 10.00      C    H  
TER    3184      CYS    99 
ATOM   3185  N   THR   102     -14.965 -31.754  31.745  1.00 10.00      C    N  
ATOM   3186  CA  THR   102     -15.273 -33.103  32.195  1.00 10.00      C    C  
ATOM   3187  C   THR   102     -15.390 -34.064  31.012  1.00 10.00      C    C  
ATOM   3188  O   THR   102     -16.382 -34.053  30.279  1.00 10.00      C    O  
ATOM   3189  CB  THR   102     -16.575 -33.132  33.015  1.00 10.00      C    C  
ATOM   3190  CG2 THR   102     -16.736 -34.478  33.706  1.00 10.00      C    C  
ATOM   3191  OG1 THR   102     -16.536 -32.093  34.005  1.00 10.00      C    O  
ATOM   3192  HN  THR   102     -15.558 -31.325  31.086  1.00 10.00      C    H  
ATOM   3193  HG1 THR   102     -15.623 -31.787  34.107  1.00 10.00      C    H  
ATOM   3194  N   TYR   103     -14.366 -34.882  30.827  1.00 10.00      C    N  
ATOM   3195  CA  TYR   103     -14.341 -35.849  29.742  1.00 10.00      C    C  
ATOM   3196  C   TYR   103     -14.848 -37.204  30.223  1.00 10.00      C    C  
ATOM   3197  O   TYR   103     -14.407 -37.712  31.251  1.00 10.00      C    O  
ATOM   3198  CB  TYR   103     -12.920 -35.972  29.182  1.00 10.00      C    C  
ATOM   3199  CG  TYR   103     -12.757 -37.001  28.081  1.00 10.00      C    C  
ATOM   3200  CD1 TYR   103     -13.615 -37.026  26.988  1.00 10.00      C    C  
ATOM   3201  CD2 TYR   103     -11.741 -37.946  28.138  1.00 10.00      C    C  
ATOM   3202  CE1 TYR   103     -13.464 -37.966  25.986  1.00 10.00      C    C  
ATOM   3203  CE2 TYR   103     -11.583 -38.889  27.138  1.00 10.00      C    C  
ATOM   3204  CZ  TYR   103     -12.448 -38.895  26.066  1.00 10.00      C    C  
ATOM   3205  OH  TYR   103     -12.296 -39.827  25.066  1.00 10.00      C    O  
ATOM   3206  HN  TYR   103     -13.602 -34.835  31.441  1.00 10.00      C    H  
ATOM   3207  HH  TYR   103     -11.738 -40.548  25.379  1.00 10.00      C    H  
ATOM   3208  N   ASN   104     -15.796 -37.766  29.489  1.00 10.00      C    N  
ATOM   3209  CA  ASN   104     -16.362 -39.066  29.824  1.00 10.00      C    C  
ATOM   3210  C   ASN   104     -15.825 -40.121  28.870  1.00 10.00      C    C  
ATOM   3211  O   ASN   104     -15.972 -39.997  27.655  1.00 10.00      C    O  
ATOM   3212  CB  ASN   104     -17.891 -39.027  29.729  1.00 10.00      C    C  
ATOM   3213  CG  ASN   104     -18.587 -39.111  31.076  1.00 10.00      C    C  
ATOM   3214  ND2 ASN   104     -17.993 -39.830  32.017  1.00 10.00      C    N  
ATOM   3215  OD1 ASN   104     -19.659 -38.536  31.267  1.00 10.00      C    O  
ATOM   3216  HN  ASN   104     -16.132 -37.290  28.696  1.00 10.00      C    H  
ATOM   3217 HD21 ASN   104     -17.140 -40.271  31.803  1.00 10.00      C    H  
ATOM   3218 HD22 ASN   104     -18.427 -39.893  32.892  1.00 10.00      C    H  
ATOM   3219  N   GLU   105     -15.196 -41.148  29.413  1.00 10.00      C    N  
ATOM   3220  CA  GLU   105     -14.645 -42.211  28.590  1.00 10.00      C    C  
ATOM   3221  C   GLU   105     -15.148 -43.570  29.058  1.00 10.00      C    C  
ATOM   3222  O   GLU   105     -15.341 -43.794  30.254  1.00 10.00      C    O  
ATOM   3223  CB  GLU   105     -13.117 -42.179  28.613  1.00 10.00      C    C  
ATOM   3224  CG  GLU   105     -12.473 -42.560  27.290  1.00 10.00      C    C  
ATOM   3225  CD  GLU   105     -11.090 -43.149  27.463  1.00 10.00      C    C  
ATOM   3226  OE1 GLU   105     -10.268 -42.551  28.191  1.00 10.00      C    O  
ATOM   3227  OE2 GLU   105     -10.815 -44.214  26.870  1.00 10.00      C    O1-
ATOM   3228  HN  GLU   105     -15.105 -41.199  30.389  1.00 10.00      C    H  
ATOM   3229  N   ILE   106     -15.382 -44.457  28.106  1.00 10.00      C    N  
ATOM   3230  CA  ILE   106     -15.851 -45.799  28.408  1.00 10.00      C    C  
ATOM   3231  C   ILE   106     -14.679 -46.767  28.330  1.00 10.00      C    C  
ATOM   3232  O   ILE   106     -14.251 -47.165  27.243  1.00 10.00      C    O  
ATOM   3233  CB  ILE   106     -16.972 -46.240  27.444  1.00 10.00      C    C  
ATOM   3234  CG1 ILE   106     -18.037 -45.143  27.347  1.00 10.00      C    C  
ATOM   3235  CG2 ILE   106     -17.595 -47.542  27.921  1.00 10.00      C    C  
ATOM   3236  CD1 ILE   106     -19.102 -45.403  26.305  1.00 10.00      C    C  
ATOM   3237  HN  ILE   106     -15.230 -44.204  27.169  1.00 10.00      C    H  
ATOM   3238  N   VAL   107     -14.152 -47.120  29.488  1.00 10.00      C    N  
ATOM   3239  CA  VAL   107     -13.008 -48.012  29.573  1.00 10.00      C    C  
ATOM   3240  C   VAL   107     -13.424 -49.372  30.115  1.00 10.00      C    C  
ATOM   3241  O   VAL   107     -14.603 -49.610  30.378  1.00 10.00      C    O  
ATOM   3242  CB  VAL   107     -11.922 -47.415  30.494  1.00 10.00      C    C  
ATOM   3243  CG1 VAL   107     -11.562 -46.005  30.048  1.00 10.00      C    C  
ATOM   3244  CG2 VAL   107     -12.393 -47.403  31.942  1.00 10.00      C    C  
ATOM   3245  HN  VAL   107     -14.558 -46.783  30.318  1.00 10.00      C    H  
ATOM   3246  N   THR   108     -12.459 -50.264  30.266  1.00 10.00      C    N  
ATOM   3247  CA  THR   108     -12.724 -51.586  30.801  1.00 10.00      C    C  
ATOM   3248  C   THR   108     -12.154 -51.698  32.217  1.00 10.00      C    C  
ATOM   3249  O   THR   108     -11.882 -50.683  32.859  1.00 10.00      C    O  
ATOM   3250  CB  THR   108     -12.152 -52.687  29.891  1.00 10.00      C    C  
ATOM   3251  CG2 THR   108     -13.275 -53.429  29.182  1.00 10.00      C    C  
ATOM   3252  OG1 THR   108     -11.281 -52.099  28.915  1.00 10.00      C    O  
ATOM   3253  HN  THR   108     -11.546 -50.029  30.013  1.00 10.00      C    H  
ATOM   3254  HG1 THR   108     -10.397 -51.974  29.315  1.00 10.00      C    H  
ATOM   3255  N   ILE   109     -11.957 -52.915  32.698  1.00 10.00      C    N  
ATOM   3256  CA  ILE   109     -11.450 -53.118  34.051  1.00 10.00      C    C  
ATOM   3257  C   ILE   109      -9.922 -53.039  34.136  1.00 10.00      C    C  
ATOM   3258  O   ILE   109      -9.367 -52.852  35.221  1.00 10.00      C    O  
ATOM   3259  CB  ILE   109     -11.955 -54.451  34.657  1.00 10.00      C    C  
ATOM   3260  CG1 ILE   109     -11.700 -54.496  36.167  1.00 10.00      C    C  
ATOM   3261  CG2 ILE   109     -11.327 -55.650  33.958  1.00 10.00      C    C  
ATOM   3262  CD1 ILE   109     -12.213 -55.746  36.845  1.00 10.00      C    C  
ATOM   3263  HN  ILE   109     -12.150 -53.695  32.134  1.00 10.00      C    H  
ATOM   3264  N   GLU   110      -9.243 -53.159  33.001  1.00 10.00      C    N  
ATOM   3265  CA  GLU   110      -7.783 -53.122  32.990  1.00 10.00      C    C  
ATOM   3266  C   GLU   110      -7.226 -51.713  33.196  1.00 10.00      C    C  
ATOM   3267  O   GLU   110      -6.237 -51.526  33.906  1.00 10.00      C    O  
ATOM   3268  CB  GLU   110      -7.211 -53.771  31.718  1.00 10.00      C    C  
ATOM   3269  CG  GLU   110      -7.013 -52.834  30.533  1.00 10.00      C    C  
ATOM   3270  CD  GLU   110      -8.304 -52.488  29.821  1.00 10.00      C    C  
ATOM   3271  OE1 GLU   110      -8.505 -52.968  28.687  1.00 10.00      C    O  
ATOM   3272  OE2 GLU   110      -9.123 -51.732  30.386  1.00 10.00      C    O1-
ATOM   3273  HN  GLU   110      -9.731 -53.276  32.157  1.00 10.00      C    H  
ATOM   3274  N   ARG   111      -7.867 -50.728  32.579  1.00 10.00      C    N  
ATOM   3275  CA  ARG   111      -7.424 -49.342  32.684  1.00 10.00      C    C  
ATOM   3276  C   ARG   111      -7.882 -48.675  33.971  1.00 10.00      C    C  
ATOM   3277  O   ARG   111      -7.522 -47.532  34.241  1.00 10.00      C    O  
ATOM   3278  CB  ARG   111      -7.861 -48.524  31.464  1.00 10.00      C    C  
ATOM   3279  CG  ARG   111      -6.989 -48.733  30.236  1.00 10.00      C    C  
ATOM   3280  CD  ARG   111      -7.509 -47.948  29.040  1.00 10.00      C    C  
ATOM   3281  NE  ARG   111      -7.562 -46.509  29.299  1.00 10.00      C    N  
ATOM   3282  CZ  ARG   111      -8.413 -45.676  28.696  1.00 10.00      C    C  
ATOM   3283  NH1 ARG   111      -9.265 -46.135  27.790  1.00 10.00      C    N1+
ATOM   3284  NH2 ARG   111      -8.419 -44.387  28.998  1.00 10.00      C    N  
ATOM   3285  HN  ARG   111      -8.646 -50.945  32.014  1.00 10.00      C    H  
ATOM   3286  HE  ARG   111      -6.919 -46.144  29.956  1.00 10.00      C    H  
ATOM   3287 HH11 ARG   111      -9.276 -47.106  27.550  1.00 10.00      C    H  
ATOM   3288 HH12 ARG   111      -9.915 -45.498  27.339  1.00 10.00      C    H  
ATOM   3289 HH21 ARG   111      -9.069 -43.757  28.537  1.00 10.00      C    H  
ATOM   3290 HH22 ARG   111      -7.783 -44.022  29.691  1.00 10.00      C    H  
ATOM   3291  N   LEU   112      -8.672 -49.385  34.761  1.00 10.00      C    N  
ATOM   3292  CA  LEU   112      -9.162 -48.849  36.020  1.00 10.00      C    C  
ATOM   3293  C   LEU   112      -8.472 -49.522  37.193  1.00 10.00      C    C  
ATOM   3294  O   LEU   112      -8.622 -50.726  37.405  1.00 10.00      C    O  
ATOM   3295  CB  LEU   112     -10.678 -49.028  36.140  1.00 10.00      C    C  
ATOM   3296  CG  LEU   112     -11.543 -48.083  35.309  1.00 10.00      C    C  
ATOM   3297  CD1 LEU   112     -13.010 -48.247  35.675  1.00 10.00      C    C  
ATOM   3298  CD2 LEU   112     -11.100 -46.639  35.497  1.00 10.00      C    C  
ATOM   3299  HN  LEU   112      -8.922 -50.294  34.498  1.00 10.00      C    H  
ATOM   3300  N   ARG   113      -7.708 -48.753  37.946  1.00 10.00      C    N  
ATOM   3301  CA  ARG   113      -7.006 -49.285  39.100  1.00 10.00      C    C  
ATOM   3302  C   ARG   113      -7.544 -48.663  40.378  1.00 10.00      C    C  
ATOM   3303  O   ARG   113      -8.219 -47.632  40.341  1.00 10.00      C    O  
ATOM   3304  CB  ARG   113      -5.494 -49.050  38.989  1.00 10.00      C    C  
ATOM   3305  CG  ARG   113      -5.030 -47.694  39.501  1.00 10.00      C    C  
ATOM   3306  CD  ARG   113      -3.546 -47.695  39.820  1.00 10.00      C    C  
ATOM   3307  NE  ARG   113      -3.145 -46.498  40.558  1.00 10.00      C    N  
ATOM   3308  CZ  ARG   113      -1.890 -46.073  40.666  1.00 10.00      C    C  
ATOM   3309  NH1 ARG   113      -0.893 -46.734  40.091  1.00 10.00      C    N1+
ATOM   3310  NH2 ARG   113      -1.627 -44.980  41.365  1.00 10.00      C    N  
ATOM   3311  HN  ARG   113      -7.618 -47.797  37.725  1.00 10.00      C    H  
ATOM   3312  HE  ARG   113      -3.858 -45.981  41.006  1.00 10.00      C    H  
ATOM   3313 HH11 ARG   113       0.062 -46.395  40.185  1.00 10.00      C    H  
ATOM   3314 HH12 ARG   113      -1.076 -47.561  39.562  1.00 10.00      C    H  
ATOM   3315 HH21 ARG   113      -0.677 -44.650  41.456  1.00 10.00      C    H  
ATOM   3316 HH22 ARG   113      -2.384 -44.471  41.806  1.00 10.00      C    H  
ATOM   3317  N   SER   114      -7.246 -49.291  41.502  1.00 10.00      C    N  
ATOM   3318  CA  SER   114      -7.694 -48.797  42.793  1.00 10.00      C    C  
ATOM   3319  C   SER   114      -6.908 -47.547  43.181  1.00 10.00      C    C  
ATOM   3320  O   SER   114      -5.722 -47.430  42.862  1.00 10.00      C    O  
ATOM   3321  CB  SER   114      -7.525 -49.889  43.848  1.00 10.00      C    C  
ATOM   3322  OG  SER   114      -8.033 -51.124  43.366  1.00 10.00      C    O  
ATOM   3323  HN  SER   114      -6.698 -50.105  41.464  1.00 10.00      C    H  
ATOM   3324  HG  SER   114      -7.838 -51.207  42.424  1.00 10.00      C    H  
ATOM   3325  N   VAL   115      -7.580 -46.602  43.837  1.00 10.00      C    N  
ATOM   3326  CA  VAL   115      -6.940 -45.364  44.264  1.00 10.00      C    C  
ATOM   3327  C   VAL   115      -5.764 -45.638  45.195  1.00 10.00      C    C  
ATOM   3328  O   VAL   115      -5.922 -46.299  46.227  1.00 10.00      C    O  
ATOM   3329  CB  VAL   115      -7.934 -44.395  44.943  1.00 10.00      C    C  
ATOM   3330  CG1 VAL   115      -8.703 -43.602  43.898  1.00 10.00      C    C  
ATOM   3331  CG2 VAL   115      -8.894 -45.147  45.859  1.00 10.00      C    C  
ATOM   3332  HN  VAL   115      -8.527 -46.743  44.040  1.00 10.00      C    H  
ATOM   3333  N   ASN   116      -4.592 -45.148  44.803  1.00 10.00      C    N  
ATOM   3334  CA  ASN   116      -3.362 -45.323  45.572  1.00 10.00      C    C  
ATOM   3335  C   ASN   116      -3.554 -44.936  47.037  1.00 10.00      C    C  
ATOM   3336  O   ASN   116      -3.780 -43.770  47.357  1.00 10.00      C    O  
ATOM   3337  CB  ASN   116      -2.231 -44.495  44.952  1.00 10.00      C    C  
ATOM   3338  CG  ASN   116      -0.856 -44.964  45.380  1.00 10.00      C    C  
ATOM   3339  ND2 ASN   116       0.143 -44.714  44.551  1.00 10.00      C    N  
ATOM   3340  OD1 ASN   116      -0.688 -45.547  46.447  1.00 10.00      C    O  
ATOM   3341  HN  ASN   116      -4.547 -44.657  43.948  1.00 10.00      C    H  
ATOM   3342 HD21 ASN   116      -0.051 -44.244  43.709  1.00 10.00      C    H  
ATOM   3343 HD22 ASN   116       1.046 -45.008  44.813  1.00 10.00      C    H  
ATOM   3344  N   PRO   117      -3.465 -45.922  47.946  1.00 10.00      C    N  
ATOM   3345  CA  PRO   117      -3.639 -45.702  49.382  1.00 10.00      C    C  
ATOM   3346  C   PRO   117      -2.359 -45.221  50.062  1.00 10.00      C    C  
ATOM   3347  O   PRO   117      -2.331 -44.998  51.274  1.00 10.00      C    O  
ATOM   3348  CB  PRO   117      -4.010 -47.096  49.887  1.00 10.00      C    C  
ATOM   3349  CG  PRO   117      -3.282 -48.026  48.975  1.00 10.00      C    C  
ATOM   3350  CD  PRO   117      -3.203 -47.341  47.634  1.00 10.00      C    C  
ATOM   3351  N   ASN   118      -1.302 -45.061  49.283  1.00 10.00      C    N  
ATOM   3352  CA  ASN   118      -0.027 -44.609  49.822  1.00 10.00      C    C  
ATOM   3353  C   ASN   118      -0.040 -43.113  50.078  1.00 10.00      C    C  
ATOM   3354  O   ASN   118      -0.698 -42.353  49.367  1.00 10.00      C    O  
ATOM   3355  CB  ASN   118       1.125 -44.982  48.893  1.00 10.00      C    C  
ATOM   3356  CG  ASN   118       1.488 -46.449  48.992  1.00 10.00      C    C  
ATOM   3357  ND2 ASN   118       1.792 -47.058  47.857  1.00 10.00      C    N  
ATOM   3358  OD1 ASN   118       1.488 -47.031  50.076  1.00 10.00      C    O  
ATOM   3359  HN  ASN   118      -1.385 -45.245  48.319  1.00 10.00      C    H  
ATOM   3360 HD21 ASN   118       1.768 -46.529  47.027  1.00 10.00      C    H  
ATOM   3361 HD22 ASN   118       2.027 -48.009  47.886  1.00 10.00      C    H  
ATOM   3362  N   LYS   119       0.690 -42.697  51.100  1.00 10.00      C    N  
ATOM   3363  CA  LYS   119       0.766 -41.292  51.470  1.00 10.00      C    C  
ATOM   3364  C   LYS   119       2.019 -40.651  50.879  1.00 10.00      C    C  
ATOM   3365  O   LYS   119       2.969 -41.355  50.529  1.00 10.00      C    O  
ATOM   3366  CB  LYS   119       0.777 -41.161  52.997  1.00 10.00      C    C  
ATOM   3367  CG  LYS   119      -0.435 -41.775  53.686  1.00 10.00      C    C  
ATOM   3368  CD  LYS   119      -1.712 -41.024  53.342  1.00 10.00      C    C  
ATOM   3369  CE  LYS   119      -2.638 -41.863  52.477  1.00 10.00      C    C  
ATOM   3370  NZ  LYS   119      -3.844 -41.102  52.058  1.00 10.00      C    N1+
ATOM   3371  HN  LYS   119       1.209 -43.353  51.609  1.00 10.00      C    H  
ATOM   3372  HZ1 LYS   119      -4.436 -40.890  52.887  1.00 10.00      C    H  
ATOM   3373  HZ2 LYS   119      -4.404 -41.661  51.381  1.00 10.00      C    H  
ATOM   3374  HZ3 LYS   119      -3.566 -40.208  51.606  1.00 10.00      C    H  
ATOM   3375  N   PRO   120       2.025 -39.311  50.731  1.00 10.00      C    N  
ATOM   3376  CA  PRO   120       3.175 -38.577  50.190  1.00 10.00      C    C  
ATOM   3377  C   PRO   120       4.420 -38.787  51.045  1.00 10.00      C    C  
ATOM   3378  O   PRO   120       4.354 -38.768  52.278  1.00 10.00      C    O  
ATOM   3379  CB  PRO   120       2.735 -37.108  50.253  1.00 10.00      C    C  
ATOM   3380  CG  PRO   120       1.248 -37.157  50.320  1.00 10.00      C    C  
ATOM   3381  CD  PRO   120       0.909 -38.414  51.064  1.00 10.00      C    C  
ATOM   3382  N   ALA   121       5.549 -38.975  50.383  1.00 10.00      C    N  
ATOM   3383  CA  ALA   121       6.809 -39.209  51.071  1.00 10.00      C    C  
ATOM   3384  C   ALA   121       7.261 -37.980  51.855  1.00 10.00      C    C  
ATOM   3385  O   ALA   121       6.794 -36.865  51.618  1.00 10.00      C    O  
ATOM   3386  CB  ALA   121       7.878 -39.635  50.078  1.00 10.00      C    C  
ATOM   3387  HN  ALA   121       5.539 -38.938  49.401  1.00 10.00      C    H  
ATOM   3388  N   THR   122       8.156 -38.194  52.804  1.00 10.00      C    N  
ATOM   3389  CA  THR   122       8.682 -37.119  53.621  1.00 10.00      C    C  
ATOM   3390  C   THR   122      10.209 -37.169  53.593  1.00 10.00      C    C  
ATOM   3391  O   THR   122      10.789 -38.166  53.155  1.00 10.00      C    O  
ATOM   3392  CB  THR   122       8.177 -37.239  55.074  1.00 10.00      C    C  
ATOM   3393  CG2 THR   122       8.038 -35.861  55.706  1.00 10.00      C    C  
ATOM   3394  OG1 THR   122       6.893 -37.891  55.081  1.00 10.00      C    O  
ATOM   3395  HN  THR   122       8.476 -39.112  52.962  1.00 10.00      C    H  
ATOM   3396  HG1 THR   122       6.379 -37.594  54.317  1.00 10.00      C    H  
ATOM   3397  N   LYS   123      10.863 -36.111  54.063  1.00 10.00      C    N  
ATOM   3398  CA  LYS   123      12.325 -36.056  54.063  1.00 10.00      C    C  
ATOM   3399  C   LYS   123      12.947 -37.044  55.052  1.00 10.00      C    C  
ATOM   3400  O   LYS   123      14.153 -37.280  55.034  1.00 10.00      C    O  
ATOM   3401  CB  LYS   123      12.829 -34.632  54.315  1.00 10.00      C    C  
ATOM   3402  CG  LYS   123      12.522 -34.080  55.699  1.00 10.00      C    C  
ATOM   3403  CD  LYS   123      13.119 -32.693  55.874  1.00 10.00      C    C  
ATOM   3404  CE  LYS   123      13.082 -32.247  57.326  1.00 10.00      C    C  
ATOM   3405  NZ  LYS   123      13.799 -30.959  57.530  1.00 10.00      C    N1+
ATOM   3406  HN  LYS   123      10.354 -35.349  54.411  1.00 10.00      C    H  
ATOM   3407  HZ1 LYS   123      14.796 -31.051  57.243  1.00 10.00      C    H  
ATOM   3408  HZ2 LYS   123      13.762 -30.682  58.532  1.00 10.00      C    H  
ATOM   3409  HZ3 LYS   123      13.357 -30.212  56.962  1.00 10.00      C    H  
ATOM   3410  N   ASP   124      12.117 -37.624  55.906  1.00 10.00      C    N  
ATOM   3411  CA  ASP   124      12.593 -38.589  56.892  1.00 10.00      C    C  
ATOM   3412  C   ASP   124      12.474 -40.007  56.350  1.00 10.00      C    C  
ATOM   3413  O   ASP   124      12.973 -40.957  56.955  1.00 10.00      C    O  
ATOM   3414  CB  ASP   124      11.809 -38.475  58.203  1.00 10.00      C    C  
ATOM   3415  CG  ASP   124      11.761 -37.064  58.751  1.00 10.00      C    C  
ATOM   3416  OD1 ASP   124      12.826 -36.523  59.131  1.00 10.00      C    O  
ATOM   3417  OD2 ASP   124      10.652 -36.486  58.808  1.00 10.00      C    O1-
ATOM   3418  HN  ASP   124      11.167 -37.397  55.876  1.00 10.00      C    H  
ATOM   3419  N   THR   125      11.813 -40.143  55.206  1.00 10.00      C    N  
ATOM   3420  CA  THR   125      11.626 -41.446  54.583  1.00 10.00      C    C  
ATOM   3421  C   THR   125      12.879 -41.876  53.824  1.00 10.00      C    C  
ATOM   3422  O   THR   125      13.397 -42.971  54.028  1.00 10.00      C    O  
ATOM   3423  CB  THR   125      10.431 -41.424  53.611  1.00 10.00      C    C  
ATOM   3424  CG2 THR   125       9.823 -42.812  53.481  1.00 10.00      C    C  
ATOM   3425  OG1 THR   125       9.434 -40.513  54.099  1.00 10.00      C    O  
ATOM   3426  HN  THR   125      11.442 -39.348  54.766  1.00 10.00      C    H  
ATOM   3427  HG1 THR   125       9.155 -40.786  54.982  1.00 10.00      C    H  
ATOM   3428  N   PHE   126      13.372 -40.997  52.962  1.00 10.00      C    N  
ATOM   3429  CA  PHE   126      14.557 -41.287  52.165  1.00 10.00      C    C  
ATOM   3430  C   PHE   126      15.832 -40.923  52.921  1.00 10.00      C    C  
ATOM   3431  O   PHE   126      15.944 -39.839  53.487  1.00 10.00      C    O  
ATOM   3432  CB  PHE   126      14.497 -40.556  50.821  1.00 10.00      C    C  
ATOM   3433  CG  PHE   126      13.524 -41.160  49.844  1.00 10.00      C    C  
ATOM   3434  CD1 PHE   126      13.963 -42.014  48.847  1.00 10.00      C    C  
ATOM   3435  CD2 PHE   126      12.171 -40.876  49.926  1.00 10.00      C    C  
ATOM   3436  CE1 PHE   126      13.072 -42.571  47.949  1.00 10.00      C    C  
ATOM   3437  CE2 PHE   126      11.274 -41.430  49.030  1.00 10.00      C    C  
ATOM   3438  CZ  PHE   126      11.725 -42.279  48.041  1.00 10.00      C    C  
ATOM   3439  HN  PHE   126      12.937 -40.124  52.867  1.00 10.00      C    H  
ATOM   3440  N   HIS   127      16.781 -41.849  52.949  1.00 10.00      C    N  
ATOM   3441  CA  HIS   127      18.047 -41.634  53.638  1.00 10.00      C    C  
ATOM   3442  C   HIS   127      19.217 -41.827  52.677  1.00 10.00      C    C  
ATOM   3443  O   HIS   127      19.393 -42.905  52.108  1.00 10.00      C    O  
ATOM   3444  CB  HIS   127      18.187 -42.591  54.834  1.00 10.00      C    C  
ATOM   3445  CG  HIS   127      17.194 -42.358  55.939  1.00 10.00      C    C  
ATOM   3446  CD2 HIS   127      15.848 -42.507  55.965  1.00 10.00      C    C  
ATOM   3447  ND1 HIS   127      17.549 -41.924  57.201  1.00 10.00      C    N  
ATOM   3448  CE1 HIS   127      16.464 -41.814  57.947  1.00 10.00      C    C  
ATOM   3449  NE2 HIS   127      15.417 -42.162  57.222  1.00 10.00      C    N  
ATOM   3450  HN  HIS   127      16.626 -42.710  52.493  1.00 10.00      C    H  
ATOM   3451  HD1 HIS   127      18.460 -41.732  57.509  1.00 10.00      C    H  
ATOM   3452  HE2 HIS   127      14.480 -41.964  57.458  1.00 10.00      C    H  
ATOM   3453  N   LYS   128      19.995 -40.770  52.485  1.00 10.00      C    N  
ATOM   3454  CA  LYS   128      21.154 -40.812  51.602  1.00 10.00      C    C  
ATOM   3455  C   LYS   128      22.436 -40.847  52.431  1.00 10.00      C    C  
ATOM   3456  O   LYS   128      22.812 -39.850  53.051  1.00 10.00      C    O  
ATOM   3457  CB  LYS   128      21.155 -39.599  50.665  1.00 10.00      C    C  
ATOM   3458  CG  LYS   128      22.245 -39.622  49.603  1.00 10.00      C    C  
ATOM   3459  CD  LYS   128      22.128 -38.428  48.668  1.00 10.00      C    C  
ATOM   3460  CE  LYS   128      23.212 -38.441  47.603  1.00 10.00      C    C  
ATOM   3461  NZ  LYS   128      23.236 -37.180  46.813  1.00 10.00      C    N1+
ATOM   3462  HN  LYS   128      19.784 -39.935  52.950  1.00 10.00      C    H  
ATOM   3463  HZ1 LYS   128      24.059 -37.169  46.180  1.00 10.00      C    H  
ATOM   3464  HZ2 LYS   128      23.288 -36.354  47.448  1.00 10.00      C    H  
ATOM   3465  HZ3 LYS   128      22.368 -37.099  46.234  1.00 10.00      C    H  
ATOM   3466  N   ILE   129      23.091 -41.997  52.448  1.00 10.00      C    N  
ATOM   3467  CA  ILE   129      24.316 -42.173  53.217  1.00 10.00      C    C  
ATOM   3468  C   ILE   129      25.543 -42.092  52.314  1.00 10.00      C    C  
ATOM   3469  O   ILE   129      25.482 -42.441  51.132  1.00 10.00      C    O  
ATOM   3470  CB  ILE   129      24.319 -43.533  53.958  1.00 10.00      C    C  
ATOM   3471  CG1 ILE   129      22.932 -43.838  54.525  1.00 10.00      C    C  
ATOM   3472  CG2 ILE   129      25.358 -43.538  55.073  1.00 10.00      C    C  
ATOM   3473  CD1 ILE   129      22.746 -45.278  54.947  1.00 10.00      C    C  
ATOM   3474  HN  ILE   129      22.747 -42.753  51.916  1.00 10.00      C    H  
ATOM   3475  N   LYS   130      26.650 -41.620  52.874  1.00 10.00      C    N  
ATOM   3476  CA  LYS   130      27.905 -41.497  52.141  1.00 10.00      C    C  
ATOM   3477  C   LYS   130      29.055 -41.976  53.020  1.00 10.00      C    C  
ATOM   3478  O   LYS   130      29.132 -41.615  54.195  1.00 10.00      C    O  
ATOM   3479  CB  LYS   130      28.149 -40.040  51.732  1.00 10.00      C    C  
ATOM   3480  CG  LYS   130      27.121 -39.468  50.764  1.00 10.00      C    C  
ATOM   3481  CD  LYS   130      27.073 -37.951  50.852  1.00 10.00      C    C  
ATOM   3482  CE  LYS   130      26.593 -37.498  52.225  1.00 10.00      C    C  
ATOM   3483  NZ  LYS   130      27.076 -36.137  52.566  1.00 10.00      C    N1+
ATOM   3484  HN  LYS   130      26.626 -41.351  53.816  1.00 10.00      C    H  
ATOM   3485  HZ1 LYS   130      26.778 -35.886  53.540  1.00 10.00      C    H  
ATOM   3486  HZ2 LYS   130      26.681 -35.437  51.907  1.00 10.00      C    H  
ATOM   3487  HZ3 LYS   130      28.113 -36.099  52.514  1.00 10.00      C    H  
ATOM   3488  N   LEU   131      29.933 -42.797  52.460  1.00 10.00      C    N  
ATOM   3489  CA  LEU   131      31.074 -43.319  53.206  1.00 10.00      C    C  
ATOM   3490  C   LEU   131      32.358 -43.203  52.392  1.00 10.00      C    C  
ATOM   3491  O   LEU   131      32.364 -43.485  51.194  1.00 10.00      C    O  
ATOM   3492  CB  LEU   131      30.834 -44.778  53.603  1.00 10.00      C    C  
ATOM   3493  CG  LEU   131      29.705 -45.027  54.608  1.00 10.00      C    C  
ATOM   3494  CD1 LEU   131      29.381 -46.509  54.693  1.00 10.00      C    C  
ATOM   3495  CD2 LEU   131      30.074 -44.480  55.978  1.00 10.00      C    C  
ATOM   3496  HN  LEU   131      29.811 -43.062  51.523  1.00 10.00      C    H  
ATOM   3497  N   ASP   132      33.435 -42.774  53.045  1.00 10.00      C    N  
ATOM   3498  CA  ASP   132      34.730 -42.619  52.387  1.00 10.00      C    C  
ATOM   3499  C   ASP   132      35.341 -43.969  52.024  1.00 10.00      C    C  
ATOM   3500  O   ASP   132      35.436 -44.870  52.861  1.00 10.00      C    O  
ATOM   3501  CB  ASP   132      35.700 -41.840  53.279  1.00 10.00      C    C  
ATOM   3502  CG  ASP   132      35.251 -40.420  53.542  1.00 10.00      C    C  
ATOM   3503  OD1 ASP   132      35.523 -39.538  52.695  1.00 10.00      C    O  
ATOM   3504  OD2 ASP   132      34.617 -40.185  54.588  1.00 10.00      C    O1-
ATOM   3505  HN  ASP   132      33.353 -42.538  53.992  1.00 10.00      C    H  
ATOM   3506  N   VAL   133      35.758 -44.098  50.771  1.00 10.00      C    N  
ATOM   3507  CA  VAL   133      36.360 -45.334  50.282  1.00 10.00      C    C  
ATOM   3508  C   VAL   133      37.860 -45.136  50.059  1.00 10.00      C    C  
ATOM   3509  O   VAL   133      38.269 -44.165  49.420  1.00 10.00      C    O  
ATOM   3510  CB  VAL   133      35.704 -45.782  48.954  1.00 10.00      C    C  
ATOM   3511  CG1 VAL   133      36.241 -47.131  48.500  1.00 10.00      C    C  
ATOM   3512  CG2 VAL   133      34.190 -45.829  49.093  1.00 10.00      C    C  
ATOM   3513  HN  VAL   133      35.659 -43.340  50.155  1.00 10.00      C    H  
ATOM   3514  N   PRO   134      38.697 -46.040  50.605  1.00 10.00      C    N  
ATOM   3515  CA  PRO   134      40.157 -45.971  50.448  1.00 10.00      C    C  
ATOM   3516  C   PRO   134      40.546 -45.971  48.973  1.00 10.00      C    C  
ATOM   3517  O   PRO   134      39.964 -46.700  48.168  1.00 10.00      C    O  
ATOM   3518  CB  PRO   134      40.665 -47.241  51.145  1.00 10.00      C    C  
ATOM   3519  CG  PRO   134      39.466 -48.117  51.294  1.00 10.00      C    C  
ATOM   3520  CD  PRO   134      38.292 -47.193  51.419  1.00 10.00      C    C  
ATOM   3521  N   GLU   135      41.531 -45.152  48.627  1.00 10.00      C    N  
ATOM   3522  CA  GLU   135      41.980 -45.021  47.244  1.00 10.00      C    C  
ATOM   3523  C   GLU   135      42.441 -46.339  46.620  1.00 10.00      C    C  
ATOM   3524  O   GLU   135      42.290 -46.538  45.414  1.00 10.00      C    O  
ATOM   3525  CB  GLU   135      43.053 -43.940  47.116  1.00 10.00      C    C  
ATOM   3526  CG  GLU   135      42.611 -42.577  47.628  1.00 10.00      C    C  
ATOM   3527  CD  GLU   135      43.327 -41.430  46.945  1.00 10.00      C    C  
ATOM   3528  OE1 GLU   135      44.571 -41.394  46.989  1.00 10.00      C    O  
ATOM   3529  OE2 GLU   135      42.645 -40.557  46.359  1.00 10.00      C    O1-
ATOM   3530  HN  GLU   135      41.965 -44.611  49.319  1.00 10.00      C    H  
ATOM   3531  N   ASP   136      42.975 -47.251  47.431  1.00 10.00      C    N  
ATOM   3532  CA  ASP   136      43.448 -48.535  46.909  1.00 10.00      C    C  
ATOM   3533  C   ASP   136      42.314 -49.528  46.660  1.00 10.00      C    C  
ATOM   3534  O   ASP   136      42.516 -50.582  46.058  1.00 10.00      C    O  
ATOM   3535  CB  ASP   136      44.588 -49.144  47.749  1.00 10.00      C    C  
ATOM   3536  CG  ASP   136      44.198 -49.597  49.148  1.00 10.00      C    C  
ATOM   3537  OD1 ASP   136      43.024 -49.959  49.371  1.00 10.00      C    O  
ATOM   3538  OD2 ASP   136      45.082 -49.619  50.033  1.00 10.00      C    O1-
ATOM   3539  HN  ASP   136      43.055 -47.060  48.389  1.00 10.00      C    H  
ATOM   3540  N   LEU   137      41.115 -49.178  47.114  1.00 10.00      C    N  
ATOM   3541  CA  LEU   137      39.949 -50.029  46.930  1.00 10.00      C    C  
ATOM   3542  C   LEU   137      38.888 -49.332  46.083  1.00 10.00      C    C  
ATOM   3543  O   LEU   137      37.893 -49.942  45.695  1.00 10.00      C    O  
ATOM   3544  CB  LEU   137      39.354 -50.437  48.281  1.00 10.00      C    C  
ATOM   3545  CG  LEU   137      39.818 -51.781  48.849  1.00 10.00      C    C  
ATOM   3546  CD1 LEU   137      39.241 -52.009  50.238  1.00 10.00      C    C  
ATOM   3547  CD2 LEU   137      39.439 -52.918  47.915  1.00 10.00      C    C  
ATOM   3548  HN  LEU   137      41.016 -48.332  47.598  1.00 10.00      C    H  
ATOM   3549  N   GLN   138      39.116 -48.057  45.792  1.00 10.00      C    N  
ATOM   3550  CA  GLN   138      38.177 -47.260  45.001  1.00 10.00      C    C  
ATOM   3551  C   GLN   138      37.931 -47.855  43.621  1.00 10.00      C    C  
ATOM   3552  O   GLN   138      36.788 -47.952  43.174  1.00 10.00      C    O  
ATOM   3553  CB  GLN   138      38.686 -45.829  44.848  1.00 10.00      C    C  
ATOM   3554  CG  GLN   138      38.317 -44.907  45.995  1.00 10.00      C    C  
ATOM   3555  CD  GLN   138      39.001 -43.561  45.887  1.00 10.00      C    C  
ATOM   3556  NE2 GLN   138      39.228 -42.919  47.018  1.00 10.00      C    N  
ATOM   3557  OE1 GLN   138      39.319 -43.102  44.792  1.00 10.00      C    O  
ATOM   3558  HN  GLN   138      39.936 -47.634  46.124  1.00 10.00      C    H  
ATOM   3559 HE21 GLN   138      38.940 -43.342  47.858  1.00 10.00      C    H  
ATOM   3560 HE22 GLN   138      39.675 -42.047  46.972  1.00 10.00      C    H  
ATOM   3561  N   GLN   139      39.007 -48.267  42.959  1.00 10.00      C    N  
ATOM   3562  CA  GLN   139      38.913 -48.834  41.621  1.00 10.00      C    C  
ATOM   3563  C   GLN   139      38.128 -50.142  41.603  1.00 10.00      C    C  
ATOM   3564  O   GLN   139      37.520 -50.494  40.594  1.00 10.00      C    O  
ATOM   3565  CB  GLN   139      40.302 -49.026  41.006  1.00 10.00      C    C  
ATOM   3566  CG  GLN   139      40.306 -49.068  39.485  1.00 10.00      C    C  
ATOM   3567  CD  GLN   139      39.558 -47.898  38.874  1.00 10.00      C    C  
ATOM   3568  NE2 GLN   139      38.281 -48.100  38.578  1.00 10.00      C    N  
ATOM   3569  OE1 GLN   139      40.120 -46.822  38.671  1.00 10.00      C    O  
ATOM   3570  HN  GLN   139      39.888 -48.182  43.380  1.00 10.00      C    H  
ATOM   3571 HE21 GLN   139      37.898 -48.985  38.761  1.00 10.00      C    H  
ATOM   3572 HE22 GLN   139      37.768 -47.355  38.196  1.00 10.00      C    H  
ATOM   3573  N   MET   140      38.124 -50.845  42.726  1.00 10.00      C    N  
ATOM   3574  CA  MET   140      37.414 -52.117  42.834  1.00 10.00      C    C  
ATOM   3575  C   MET   140      35.956 -51.889  43.233  1.00 10.00      C    C  
ATOM   3576  O   MET   140      35.126 -52.798  43.164  1.00 10.00      C    O  
ATOM   3577  CB  MET   140      38.106 -53.021  43.861  1.00 10.00      C    C  
ATOM   3578  CG  MET   140      37.630 -54.468  43.860  1.00 10.00      C    C  
ATOM   3579  SD  MET   140      38.051 -55.340  42.339  1.00 10.00      C    S  
ATOM   3580  CE  MET   140      37.454 -56.985  42.719  1.00 10.00      C    C  
ATOM   3581  HN  MET   140      38.605 -50.501  43.506  1.00 10.00      C    H  
ATOM   3582  N   CYS   141      35.645 -50.661  43.628  1.00 10.00      C    N  
ATOM   3583  CA  CYS   141      34.294 -50.314  44.050  1.00 10.00      C    C  
ATOM   3584  C   CYS   141      33.612 -49.394  43.043  1.00 10.00      C    C  
ATOM   3585  O   CYS   141      32.606 -48.752  43.355  1.00 10.00      C    O  
ATOM   3586  CB  CYS   141      34.323 -49.654  45.430  1.00 10.00      C    C  
ATOM   3587  SG  CYS   141      35.144 -50.633  46.710  1.00 10.00      C    S  
ATOM   3588  HN  CYS   141      36.338 -49.966  43.625  1.00 10.00      C    H  
ATOM   3589  HG  CYS   141      36.451 -50.579  46.482  1.00 10.00      C    H  
ATOM   3590  N   ALA   142      34.148 -49.344  41.832  1.00 10.00      C    N  
ATOM   3591  CA  ALA   142      33.589 -48.497  40.788  1.00 10.00      C    C  
ATOM   3592  C   ALA   142      32.297 -49.089  40.232  1.00 10.00      C    C  
ATOM   3593  O   ALA   142      31.337 -48.369  39.962  1.00 10.00      C    O  
ATOM   3594  CB  ALA   142      34.603 -48.279  39.675  1.00 10.00      C    C  
ATOM   3595  HN  ALA   142      34.935 -49.895  41.634  1.00 10.00      C    H  
ATOM   3596  N   LYS   143      32.282 -50.406  40.067  1.00 10.00      C    N  
ATOM   3597  CA  LYS   143      31.111 -51.100  39.541  1.00 10.00      C    C  
ATOM   3598  C   LYS   143      30.091 -51.385  40.642  1.00 10.00      C    C  
ATOM   3599  O   LYS   143      30.445 -51.492  41.819  1.00 10.00      C    O  
ATOM   3600  CB  LYS   143      31.526 -52.397  38.841  1.00 10.00      C    C  
ATOM   3601  CG  LYS   143      32.354 -53.340  39.700  1.00 10.00      C    C  
ATOM   3602  CD  LYS   143      33.122 -54.327  38.837  1.00 10.00      C    C  
ATOM   3603  CE  LYS   143      34.127 -55.128  39.650  1.00 10.00      C    C  
ATOM   3604  NZ  LYS   143      35.101 -55.833  38.775  1.00 10.00      C    N1+
ATOM   3605  HN  LYS   143      33.083 -50.925  40.299  1.00 10.00      C    H  
ATOM   3606  HZ1 LYS   143      35.635 -55.143  38.209  1.00 10.00      C    H  
ATOM   3607  HZ2 LYS   143      34.604 -56.482  38.131  1.00 10.00      C    H  
ATOM   3608  HZ3 LYS   143      35.769 -56.382  39.350  1.00 10.00      C    H  
ATOM   3609  N   GLU   144      28.825 -51.524  40.253  1.00 10.00      C    N  
ATOM   3610  CA  GLU   144      27.756 -51.786  41.206  1.00 10.00      C    C  
ATOM   3611  C   GLU   144      27.593 -53.279  41.475  1.00 10.00      C    C  
ATOM   3612  O   GLU   144      26.927 -53.670  42.433  1.00 10.00      C    O  
ATOM   3613  CB  GLU   144      26.431 -51.146  40.764  1.00 10.00      C    C  
ATOM   3614  CG  GLU   144      26.019 -51.427  39.325  1.00 10.00      C    C  
ATOM   3615  CD  GLU   144      25.350 -52.779  39.149  1.00 10.00      C    C  
ATOM   3616  OE1 GLU   144      24.172 -52.919  39.534  1.00 10.00      C    O  
ATOM   3617  OE2 GLU   144      26.002 -53.707  38.626  1.00 10.00      C    O1-
ATOM   3618  HN  GLU   144      28.606 -51.456  39.299  1.00 10.00      C    H  
ATOM   3619  N   ALA   145      28.222 -54.104  40.640  1.00 10.00      C    N  
ATOM   3620  CA  ALA   145      28.157 -55.556  40.790  1.00 10.00      C    C  
ATOM   3621  C   ALA   145      28.676 -55.985  42.160  1.00 10.00      C    C  
ATOM   3622  O   ALA   145      28.202 -56.958  42.745  1.00 10.00      C    O  
ATOM   3623  CB  ALA   145      28.948 -56.239  39.682  1.00 10.00      C    C  
ATOM   3624  HN  ALA   145      28.730 -53.724  39.892  1.00 10.00      C    H  
ATOM   3625  N   ALA   146      29.637 -55.231  42.677  1.00 10.00      C    N  
ATOM   3626  CA  ALA   146      30.222 -55.516  43.978  1.00 10.00      C    C  
ATOM   3627  C   ALA   146      29.563 -54.655  45.055  1.00 10.00      C    C  
ATOM   3628  O   ALA   146      30.144 -54.398  46.117  1.00 10.00      C    O  
ATOM   3629  CB  ALA   146      31.721 -55.260  43.935  1.00 10.00      C    C  
ATOM   3630  HN  ALA   146      29.960 -54.458  42.169  1.00 10.00      C    H  
ATOM   3631  N   HIS   147      28.356 -54.183  44.766  1.00 10.00      C    N  
ATOM   3632  CA  HIS   147      27.616 -53.347  45.707  1.00 10.00      C    C  
ATOM   3633  C   HIS   147      26.236 -53.924  45.995  1.00 10.00      C    C  
ATOM   3634  O   HIS   147      25.568 -53.499  46.936  1.00 10.00      C    O  
ATOM   3635  CB  HIS   147      27.466 -51.916  45.172  1.00 10.00      C    C  
ATOM   3636  CG  HIS   147      28.752 -51.165  45.016  1.00 10.00      C    C  
ATOM   3637  CD2 HIS   147      29.028 -50.010  44.365  1.00 10.00      C    C  
ATOM   3638  ND1 HIS   147      29.946 -51.592  45.555  1.00 10.00      C    N  
ATOM   3639  CE1 HIS   147      30.895 -50.732  45.247  1.00 10.00      C    C  
ATOM   3640  NE2 HIS   147      30.370 -49.763  44.522  1.00 10.00      C    N  
ATOM   3641  HN  HIS   147      27.955 -54.396  43.892  1.00 10.00      C    H  
ATOM   3642  HD1 HIS   147      30.078 -52.412  46.078  1.00 10.00      C    H  
ATOM   3643  HE2 HIS   147      30.893 -49.121  43.986  1.00 10.00      C    H  
ATOM   3644  N   LYS   148      25.823 -54.901  45.193  1.00 10.00      C    N  
ATOM   3645  CA  LYS   148      24.508 -55.521  45.352  1.00 10.00      C    C  
ATOM   3646  C   LYS   148      24.394 -56.274  46.672  1.00 10.00      C    C  
ATOM   3647  O   LYS   148      23.351 -56.239  47.327  1.00 10.00      C    O  
ATOM   3648  CB  LYS   148      24.181 -56.439  44.170  1.00 10.00      C    C  
ATOM   3649  CG  LYS   148      24.399 -55.796  42.808  1.00 10.00      C    C  
ATOM   3650  CD  LYS   148      23.737 -54.426  42.719  1.00 10.00      C    C  
ATOM   3651  CE  LYS   148      22.358 -54.498  42.090  1.00 10.00      C    C  
ATOM   3652  NZ  LYS   148      22.424 -54.667  40.616  1.00 10.00      C    N1+
ATOM   3653  HN  LYS   148      26.415 -55.217  44.478  1.00 10.00      C    H  
ATOM   3654  HZ1 LYS   148      23.058 -53.947  40.197  1.00 10.00      C    H  
ATOM   3655  HZ2 LYS   148      21.472 -54.562  40.201  1.00 10.00      C    H  
ATOM   3656  HZ3 LYS   148      22.789 -55.612  40.381  1.00 10.00      C    H  
ATOM   3657  N   ASP   149      25.473 -56.945  47.056  1.00 10.00      C    N  
ATOM   3658  CA  ASP   149      25.505 -57.697  48.307  1.00 10.00      C    C  
ATOM   3659  C   ASP   149      25.338 -56.754  49.483  1.00 10.00      C    C  
ATOM   3660  O   ASP   149      24.663 -57.072  50.461  1.00 10.00      C    O  
ATOM   3661  CB  ASP   149      26.831 -58.445  48.455  1.00 10.00      C    C  
ATOM   3662  CG  ASP   149      26.819 -59.811  47.809  1.00 10.00      C    C  
ATOM   3663  OD1 ASP   149      26.395 -60.786  48.471  1.00 10.00      C    O  
ATOM   3664  OD2 ASP   149      27.255 -59.921  46.643  1.00 10.00      C    O1-
ATOM   3665  HN  ASP   149      26.266 -56.943  46.480  1.00 10.00      C    H  
ATOM   3666  N   PHE   150      25.954 -55.582  49.368  1.00 10.00      C    N  
ATOM   3667  CA  PHE   150      25.891 -54.573  50.414  1.00 10.00      C    C  
ATOM   3668  C   PHE   150      24.496 -53.966  50.480  1.00 10.00      C    C  
ATOM   3669  O   PHE   150      23.998 -53.653  51.560  1.00 10.00      C    O  
ATOM   3670  CB  PHE   150      26.937 -53.484  50.161  1.00 10.00      C    C  
ATOM   3671  CG  PHE   150      27.319 -52.708  51.391  1.00 10.00      C    C  
ATOM   3672  CD1 PHE   150      27.958 -53.331  52.450  1.00 10.00      C    C  
ATOM   3673  CD2 PHE   150      27.044 -51.352  51.487  1.00 10.00      C    C  
ATOM   3674  CE1 PHE   150      28.316 -52.621  53.582  1.00 10.00      C    C  
ATOM   3675  CE2 PHE   150      27.398 -50.637  52.617  1.00 10.00      C    C  
ATOM   3676  CZ  PHE   150      28.035 -51.272  53.665  1.00 10.00      C    C  
ATOM   3677  HN  PHE   150      26.459 -55.392  48.552  1.00 10.00      C    H  
ATOM   3678  N   LYS   151      23.871 -53.824  49.313  1.00 10.00      C    N  
ATOM   3679  CA  LYS   151      22.525 -53.270  49.214  1.00 10.00      C    C  
ATOM   3680  C   LYS   151      21.550 -54.053  50.091  1.00 10.00      C    C  
ATOM   3681  O   LYS   151      20.821 -53.477  50.898  1.00 10.00      C    O  
ATOM   3682  CB  LYS   151      22.050 -53.274  47.750  1.00 10.00      C    C  
ATOM   3683  CG  LYS   151      20.538 -53.192  47.575  1.00 10.00      C    C  
ATOM   3684  CD  LYS   151      20.127 -53.209  46.107  1.00 10.00      C    C  
ATOM   3685  CE  LYS   151      18.617 -53.362  45.962  1.00 10.00      C    C  
ATOM   3686  NZ  LYS   151      18.117 -52.856  44.654  1.00 10.00      C    N1+
ATOM   3687  HN  LYS   151      24.335 -54.095  48.491  1.00 10.00      C    H  
ATOM   3688  HZ1 LYS   151      17.079 -52.921  44.616  1.00 10.00      C    H  
ATOM   3689  HZ2 LYS   151      18.518 -53.419  43.867  1.00 10.00      C    H  
ATOM   3690  HZ3 LYS   151      18.394 -51.859  44.528  1.00 10.00      C    H  
ATOM   3691  N   LYS   152      21.571 -55.370  49.947  1.00 10.00      C    N  
ATOM   3692  CA  LYS   152      20.685 -56.238  50.711  1.00 10.00      C    C  
ATOM   3693  C   LYS   152      21.175 -56.438  52.142  1.00 10.00      C    C  
ATOM   3694  O   LYS   152      20.406 -56.827  53.021  1.00 10.00      C    O  
ATOM   3695  CB  LYS   152      20.508 -57.584  50.005  1.00 10.00      C    C  
ATOM   3696  CG  LYS   152      19.926 -57.462  48.606  1.00 10.00      C    C  
ATOM   3697  CD  LYS   152      19.742 -58.820  47.950  1.00 10.00      C    C  
ATOM   3698  CE  LYS   152      19.098 -58.679  46.580  1.00 10.00      C    C  
ATOM   3699  NZ  LYS   152      18.947 -59.987  45.897  1.00 10.00      C    N1+
ATOM   3700  HN  LYS   152      22.196 -55.769  49.304  1.00 10.00      C    H  
ATOM   3701  HZ1 LYS   152      19.880 -60.435  45.772  1.00 10.00      C    H  
ATOM   3702  HZ2 LYS   152      18.513 -59.855  44.963  1.00 10.00      C    H  
ATOM   3703  HZ3 LYS   152      18.345 -60.619  46.462  1.00 10.00      C    H  
ATOM   3704  N   ALA   153      22.451 -56.160  52.375  1.00 10.00      C    N  
ATOM   3705  CA  ALA   153      23.033 -56.310  53.703  1.00 10.00      C    C  
ATOM   3706  C   ALA   153      22.565 -55.199  54.638  1.00 10.00      C    C  
ATOM   3707  O   ALA   153      22.098 -55.462  55.749  1.00 10.00      C    O  
ATOM   3708  CB  ALA   153      24.550 -56.345  53.628  1.00 10.00      C    C  
ATOM   3709  HN  ALA   153      23.015 -55.845  51.638  1.00 10.00      C    H  
ATOM   3710  N   VAL   154      22.682 -53.957  54.180  1.00 10.00      C    N  
ATOM   3711  CA  VAL   154      22.277 -52.808  54.984  1.00 10.00      C    C  
ATOM   3712  C   VAL   154      20.792 -52.495  54.833  1.00 10.00      C    C  
ATOM   3713  O   VAL   154      20.198 -51.846  55.694  1.00 10.00      C    O  
ATOM   3714  CB  VAL   154      23.113 -51.550  54.671  1.00 10.00      C    C  
ATOM   3715  CG1 VAL   154      24.572 -51.777  55.030  1.00 10.00      C    C  
ATOM   3716  CG2 VAL   154      22.971 -51.141  53.211  1.00 10.00      C    C  
ATOM   3717  HN  VAL   154      23.057 -53.807  53.282  1.00 10.00      C    H  
ATOM   3718  N   GLY   155      20.195 -52.970  53.749  1.00 10.00      C    N  
ATOM   3719  CA  GLY   155      18.784 -52.723  53.515  1.00 10.00      C    C  
ATOM   3720  C   GLY   155      18.568 -51.439  52.743  1.00 10.00      C    C  
ATOM   3721  O   GLY   155      17.878 -50.529  53.206  1.00 10.00      C    O  
ATOM   3722  HN  GLY   155      20.717 -53.481  53.094  1.00 10.00      C    H  
ATOM   3723  N   ALA   156      19.173 -51.363  51.570  1.00 10.00      C    N  
ATOM   3724  CA  ALA   156      19.065 -50.190  50.720  1.00 10.00      C    C  
ATOM   3725  C   ALA   156      18.486 -50.578  49.367  1.00 10.00      C    C  
ATOM   3726  O   ALA   156      18.221 -51.752  49.117  1.00 10.00      C    O  
ATOM   3727  CB  ALA   156      20.436 -49.553  50.545  1.00 10.00      C    C  
ATOM   3728  HN  ALA   156      19.702 -52.131  51.256  1.00 10.00      C    H  
ATOM   3729  N   PHE   157      18.276 -49.594  48.503  1.00 10.00      C    N  
ATOM   3730  CA  PHE   157      17.742 -49.864  47.175  1.00 10.00      C    C  
ATOM   3731  C   PHE   157      18.762 -49.554  46.084  1.00 10.00      C    C  
ATOM   3732  O   PHE   157      18.788 -50.213  45.042  1.00 10.00      C    O  
ATOM   3733  CB  PHE   157      16.398 -49.165  46.923  1.00 10.00      C    C  
ATOM   3734  CG  PHE   157      16.365 -47.687  47.210  1.00 10.00      C    C  
ATOM   3735  CD1 PHE   157      16.734 -46.767  46.240  1.00 10.00      C    C  
ATOM   3736  CD2 PHE   157      15.947 -47.217  48.444  1.00 10.00      C    C  
ATOM   3737  CE1 PHE   157      16.687 -45.410  46.496  1.00 10.00      C    C  
ATOM   3738  CE2 PHE   157      15.900 -45.862  48.706  1.00 10.00      C    C  
ATOM   3739  CZ  PHE   157      16.269 -44.957  47.731  1.00 10.00      C    C  
ATOM   3740  HN  PHE   157      18.484 -48.669  48.764  1.00 10.00      C    H  
ATOM   3741  N   SER   158      19.620 -48.574  46.341  1.00 10.00      C    N  
ATOM   3742  CA  SER   158      20.644 -48.186  45.383  1.00 10.00      C    C  
ATOM   3743  C   SER   158      21.957 -47.875  46.092  1.00 10.00      C    C  
ATOM   3744  O   SER   158      21.993 -47.078  47.029  1.00 10.00      C    O  
ATOM   3745  CB  SER   158      20.182 -46.977  44.562  1.00 10.00      C    C  
ATOM   3746  OG  SER   158      18.900 -47.204  44.000  1.00 10.00      C    O  
ATOM   3747  HN  SER   158      19.564 -48.099  47.196  1.00 10.00      C    H  
ATOM   3748  HG  SER   158      18.752 -46.591  43.275  1.00 10.00      C    H  
ATOM   3749  N   VAL   159      23.026 -48.536  45.663  1.00 10.00      C    N  
ATOM   3750  CA  VAL   159      24.349 -48.324  46.243  1.00 10.00      C    C  
ATOM   3751  C   VAL   159      25.355 -48.052  45.124  1.00 10.00      C    C  
ATOM   3752  O   VAL   159      25.954 -48.975  44.571  1.00 10.00      C    O  
ATOM   3753  CB  VAL   159      24.824 -49.531  47.087  1.00 10.00      C    C  
ATOM   3754  CG1 VAL   159      26.151 -49.223  47.772  1.00 10.00      C    C  
ATOM   3755  CG2 VAL   159      23.774 -49.921  48.118  1.00 10.00      C    C  
ATOM   3756  HN  VAL   159      22.926 -49.180  44.932  1.00 10.00      C    H  
ATOM   3757  N   THR   160      25.511 -46.785  44.780  1.00 10.00      C    N  
ATOM   3758  CA  THR   160      26.418 -46.388  43.717  1.00 10.00      C    C  
ATOM   3759  C   THR   160      27.731 -45.846  44.279  1.00 10.00      C    C  
ATOM   3760  O   THR   160      27.919 -45.777  45.494  1.00 10.00      C    O  
ATOM   3761  CB  THR   160      25.761 -45.319  42.823  1.00 10.00      C    C  
ATOM   3762  CG2 THR   160      25.552 -45.856  41.417  1.00 10.00      C    C  
ATOM   3763  OG1 THR   160      24.490 -44.955  43.385  1.00 10.00      C    O  
ATOM   3764  HN  THR   160      25.006 -46.091  45.259  1.00 10.00      C    H  
ATOM   3765  HG1 THR   160      23.938 -44.567  42.699  1.00 10.00      C    H  
ATOM   3766  N   TYR   161      28.638 -45.470  43.389  1.00 10.00      C    N  
ATOM   3767  CA  TYR   161      29.926 -44.930  43.788  1.00 10.00      C    C  
ATOM   3768  C   TYR   161      30.117 -43.537  43.203  1.00 10.00      C    C  
ATOM   3769  O   TYR   161      29.806 -43.300  42.034  1.00 10.00      C    O  
ATOM   3770  CB  TYR   161      31.052 -45.870  43.335  1.00 10.00      C    C  
ATOM   3771  CG  TYR   161      32.439 -45.264  43.395  1.00 10.00      C    C  
ATOM   3772  CD1 TYR   161      33.054 -44.993  44.613  1.00 10.00      C    C  
ATOM   3773  CD2 TYR   161      33.133 -44.965  42.231  1.00 10.00      C    C  
ATOM   3774  CE1 TYR   161      34.319 -44.439  44.666  1.00 10.00      C    C  
ATOM   3775  CE2 TYR   161      34.397 -44.414  42.276  1.00 10.00      C    C  
ATOM   3776  CZ  TYR   161      34.983 -44.151  43.493  1.00 10.00      C    C  
ATOM   3777  OH  TYR   161      36.242 -43.598  43.535  1.00 10.00      C    O  
ATOM   3778  HN  TYR   161      28.433 -45.547  42.434  1.00 10.00      C    H  
ATOM   3779  HH  TYR   161      36.687 -43.877  44.341  1.00 10.00      C    H  
ATOM   3780  N   ASP   162      30.609 -42.622  44.022  1.00 10.00      C    N  
ATOM   3781  CA  ASP   162      30.851 -41.252  43.597  1.00 10.00      C    C  
ATOM   3782  C   ASP   162      32.314 -41.098  43.186  1.00 10.00      C    C  
ATOM   3783  O   ASP   162      33.212 -41.180  44.025  1.00 10.00      C    O  
ATOM   3784  CB  ASP   162      30.512 -40.294  44.743  1.00 10.00      C    C  
ATOM   3785  CG  ASP   162      30.522 -38.836  44.337  1.00 10.00      C    C  
ATOM   3786  OD1 ASP   162      29.526 -38.129  44.604  1.00 10.00      C    O  
ATOM   3787  OD2 ASP   162      31.532 -38.385  43.773  1.00 10.00      C    O1-
ATOM   3788  HN  ASP   162      30.819 -42.873  44.949  1.00 10.00      C    H  
ATOM   3789  N   PRO   163      32.575 -40.870  41.892  1.00 10.00      C    N  
ATOM   3790  CA  PRO   163      33.932 -40.733  41.364  1.00 10.00      C    C  
ATOM   3791  C   PRO   163      34.485 -39.311  41.472  1.00 10.00      C    C  
ATOM   3792  O   PRO   163      35.607 -39.038  41.044  1.00 10.00      C    O  
ATOM   3793  CB  PRO   163      33.749 -41.116  39.896  1.00 10.00      C    C  
ATOM   3794  CG  PRO   163      32.371 -40.652  39.560  1.00 10.00      C    C  
ATOM   3795  CD  PRO   163      31.560 -40.730  40.830  1.00 10.00      C    C  
ATOM   3796  N   GLU   164      33.703 -38.405  42.041  1.00 10.00      C    N  
ATOM   3797  CA  GLU   164      34.136 -37.023  42.191  1.00 10.00      C    C  
ATOM   3798  C   GLU   164      34.520 -36.738  43.637  1.00 10.00      C    C  
ATOM   3799  O   GLU   164      35.447 -35.974  43.911  1.00 10.00      C    O  
ATOM   3800  CB  GLU   164      33.049 -36.048  41.723  1.00 10.00      C    C  
ATOM   3801  CG  GLU   164      31.800 -36.708  41.163  1.00 10.00      C    C  
ATOM   3802  CD  GLU   164      30.720 -35.713  40.806  1.00 10.00      C    C  
ATOM   3803  OE1 GLU   164      30.284 -35.704  39.636  1.00 10.00      C    O  
ATOM   3804  OE2 GLU   164      30.299 -34.936  41.693  1.00 10.00      C    O1-
ATOM   3805  HN  GLU   164      32.815 -38.671  42.377  1.00 10.00      C    H  
ATOM   3806  N   ASN   165      33.790 -37.353  44.558  1.00 10.00      C    N  
ATOM   3807  CA  ASN   165      34.044 -37.188  45.984  1.00 10.00      C    C  
ATOM   3808  C   ASN   165      34.782 -38.397  46.541  1.00 10.00      C    C  
ATOM   3809  O   ASN   165      35.266 -38.375  47.675  1.00 10.00      C    O  
ATOM   3810  CB  ASN   165      32.733 -36.982  46.752  1.00 10.00      C    C  
ATOM   3811  CG  ASN   165      32.036 -35.689  46.387  1.00 10.00      C    C  
ATOM   3812  ND2 ASN   165      31.065 -35.769  45.492  1.00 10.00      C    N  
ATOM   3813  OD1 ASN   165      32.365 -34.629  46.915  1.00 10.00      C    O  
ATOM   3814  HN  ASN   165      33.033 -37.919  44.268  1.00 10.00      C    H  
ATOM   3815 HD21 ASN   165      30.850 -36.655  45.113  1.00 10.00      C    H  
ATOM   3816 HD22 ASN   165      30.603 -34.946  45.238  1.00 10.00      C    H  
ATOM   3817  N   TYR   166      34.852 -39.453  45.732  1.00 10.00      C    N  
ATOM   3818  CA  TYR   166      35.527 -40.694  46.108  1.00 10.00      C    C  
ATOM   3819  C   TYR   166      34.866 -41.335  47.326  1.00 10.00      C    C  
ATOM   3820  O   TYR   166      35.536 -41.805  48.247  1.00 10.00      C    O  
ATOM   3821  CB  TYR   166      37.024 -40.462  46.343  1.00 10.00      C    C  
ATOM   3822  CG  TYR   166      37.723 -39.802  45.176  1.00 10.00      C    C  
ATOM   3823  CD1 TYR   166      37.752 -40.407  43.927  1.00 10.00      C    C  
ATOM   3824  CD2 TYR   166      38.351 -38.572  45.322  1.00 10.00      C    C  
ATOM   3825  CE1 TYR   166      38.386 -39.809  42.857  1.00 10.00      C    C  
ATOM   3826  CE2 TYR   166      38.989 -37.966  44.258  1.00 10.00      C    C  
ATOM   3827  CZ  TYR   166      39.002 -38.589  43.026  1.00 10.00      C    C  
ATOM   3828  OH  TYR   166      39.633 -37.986  41.960  1.00 10.00      C    O  
ATOM   3829  HN  TYR   166      34.431 -39.397  44.848  1.00 10.00      C    H  
ATOM   3830  HH  TYR   166      40.475 -37.621  42.250  1.00 10.00      C    H  
ATOM   3831  N   GLN   167      33.542 -41.357  47.316  1.00 10.00      C    N  
ATOM   3832  CA  GLN   167      32.777 -41.925  48.415  1.00 10.00      C    C  
ATOM   3833  C   GLN   167      31.688 -42.852  47.888  1.00 10.00      C    C  
ATOM   3834  O   GLN   167      31.369 -42.841  46.697  1.00 10.00      C    O  
ATOM   3835  CB  GLN   167      32.157 -40.813  49.267  1.00 10.00      C    C  
ATOM   3836  CG  GLN   167      33.165 -39.980  50.046  1.00 10.00      C    C  
ATOM   3837  CD  GLN   167      32.520 -38.859  50.840  1.00 10.00      C    C  
ATOM   3838  NE2 GLN   167      33.122 -38.506  51.965  1.00 10.00      C    N  
ATOM   3839  OE1 GLN   167      31.486 -38.317  50.451  1.00 10.00      C    O  
ATOM   3840  HN  GLN   167      33.062 -40.997  46.540  1.00 10.00      C    H  
ATOM   3841 HE21 GLN   167      33.951 -38.984  52.224  1.00 10.00      C    H  
ATOM   3842 HE22 GLN   167      32.727 -37.790  52.498  1.00 10.00      C    H  
ATOM   3843  N   LEU   168      31.139 -43.666  48.774  1.00 10.00      C    N  
ATOM   3844  CA  LEU   168      30.081 -44.598  48.411  1.00 10.00      C    C  
ATOM   3845  C   LEU   168      28.724 -43.972  48.703  1.00 10.00      C    C  
ATOM   3846  O   LEU   168      28.522 -43.397  49.773  1.00 10.00      C    O  
ATOM   3847  CB  LEU   168      30.237 -45.899  49.201  1.00 10.00      C    C  
ATOM   3848  CG  LEU   168      29.480 -47.114  48.664  1.00 10.00      C    C  
ATOM   3849  CD1 LEU   168      30.041 -47.535  47.316  1.00 10.00      C    C  
ATOM   3850  CD2 LEU   168      29.551 -48.263  49.659  1.00 10.00      C    C  
ATOM   3851  HN  LEU   168      31.455 -43.639  49.706  1.00 10.00      C    H  
ATOM   3852  N   VAL   169      27.805 -44.079  47.752  1.00 10.00      C    N  
ATOM   3853  CA  VAL   169      26.470 -43.513  47.907  1.00 10.00      C    C  
ATOM   3854  C   VAL   169      25.460 -44.610  48.220  1.00 10.00      C    C  
ATOM   3855  O   VAL   169      25.191 -45.475  47.386  1.00 10.00      C    O  
ATOM   3856  CB  VAL   169      26.023 -42.757  46.638  1.00 10.00      C    C  
ATOM   3857  CG1 VAL   169      24.659 -42.112  46.843  1.00 10.00      C    C  
ATOM   3858  CG2 VAL   169      27.058 -41.713  46.241  1.00 10.00      C    C  
ATOM   3859  HN  VAL   169      28.021 -44.568  46.928  1.00 10.00      C    H  
ATOM   3860  N   ILE   170      24.911 -44.574  49.422  1.00 10.00      C    N  
ATOM   3861  CA  ILE   170      23.939 -45.569  49.843  1.00 10.00      C    C  
ATOM   3862  C   ILE   170      22.552 -44.947  49.995  1.00 10.00      C    C  
ATOM   3863  O   ILE   170      22.311 -44.152  50.905  1.00 10.00      C    O  
ATOM   3864  CB  ILE   170      24.353 -46.232  51.172  1.00 10.00      C    C  
ATOM   3865  CG1 ILE   170      25.782 -46.772  51.066  1.00 10.00      C    C  
ATOM   3866  CG2 ILE   170      23.385 -47.347  51.541  1.00 10.00      C    C  
ATOM   3867  CD1 ILE   170      26.394 -47.171  52.391  1.00 10.00      C    C  
ATOM   3868  HN  ILE   170      25.166 -43.855  50.045  1.00 10.00      C    H  
ATOM   3869  N   LEU   171      21.654 -45.297  49.090  1.00 10.00      C    N  
ATOM   3870  CA  LEU   171      20.290 -44.790  49.118  1.00 10.00      C    C  
ATOM   3871  C   LEU   171      19.361 -45.832  49.733  1.00 10.00      C    C  
ATOM   3872  O   LEU   171      19.210 -46.933  49.196  1.00 10.00      C    O  
ATOM   3873  CB  LEU   171      19.824 -44.439  47.705  1.00 10.00      C    C  
ATOM   3874  CG  LEU   171      20.519 -43.249  47.041  1.00 10.00      C    C  
ATOM   3875  CD1 LEU   171      20.135 -43.161  45.572  1.00 10.00      C    C  
ATOM   3876  CD2 LEU   171      20.169 -41.957  47.763  1.00 10.00      C    C  
ATOM   3877  HN  LEU   171      21.918 -45.920  48.374  1.00 10.00      C    H  
ATOM   3878  N   SER   172      18.746 -45.488  50.852  1.00 10.00      C    N  
ATOM   3879  CA  SER   172      17.851 -46.399  51.546  1.00 10.00      C    C  
ATOM   3880  C   SER   172      16.615 -45.674  52.073  1.00 10.00      C    C  
ATOM   3881  O   SER   172      16.598 -44.451  52.192  1.00 10.00      C    O  
ATOM   3882  CB  SER   172      18.603 -47.068  52.706  1.00 10.00      C    C  
ATOM   3883  OG  SER   172      17.747 -47.866  53.508  1.00 10.00      C    O  
ATOM   3884  HN  SER   172      18.899 -44.592  51.228  1.00 10.00      C    H  
ATOM   3885  HG  SER   172      17.884 -48.803  53.295  1.00 10.00      C    H  
ATOM   3886  N   ILE   173      15.573 -46.445  52.363  1.00 10.00      C    N  
ATOM   3887  CA  ILE   173      14.332 -45.908  52.906  1.00 10.00      C    C  
ATOM   3888  C   ILE   173      14.139 -46.426  54.327  1.00 10.00      C    C  
ATOM   3889  O   ILE   173      13.047 -46.362  54.890  1.00 10.00      C    O  
ATOM   3890  CB  ILE   173      13.106 -46.290  52.048  1.00 10.00      C    C  
ATOM   3891  CG1 ILE   173      13.119 -47.784  51.703  1.00 10.00      C    C  
ATOM   3892  CG2 ILE   173      13.039 -45.438  50.788  1.00 10.00      C    C  
ATOM   3893  CD1 ILE   173      11.846 -48.273  51.047  1.00 10.00      C    C  
ATOM   3894  HN  ILE   173      15.643 -47.409  52.215  1.00 10.00      C    H  
ATOM   3895  N   ASN   174      15.218 -46.959  54.885  1.00 10.00      C    N  
ATOM   3896  CA  ASN   174      15.211 -47.494  56.240  1.00 10.00      C    C  
ATOM   3897  C   ASN   174      15.831 -46.484  57.199  1.00 10.00      C    C  
ATOM   3898  O   ASN   174      16.449 -45.508  56.770  1.00 10.00      C    O  
ATOM   3899  CB  ASN   174      15.984 -48.818  56.299  1.00 10.00      C    C  
ATOM   3900  CG  ASN   174      15.092 -50.042  56.250  1.00 10.00      C    C  
ATOM   3901  ND2 ASN   174      15.574 -51.098  55.607  1.00 10.00      C    N  
ATOM   3902  OD1 ASN   174      13.985 -50.040  56.782  1.00 10.00      C    O  
ATOM   3903  HN  ASN   174      16.053 -46.984  54.371  1.00 10.00      C    H  
ATOM   3904 HD21 ASN   174      16.464 -51.026  55.201  1.00 10.00      C    H  
ATOM   3905 HD22 ASN   174      15.023 -51.911  55.565  1.00 10.00      C    H  
ATOM   3906  N   GLU   175      15.675 -46.720  58.493  1.00 10.00      C    N  
ATOM   3907  CA  GLU   175      16.205 -45.811  59.503  1.00 10.00      C    C  
ATOM   3908  C   GLU   175      17.578 -46.245  60.022  1.00 10.00      C    C  
ATOM   3909  O   GLU   175      18.521 -45.452  60.050  1.00 10.00      C    O  
ATOM   3910  CB  GLU   175      15.212 -45.670  60.660  1.00 10.00      C    C  
ATOM   3911  CG  GLU   175      14.761 -46.996  61.256  1.00 10.00      C    C  
ATOM   3912  CD  GLU   175      13.598 -46.854  62.213  1.00 10.00      C    C  
ATOM   3913  OE1 GLU   175      12.679 -47.701  62.163  1.00 10.00      C    O  
ATOM   3914  OE2 GLU   175      13.594 -45.899  63.019  1.00 10.00      C    O1-
ATOM   3915  HN  GLU   175      15.184 -47.519  58.777  1.00 10.00      C    H  
ATOM   3916  N   VAL   176      17.693 -47.518  60.393  1.00 10.00      C    N  
ATOM   3917  CA  VAL   176      18.929 -48.061  60.951  1.00 10.00      C    C  
ATOM   3918  C   VAL   176      20.036 -48.262  59.921  1.00 10.00      C    C  
ATOM   3919  O   VAL   176      21.126 -48.719  60.266  1.00 10.00      C    O  
ATOM   3920  CB  VAL   176      18.687 -49.380  61.715  1.00 10.00      C    C  
ATOM   3921  CG1 VAL   176      17.859 -49.126  62.967  1.00 10.00      C    C  
ATOM   3922  CG2 VAL   176      18.013 -50.413  60.819  1.00 10.00      C    C  
ATOM   3923  HN  VAL   176      16.921 -48.109  60.297  1.00 10.00      C    H  
ATOM   3924  N   THR   177      19.767 -47.931  58.665  1.00 10.00      C    N  
ATOM   3925  CA  THR   177      20.766 -48.081  57.611  1.00 10.00      C    C  
ATOM   3926  C   THR   177      21.997 -47.226  57.902  1.00 10.00      C    C  
ATOM   3927  O   THR   177      23.130 -47.632  57.628  1.00 10.00      C    O  
ATOM   3928  CB  THR   177      20.195 -47.676  56.246  1.00 10.00      C    C  
ATOM   3929  CG2 THR   177      20.792 -48.537  55.145  1.00 10.00      C    C  
ATOM   3930  OG1 THR   177      18.777 -47.847  56.264  1.00 10.00      C    O  
ATOM   3931  HN  THR   177      18.878 -47.585  58.435  1.00 10.00      C    H  
ATOM   3932  HG1 THR   177      18.440 -47.805  55.360  1.00 10.00      C    H  
ATOM   3933  N   SER   178      21.762 -46.052  58.475  1.00 10.00      C    N  
ATOM   3934  CA  SER   178      22.828 -45.128  58.812  1.00 10.00      C    C  
ATOM   3935  C   SER   178      23.837 -45.777  59.760  1.00 10.00      C    C  
ATOM   3936  O   SER   178      25.049 -45.616  59.600  1.00 10.00      C    O  
ATOM   3937  CB  SER   178      22.221 -43.878  59.448  1.00 10.00      C    C  
ATOM   3938  OG  SER   178      20.872 -43.714  59.029  1.00 10.00      C    O  
ATOM   3939  HN  SER   178      20.837 -45.797  58.677  1.00 10.00      C    H  
ATOM   3940  HG  SER   178      20.294 -43.735  59.802  1.00 10.00      C    H  
ATOM   3941  N   LYS   179      23.334 -46.528  60.733  1.00 10.00      C    N  
ATOM   3942  CA  LYS   179      24.196 -47.199  61.697  1.00 10.00      C    C  
ATOM   3943  C   LYS   179      24.759 -48.489  61.110  1.00 10.00      C    C  
ATOM   3944  O   LYS   179      25.925 -48.818  61.320  1.00 10.00      C    O  
ATOM   3945  CB  LYS   179      23.445 -47.490  63.000  1.00 10.00      C    C  
ATOM   3946  CG  LYS   179      24.347 -47.889  64.156  1.00 10.00      C    C  
ATOM   3947  CD  LYS   179      23.543 -48.384  65.346  1.00 10.00      C    C  
ATOM   3948  CE  LYS   179      24.453 -48.912  66.442  1.00 10.00      C    C  
ATOM   3949  NZ  LYS   179      25.040 -47.818  67.259  1.00 10.00      C    N1+
ATOM   3950  HN  LYS   179      22.361 -46.634  60.799  1.00 10.00      C    H  
ATOM   3951  HZ1 LYS   179      24.288 -47.166  67.577  1.00 10.00      C    H  
ATOM   3952  HZ2 LYS   179      25.733 -47.281  66.704  1.00 10.00      C    H  
ATOM   3953  HZ3 LYS   179      25.513 -48.210  68.097  1.00 10.00      C    H  
ATOM   3954  N   ARG   180      23.921 -49.207  60.367  1.00 10.00      C    N  
ATOM   3955  CA  ARG   180      24.317 -50.460  59.733  1.00 10.00      C    C  
ATOM   3956  C   ARG   180      25.547 -50.264  58.851  1.00 10.00      C    C  
ATOM   3957  O   ARG   180      26.522 -51.007  58.951  1.00 10.00      C    O  
ATOM   3958  CB  ARG   180      23.160 -51.019  58.897  1.00 10.00      C    C  
ATOM   3959  CG  ARG   180      22.333 -52.083  59.598  1.00 10.00      C    C  
ATOM   3960  CD  ARG   180      21.148 -52.507  58.745  1.00 10.00      C    C  
ATOM   3961  NE  ARG   180      20.739 -53.884  59.012  1.00 10.00      C    N  
ATOM   3962  CZ  ARG   180      19.859 -54.564  58.274  1.00 10.00      C    C  
ATOM   3963  NH1 ARG   180      19.282 -53.992  57.220  1.00 10.00      C    N1+
ATOM   3964  NH2 ARG   180      19.570 -55.820  58.584  1.00 10.00      C    N  
ATOM   3965  HN  ARG   180      22.999 -48.886  60.248  1.00 10.00      C    H  
ATOM   3966  HE  ARG   180      21.149 -54.333  59.789  1.00 10.00      C    H  
ATOM   3967 HH11 ARG   180      19.511 -53.047  56.968  1.00 10.00      C    H  
ATOM   3968 HH12 ARG   180      18.618 -54.506  56.666  1.00 10.00      C    H  
ATOM   3969 HH21 ARG   180      18.912 -56.338  58.037  1.00 10.00      C    H  
ATOM   3970 HH22 ARG   180      20.014 -56.262  59.374  1.00 10.00      C    H  
ATOM   3971  N   ALA   181      25.505 -49.236  58.011  1.00 10.00      C    N  
ATOM   3972  CA  ALA   181      26.606 -48.932  57.106  1.00 10.00      C    C  
ATOM   3973  C   ALA   181      27.859 -48.493  57.863  1.00 10.00      C    C  
ATOM   3974  O   ALA   181      28.974 -48.640  57.371  1.00 10.00      C    O  
ATOM   3975  CB  ALA   181      26.182 -47.863  56.113  1.00 10.00      C    C  
ATOM   3976  HN  ALA   181      24.701 -48.667  57.992  1.00 10.00      C    H  
ATOM   3977  N   HIS   182      27.672 -47.974  59.068  1.00 10.00      C    N  
ATOM   3978  CA  HIS   182      28.789 -47.507  59.882  1.00 10.00      C    C  
ATOM   3979  C   HIS   182      29.525 -48.664  60.543  1.00 10.00      C    C  
ATOM   3980  O   HIS   182      30.679 -48.525  60.946  1.00 10.00      C    O  
ATOM   3981  CB  HIS   182      28.306 -46.520  60.950  1.00 10.00      C    C  
ATOM   3982  CG  HIS   182      28.451 -45.085  60.558  1.00 10.00      C    C  
ATOM   3983  CD2 HIS   182      29.530 -44.271  60.579  1.00 10.00      C    C  
ATOM   3984  ND1 HIS   182      27.409 -44.326  60.077  1.00 10.00      C    N  
ATOM   3985  CE1 HIS   182      27.838 -43.106  59.815  1.00 10.00      C    C  
ATOM   3986  NE2 HIS   182      29.124 -43.044  60.111  1.00 10.00      C    N  
ATOM   3987  HN  HIS   182      26.761 -47.912  59.425  1.00 10.00      C    H  
ATOM   3988  HD1 HIS   182      26.479 -44.640  59.948  1.00 10.00      C    H  
ATOM   3989  HE2 HIS   182      29.658 -42.222  60.138  1.00 10.00      C    H  
ATOM   3990  N   MET   183      28.859 -49.805  60.647  1.00 10.00      C    N  
ATOM   3991  CA  MET   183      29.455 -50.973  61.280  1.00 10.00      C    C  
ATOM   3992  C   MET   183      29.854 -52.032  60.256  1.00 10.00      C    C  
ATOM   3993  O   MET   183      30.851 -52.732  60.429  1.00 10.00      C    O  
ATOM   3994  CB  MET   183      28.498 -51.568  62.317  1.00 10.00      C    C  
ATOM   3995  CG  MET   183      28.011 -50.570  63.356  1.00 10.00      C    C  
ATOM   3996  SD  MET   183      26.780 -51.265  64.475  1.00 10.00      C    S  
ATOM   3997  CE  MET   183      27.830 -52.233  65.558  1.00 10.00      C    C  
ATOM   3998  HN  MET   183      27.944 -49.862  60.295  1.00 10.00      C    H  
ATOM   3999  N   LEU   184      29.086 -52.139  59.181  1.00 10.00      C    N  
ATOM   4000  CA  LEU   184      29.360 -53.126  58.139  1.00 10.00      C    C  
ATOM   4001  C   LEU   184      30.393 -52.630  57.128  1.00 10.00      C    C  
ATOM   4002  O   LEU   184      30.851 -53.395  56.276  1.00 10.00      C    O  
ATOM   4003  CB  LEU   184      28.069 -53.533  57.423  1.00 10.00      C    C  
ATOM   4004  CG  LEU   184      27.020 -54.250  58.274  1.00 10.00      C    C  
ATOM   4005  CD1 LEU   184      25.769 -54.526  57.456  1.00 10.00      C    C  
ATOM   4006  CD2 LEU   184      27.581 -55.542  58.849  1.00 10.00      C    C  
ATOM   4007  HN  LEU   184      28.304 -51.550  59.088  1.00 10.00      C    H  
ATOM   4008  N   ILE   185      30.763 -51.353  57.225  1.00 10.00      C    N  
ATOM   4009  CA  ILE   185      31.738 -50.768  56.313  1.00 10.00      C    C  
ATOM   4010  C   ILE   185      33.080 -51.501  56.376  1.00 10.00      C    C  
ATOM   4011  O   ILE   185      33.663 -51.838  55.343  1.00 10.00      C    O  
ATOM   4012  CB  ILE   185      31.924 -49.244  56.549  1.00 10.00      C    C  
ATOM   4013  CG1 ILE   185      32.857 -48.634  55.500  1.00 10.00      C    C  
ATOM   4014  CG2 ILE   185      32.410 -48.939  57.960  1.00 10.00      C    C  
ATOM   4015  CD1 ILE   185      32.282 -48.644  54.099  1.00 10.00      C    C  
ATOM   4016  HN  ILE   185      30.363 -50.790  57.921  1.00 10.00      C    H  
ATOM   4017  N   ASP   186      33.549 -51.777  57.589  1.00 10.00      C    N  
ATOM   4018  CA  ASP   186      34.814 -52.475  57.775  1.00 10.00      C    C  
ATOM   4019  C   ASP   186      34.709 -53.910  57.290  1.00 10.00      C    C  
ATOM   4020  O   ASP   186      35.551 -54.380  56.528  1.00 10.00      C    O  
ATOM   4021  CB  ASP   186      35.234 -52.466  59.246  1.00 10.00      C    C  
ATOM   4022  CG  ASP   186      36.211 -53.581  59.572  1.00 10.00      C    C  
ATOM   4023  OD1 ASP   186      37.393 -53.472  59.191  1.00 10.00      C    O  
ATOM   4024  OD2 ASP   186      35.800 -54.577  60.207  1.00 10.00      C    O1-
ATOM   4025  HN  ASP   186      33.034 -51.500  58.374  1.00 10.00      C    H  
ATOM   4026  N   MET   187      33.656 -54.588  57.728  1.00 10.00      C    N  
ATOM   4027  CA  MET   187      33.418 -55.979  57.366  1.00 10.00      C    C  
ATOM   4028  C   MET   187      33.457 -56.180  55.857  1.00 10.00      C    C  
ATOM   4029  O   MET   187      34.073 -57.124  55.365  1.00 10.00      C    O  
ATOM   4030  CB  MET   187      32.079 -56.458  57.930  1.00 10.00      C    C  
ATOM   4031  CG  MET   187      31.980 -57.968  58.092  1.00 10.00      C    C  
ATOM   4032  SD  MET   187      33.331 -58.653  59.073  1.00 10.00      C    S  
ATOM   4033  CE  MET   187      33.083 -57.800  60.629  1.00 10.00      C    C  
ATOM   4034  HN  MET   187      33.020 -54.137  58.322  1.00 10.00      C    H  
ATOM   4035  N   HIS   188      32.818 -55.274  55.126  1.00 10.00      C    N  
ATOM   4036  CA  HIS   188      32.789 -55.357  53.674  1.00 10.00      C    C  
ATOM   4037  C   HIS   188      34.172 -55.114  53.078  1.00 10.00      C    C  
ATOM   4038  O   HIS   188      34.548 -55.739  52.084  1.00 10.00      C    O  
ATOM   4039  CB  HIS   188      31.767 -54.382  53.084  1.00 10.00      C    C  
ATOM   4040  CG  HIS   188      31.515 -54.582  51.619  1.00 10.00      C    C  
ATOM   4041  CD2 HIS   188      31.761 -53.777  50.559  1.00 10.00      C    C  
ATOM   4042  ND1 HIS   188      30.941 -55.723  51.103  1.00 10.00      C    N  
ATOM   4043  CE1 HIS   188      30.848 -55.613  49.792  1.00 10.00      C    C  
ATOM   4044  NE2 HIS   188      31.338 -54.441  49.432  1.00 10.00      C    N  
ATOM   4045  HN  HIS   188      32.352 -54.536  55.577  1.00 10.00      C    H  
ATOM   4046  HD1 HIS   188      30.643 -56.505  51.624  1.00 10.00      C    H  
ATOM   4047  HE2 HIS   188      31.576 -54.198  48.513  1.00 10.00      C    H  
ATOM   4048  N   PHE   189      34.932 -54.214  53.689  1.00 10.00      C    N  
ATOM   4049  CA  PHE   189      36.272 -53.900  53.209  1.00 10.00      C    C  
ATOM   4050  C   PHE   189      37.245 -55.041  53.489  1.00 10.00      C    C  
ATOM   4051  O   PHE   189      38.225 -55.222  52.766  1.00 10.00      C    O  
ATOM   4052  CB  PHE   189      36.784 -52.586  53.801  1.00 10.00      C    C  
ATOM   4053  CG  PHE   189      36.243 -51.362  53.116  1.00 10.00      C    C  
ATOM   4054  CD1 PHE   189      35.760 -51.434  51.818  1.00 10.00      C    C  
ATOM   4055  CD2 PHE   189      36.220 -50.141  53.767  1.00 10.00      C    C  
ATOM   4056  CE1 PHE   189      35.264 -50.312  51.182  1.00 10.00      C    C  
ATOM   4057  CE2 PHE   189      35.726 -49.013  53.138  1.00 10.00      C    C  
ATOM   4058  CZ  PHE   189      35.245 -49.099  51.843  1.00 10.00      C    C  
ATOM   4059  HN  PHE   189      34.586 -53.750  54.485  1.00 10.00      C    H  
ATOM   4060  N   ARG   190      36.976 -55.798  54.547  1.00 10.00      C    N  
ATOM   4061  CA  ARG   190      37.817 -56.934  54.908  1.00 10.00      C    C  
ATOM   4062  C   ARG   190      37.734 -58.003  53.827  1.00 10.00      C    C  
ATOM   4063  O   ARG   190      38.749 -58.562  53.403  1.00 10.00      C    O  
ATOM   4064  CB  ARG   190      37.407 -57.511  56.266  1.00 10.00      C    C  
ATOM   4065  CG  ARG   190      37.561 -56.536  57.420  1.00 10.00      C    C  
ATOM   4066  CD  ARG   190      37.052 -57.127  58.725  1.00 10.00      C    C  
ATOM   4067  NE  ARG   190      38.141 -57.639  59.553  1.00 10.00      C    N  
ATOM   4068  CZ  ARG   190      38.591 -57.029  60.653  1.00 10.00      C    C  
ATOM   4069  NH1 ARG   190      38.043 -55.890  61.060  1.00 10.00      C    N1+
ATOM   4070  NH2 ARG   190      39.587 -57.565  61.346  1.00 10.00      C    N  
ATOM   4071  HN  ARG   190      36.196 -55.582  55.106  1.00 10.00      C    H  
ATOM   4072  HE  ARG   190      38.564 -58.480  59.269  1.00 10.00      C    H  
ATOM   4073 HH11 ARG   190      38.381 -55.434  61.887  1.00 10.00      C    H  
ATOM   4074 HH12 ARG   190      37.282 -55.472  60.539  1.00 10.00      C    H  
ATOM   4075 HH21 ARG   190      40.003 -58.425  61.046  1.00 10.00      C    H  
ATOM   4076 HH22 ARG   190      39.930 -57.112  62.174  1.00 10.00      C    H  
ATOM   4077  N   SER   191      36.515 -58.269  53.370  1.00 10.00      C    N  
ATOM   4078  CA  SER   191      36.292 -59.247  52.320  1.00 10.00      C    C  
ATOM   4079  C   SER   191      36.895 -58.742  51.012  1.00 10.00      C    C  
ATOM   4080  O   SER   191      37.501 -59.503  50.260  1.00 10.00      C    O  
ATOM   4081  CB  SER   191      34.791 -59.483  52.139  1.00 10.00      C    C  
ATOM   4082  OG  SER   191      34.082 -59.190  53.332  1.00 10.00      C    O  
ATOM   4083  HN  SER   191      35.743 -57.800  53.758  1.00 10.00      C    H  
ATOM   4084  HG  SER   191      34.399 -59.765  54.043  1.00 10.00      C    H  
ATOM   4085  N   LEU   192      36.741 -57.440  50.765  1.00 10.00      C    N  
ATOM   4086  CA  LEU   192      37.267 -56.819  49.557  1.00 10.00      C    C  
ATOM   4087  C   LEU   192      38.788 -56.891  49.505  1.00 10.00      C    C  
ATOM   4088  O   LEU   192      39.365 -57.122  48.446  1.00 10.00      C    O  
ATOM   4089  CB  LEU   192      36.795 -55.370  49.432  1.00 10.00      C    C  
ATOM   4090  CG  LEU   192      35.339 -55.168  49.008  1.00 10.00      C    C  
ATOM   4091  CD1 LEU   192      35.010 -53.687  48.913  1.00 10.00      C    C  
ATOM   4092  CD2 LEU   192      35.059 -55.865  47.684  1.00 10.00      C    C  
ATOM   4093  HN  LEU   192      36.258 -56.886  51.415  1.00 10.00      C    H  
ATOM   4094  N   ARG   193      39.434 -56.692  50.649  1.00 10.00      C    N  
ATOM   4095  CA  ARG   193      40.889 -56.757  50.713  1.00 10.00      C    C  
ATOM   4096  C   ARG   193      41.361 -58.160  50.353  1.00 10.00      C    C  
ATOM   4097  O   ARG   193      42.267 -58.330  49.535  1.00 10.00      C    O  
ATOM   4098  CB  ARG   193      41.404 -56.358  52.101  1.00 10.00      C    C  
ATOM   4099  CG  ARG   193      42.924 -56.329  52.215  1.00 10.00      C    C  
ATOM   4100  CD  ARG   193      43.487 -54.930  51.993  1.00 10.00      C    C  
ATOM   4101  NE  ARG   193      43.061 -54.345  50.719  1.00 10.00      C    N  
ATOM   4102  CZ  ARG   193      43.249 -53.066  50.381  1.00 10.00      C    C  
ATOM   4103  NH1 ARG   193      43.863 -52.232  51.211  1.00 10.00      C    N1+
ATOM   4104  NH2 ARG   193      42.824 -52.614  49.211  1.00 10.00      C    N  
ATOM   4105  HN  ARG   193      38.923 -56.495  51.464  1.00 10.00      C    H  
ATOM   4106  HE  ARG   193      42.618 -54.942  50.078  1.00 10.00      C    H  
ATOM   4107 HH11 ARG   193      44.195 -52.552  52.095  1.00 10.00      C    H  
ATOM   4108 HH12 ARG   193      44.003 -51.268  50.940  1.00 10.00      C    H  
ATOM   4109 HH21 ARG   193      42.361 -53.222  48.567  1.00 10.00      C    H  
ATOM   4110 HH22 ARG   193      42.961 -51.639  48.969  1.00 10.00      C    H  
ATOM   4111  N   THR   194      40.722 -59.157  50.954  1.00 10.00      C    N  
ATOM   4112  CA  THR   194      41.058 -60.548  50.690  1.00 10.00      C    C  
ATOM   4113  C   THR   194      40.760 -60.898  49.231  1.00 10.00      C    C  
ATOM   4114  O   THR   194      41.518 -61.628  48.586  1.00 10.00      C    O  
ATOM   4115  CB  THR   194      40.287 -61.489  51.634  1.00 10.00      C    C  
ATOM   4116  CG2 THR   194      40.886 -62.888  51.605  1.00 10.00      C    C  
ATOM   4117  OG1 THR   194      40.360 -60.974  52.971  1.00 10.00      C    O  
ATOM   4118  HN  THR   194      40.013 -58.951  51.601  1.00 10.00      C    H  
ATOM   4119  HG1 THR   194      39.505 -60.597  53.218  1.00 10.00      C    H  
ATOM   4120  N   LYS   195      39.666 -60.352  48.713  1.00 10.00      C    N  
ATOM   4121  CA  LYS   195      39.272 -60.581  47.330  1.00 10.00      C    C  
ATOM   4122  C   LYS   195      40.320 -60.010  46.384  1.00 10.00      C    C  
ATOM   4123  O   LYS   195      40.660 -60.625  45.376  1.00 10.00      C    O  
ATOM   4124  CB  LYS   195      37.913 -59.939  47.050  1.00 10.00      C    C  
ATOM   4125  CG  LYS   195      36.845 -60.916  46.585  1.00 10.00      C    C  
ATOM   4126  CD  LYS   195      37.068 -61.343  45.144  1.00 10.00      C    C  
ATOM   4127  CE  LYS   195      36.848 -62.837  44.971  1.00 10.00      C    C  
ATOM   4128  NZ  LYS   195      35.549 -63.275  45.535  1.00 10.00      C    N1+
ATOM   4129  HN  LYS   195      39.099 -59.785  49.282  1.00 10.00      C    H  
ATOM   4130  HZ1 LYS   195      34.770 -62.740  45.101  1.00 10.00      C    H  
ATOM   4131  HZ2 LYS   195      35.532 -63.122  46.562  1.00 10.00      C    H  
ATOM   4132  HZ3 LYS   195      35.403 -64.289  45.347  1.00 10.00      C    H  
ATOM   4133  N   LEU   196      40.833 -58.833  46.723  1.00 10.00      C    N  
ATOM   4134  CA  LEU   196      41.853 -58.179  45.914  1.00 10.00      C    C  
ATOM   4135  C   LEU   196      43.143 -58.995  45.920  1.00 10.00      C    C  
ATOM   4136  O   LEU   196      43.778 -59.187  44.880  1.00 10.00      C    O  
ATOM   4137  CB  LEU   196      42.121 -56.761  46.430  1.00 10.00      C    C  
ATOM   4138  CG  LEU   196      43.058 -55.894  45.582  1.00 10.00      C    C  
ATOM   4139  CD1 LEU   196      42.416 -55.562  44.242  1.00 10.00      C    C  
ATOM   4140  CD2 LEU   196      43.432 -54.623  46.332  1.00 10.00      C    C  
ATOM   4141  HN  LEU   196      40.510 -58.390  47.539  1.00 10.00      C    H  
ATOM   4142  N   SER   197      43.517 -59.491  47.093  1.00 10.00      C    N  
ATOM   4143  CA  SER   197      44.726 -60.289  47.228  1.00 10.00      C    C  
ATOM   4144  C   SER   197      44.573 -61.652  46.553  1.00 10.00      C    C  
ATOM   4145  O   SER   197      45.559 -62.337  46.283  1.00 10.00      C    O  
ATOM   4146  CB  SER   197      45.110 -60.447  48.702  1.00 10.00      C    C  
ATOM   4147  OG  SER   197      43.999 -60.863  49.482  1.00 10.00      C    O  
ATOM   4148  HN  SER   197      42.974 -59.304  47.892  1.00 10.00      C    H  
ATOM   4149  HG  SER   197      43.304 -61.201  48.901  1.00 10.00      C    H  
ATOM   4150  N   LEU   198      43.331 -62.042  46.277  1.00 10.00      C    N  
ATOM   4151  CA  LEU   198      43.059 -63.316  45.630  1.00 10.00      C    C  
ATOM   4152  C   LEU   198      43.438 -63.250  44.155  1.00 10.00      C    C  
ATOM   4153  O   LEU   198      43.663 -64.272  43.511  1.00 10.00      C    O  
ATOM   4154  CB  LEU   198      41.583 -63.690  45.775  1.00 10.00      C    C  
ATOM   4155  CG  LEU   198      41.185 -65.076  45.264  1.00 10.00      C    C  
ATOM   4156  CD1 LEU   198      41.707 -66.159  46.193  1.00 10.00      C    C  
ATOM   4157  CD2 LEU   198      39.678 -65.182  45.108  1.00 10.00      C    C  
ATOM   4158  HN  LEU   198      42.579 -61.454  46.513  1.00 10.00      C    H  
ATOM   4159  N   ILE   199      43.512 -62.036  43.629  1.00 10.00      C    N  
ATOM   4160  CA  ILE   199      43.875 -61.827  42.231  1.00 10.00      C    C  
ATOM   4161  C   ILE   199      45.375 -61.542  42.128  1.00 10.00      C    C  
ATOM   4162  O   ILE   199      45.885 -61.143  41.080  1.00 10.00      C    O  
ATOM   4163  CB  ILE   199      43.082 -60.660  41.598  1.00 10.00      C    C  
ATOM   4164  CG1 ILE   199      41.683 -60.562  42.214  1.00 10.00      C    C  
ATOM   4165  CG2 ILE   199      42.976 -60.848  40.091  1.00 10.00      C    C  
ATOM   4166  CD1 ILE   199      40.924 -59.312  41.816  1.00 10.00      C    C  
ATOM   4167  HN  ILE   199      43.321 -61.256  44.195  1.00 10.00      C    H  
ATOM   4168  N   MET   200      46.072 -61.764  43.230  1.00 10.00      C    N  
ATOM   4169  CA  MET   200      47.507 -61.540  43.294  1.00 10.00      C    C  
ATOM   4170  C   MET   200      48.230 -62.860  43.532  1.00 10.00      C    C  
ATOM   4171  O   MET   200      47.897 -63.599  44.461  1.00 10.00      C    O  
ATOM   4172  CB  MET   200      47.827 -60.555  44.423  1.00 10.00      C    C  
ATOM   4173  CG  MET   200      49.288 -60.144  44.507  1.00 10.00      C    C  
ATOM   4174  SD  MET   200      49.565 -58.828  45.711  1.00 10.00      C    S  
ATOM   4175  CE  MET   200      51.293 -58.455  45.413  1.00 10.00      C    C  
ATOM   4176  HN  MET   200      45.610 -62.099  44.025  1.00 10.00      C    H  
ATOM   4177  N   ARG   201      49.204 -63.159  42.684  1.00 10.00      C    N  
ATOM   4178  CA  ARG   201      49.977 -64.391  42.806  1.00 10.00      C    C  
ATOM   4179  C   ARG   201      51.207 -64.178  43.683  1.00 10.00      C    C  
ATOM   4180  O   ARG   201      51.464 -63.068  44.156  1.00 10.00      C    O  
ATOM   4181  CB  ARG   201      50.398 -64.903  41.425  1.00 10.00      C    C  
ATOM   4182  CG  ARG   201      49.308 -65.645  40.663  1.00 10.00      C    C  
ATOM   4183  CD  ARG   201      49.117 -67.062  41.193  1.00 10.00      C    C  
ATOM   4184  NE  ARG   201      48.216 -67.106  42.349  1.00 10.00      C    N  
ATOM   4185  CZ  ARG   201      48.426 -67.855  43.434  1.00 10.00      C    C  
ATOM   4186  NH1 ARG   201      49.504 -68.623  43.517  1.00 10.00      C    N1+
ATOM   4187  NH2 ARG   201      47.551 -67.836  44.433  1.00 10.00      C    N  
ATOM   4188  HN  ARG   201      49.415 -62.532  41.960  1.00 10.00      C    H  
ATOM   4189  HE  ARG   201      47.408 -66.546  42.310  1.00 10.00      C    H  
ATOM   4190 HH11 ARG   201      50.168 -68.643  42.766  1.00 10.00      C    H  
ATOM   4191 HH12 ARG   201      49.664 -69.185  44.335  1.00 10.00      C    H  
ATOM   4192 HH21 ARG   201      46.729 -67.258  44.372  1.00 10.00      C    H  
ATOM   4193 HH22 ARG   201      47.704 -68.395  45.253  1.00 10.00      C    H  
TER    4194      ARG   201 
ATOM   4195  N   PRO     2       8.706 -49.882  55.580  1.00 10.00      D    N  
ATOM   4196  CA  PRO     2       9.628 -49.876  54.422  1.00 10.00      D    C  
ATOM   4197  C   PRO     2       9.843 -51.298  53.923  1.00 10.00      D    C  
ATOM   4198  O   PRO     2       9.182 -52.221  54.396  1.00 10.00      D    O  
ATOM   4199  CB  PRO     2      10.958 -49.268  54.855  1.00 10.00      D    C  
ATOM   4200  CG  PRO     2      10.799 -49.094  56.327  1.00 10.00      D    C  
ATOM   4201  CD  PRO     2       9.316 -48.997  56.589  1.00 10.00      D    C  
ATOM   4202  HT1 PRO     2       8.593 -50.877  55.830  1.00 10.00      D    H  
ATOM   4203  HT2 PRO     2       7.770 -49.628  55.176  1.00 10.00      D    H  
ATOM   4204  N   LYS     3      10.770 -51.458  52.972  1.00 10.00      D    N  
ATOM   4205  CA  LYS     3      11.100 -52.765  52.399  1.00 10.00      D    C  
ATOM   4206  C   LYS     3       9.959 -53.327  51.545  1.00 10.00      D    C  
ATOM   4207  O   LYS     3       9.100 -54.068  52.028  1.00 10.00      D    O  
ATOM   4208  CB  LYS     3      11.530 -53.750  53.495  1.00 10.00      D    C  
ATOM   4209  CG  LYS     3      12.033 -55.091  52.989  1.00 10.00      D    C  
ATOM   4210  CD  LYS     3      12.727 -55.876  54.095  1.00 10.00      D    C  
ATOM   4211  CE  LYS     3      11.799 -56.152  55.271  1.00 10.00      D    C  
ATOM   4212  NZ  LYS     3      11.980 -55.175  56.379  1.00 10.00      D    N1+
ATOM   4213  HN  LYS     3      11.247 -50.670  52.643  1.00 10.00      D    H  
ATOM   4214  HZ1 LYS     3      12.967 -54.854  56.419  1.00 10.00      D    H  
ATOM   4215  HZ2 LYS     3      11.739 -55.618  57.289  1.00 10.00      D    H  
ATOM   4216  HZ3 LYS     3      11.365 -54.349  56.236  1.00 10.00      D    H  
ATOM   4217  N   ILE     4       9.965 -52.965  50.268  1.00 10.00      D    N  
ATOM   4218  CA  ILE     4       8.944 -53.414  49.330  1.00 10.00      D    C  
ATOM   4219  C   ILE     4       9.501 -53.410  47.901  1.00 10.00      D    C  
ATOM   4220  O   ILE     4      10.171 -52.460  47.499  1.00 10.00      D    O  
ATOM   4221  CB  ILE     4       7.678 -52.519  49.427  1.00 10.00      D    C  
ATOM   4222  CG1 ILE     4       6.547 -53.024  48.526  1.00 10.00      D    C  
ATOM   4223  CG2 ILE     4       7.999 -51.056  49.143  1.00 10.00      D    C  
ATOM   4224  CD1 ILE     4       5.740 -54.149  49.135  1.00 10.00      D    C  
ATOM   4225  HN  ILE     4      10.679 -52.376  49.941  1.00 10.00      D    H  
ATOM   4226  N   PRO     5       9.276 -54.496  47.138  1.00 10.00      D    N  
ATOM   4227  CA  PRO     5       9.750 -54.601  45.752  1.00 10.00      D    C  
ATOM   4228  C   PRO     5       8.911 -53.758  44.790  1.00 10.00      D    C  
ATOM   4229  O   PRO     5       7.732 -53.496  45.048  1.00 10.00      D    O  
ATOM   4230  CB  PRO     5       9.586 -56.088  45.436  1.00 10.00      D    C  
ATOM   4231  CG  PRO     5       8.476 -56.541  46.321  1.00 10.00      D    C  
ATOM   4232  CD  PRO     5       8.565 -55.712  47.574  1.00 10.00      D    C  
ATOM   4233  N   SEP     6       9.524 -53.340  43.688  1.00 10.00      D    N  
ATOM   4234  CA  SEP     6       8.849 -52.524  42.693  1.00 10.00      D    C  
ATOM   4235  C   SEP     6       8.906 -53.147  41.280  1.00 10.00      D    C  
ATOM   4236  O   SEP     6       8.259 -54.164  41.009  1.00 10.00      D    O  
ATOM   4237  CB  SEP     6       9.418 -51.085  42.729  1.00 10.00      D    C  
ATOM   4238  OG  SEP     6      10.697 -50.946  42.089  1.00 10.00      D    O  
ATOM   4239  P   SEP     6      12.035 -51.642  42.655  1.00 10.00      D    P  
ATOM   4240  O1P SEP     6      11.963 -53.110  42.821  1.00 10.00      D    O  
ATOM   4241  O2P SEP     6      13.252 -51.212  41.952  1.00 10.00      D    O  
ATOM   4242  O3P SEP     6      12.221 -51.065  44.133  1.00 10.00      D    O  
ATOM   4243  HN  SEP     6      10.475 -53.561  43.548  1.00 10.00      D    H  
ATOM   4244  N   SEP     7       9.678 -52.529  40.400  1.00 10.00      D    N  
ATOM   4245  CA  SEP     7       9.860 -52.971  39.024  1.00 10.00      D    C  
ATOM   4246  C   SEP     7       9.709 -51.740  38.094  1.00 10.00      D    C  
ATOM   4247  O   SEP     7       9.191 -50.721  38.541  1.00 10.00      D    O  
ATOM   4248  CB  SEP     7      11.258 -53.593  38.918  1.00 10.00      D    C  
ATOM   4249  OG  SEP     7      11.298 -54.890  39.501  1.00 10.00      D    O  
ATOM   4250  P   SEP     7      12.384 -55.949  39.012  1.00 10.00      D    P  
ATOM   4251  O1P SEP     7      12.634 -55.931  37.558  1.00 10.00      D    O  
ATOM   4252  O2P SEP     7      12.197 -57.300  39.566  1.00 10.00      D    O  
ATOM   4253  O3P SEP     7      13.754 -55.444  39.660  1.00 10.00      D    O  
ATOM   4254  HN  SEP     7      10.167 -51.728  40.701  1.00 10.00      D    H  
ATOM   4255  N   PRO     8      10.118 -51.790  36.796  1.00 10.00      D    N  
ATOM   4256  CA  PRO     8      10.024 -50.644  35.897  1.00 10.00      D    C  
ATOM   4257  C   PRO     8       8.864 -50.774  34.908  1.00 10.00      D    C  
ATOM   4258  O   PRO     8       7.916 -51.527  35.143  1.00 10.00      D    O  
ATOM   4259  CB  PRO     8      11.351 -50.774  35.148  1.00 10.00      D    C  
ATOM   4260  CG  PRO     8      11.593 -52.256  35.050  1.00 10.00      D    C  
ATOM   4261  CD  PRO     8      10.701 -52.930  36.072  1.00 10.00      D    C  
ATOM   4262  N   ASP     9       8.941 -50.033  33.803  1.00 10.00      D    N  
ATOM   4263  CA  ASP     9       7.908 -50.089  32.774  1.00 10.00      D    C  
ATOM   4264  C   ASP     9       7.354 -48.711  32.391  1.00 10.00      D    C  
ATOM   4265  O   ASP     9       6.653 -48.081  33.182  1.00 10.00      D    O  
ATOM   4266  CB  ASP     9       8.375 -50.889  31.544  1.00 10.00      D    C  
ATOM   4267  CG  ASP     9       9.762 -50.508  31.062  1.00 10.00      D    C  
ATOM   4268  OD1 ASP     9      10.742 -51.164  31.469  1.00 10.00      D    O  
ATOM   4269  OD2 ASP     9       9.878 -49.550  30.269  1.00 10.00      D    O1-
ATOM   4270  HN  ASP     9       9.710 -49.442  33.675  1.00 10.00      D    H  
ATOM   4271  N   LEU    10       7.686 -48.232  31.193  1.00 10.00      D    N  
ATOM   4272  CA  LEU    10       7.181 -46.949  30.717  1.00 10.00      D    C  
ATOM   4273  C   LEU    10       8.138 -46.297  29.716  1.00 10.00      D    C  
ATOM   4274  O   LEU    10       9.337 -46.584  29.713  1.00 10.00      D    O  
ATOM   4275  CB  LEU    10       5.787 -47.128  30.090  1.00 10.00      D    C  
ATOM   4276  CG  LEU    10       5.681 -48.084  28.896  1.00 10.00      D    C  
ATOM   4277  CD1 LEU    10       5.307 -49.487  29.352  1.00 10.00      D    C  
ATOM   4278  CD2 LEU    10       4.676 -47.564  27.880  1.00 10.00      D    C  
ATOM   4279  HN  LEU    10       8.304 -48.744  30.622  1.00 10.00      D    H  
ATOM   4280  N   LYS    11       7.594 -45.404  28.888  1.00 10.00      D    N  
ATOM   4281  CA  LYS    11       8.360 -44.688  27.864  1.00 10.00      D    C  
ATOM   4282  C   LYS    11       7.441 -43.736  27.103  1.00 10.00      D    C  
ATOM   4283  O   LYS    11       6.227 -43.932  27.091  1.00 10.00      D    O  
ATOM   4284  CB  LYS    11       9.010 -45.670  26.879  1.00 10.00      D    C  
ATOM   4285  CG  LYS    11       8.027 -46.520  26.088  1.00 10.00      D    C  
ATOM   4286  CD  LYS    11       8.755 -47.457  25.138  1.00 10.00      D    C  
ATOM   4287  CE  LYS    11       7.787 -48.162  24.200  1.00 10.00      D    C  
ATOM   4288  NZ  LYS    11       8.500 -48.893  23.118  1.00 10.00      D    N1+
ATOM   4289  HN  LYS    11       6.639 -45.205  28.979  1.00 10.00      D    H  
ATOM   4290  HZ1 LYS    11       7.814 -49.310  22.457  1.00 10.00      D    H  
ATOM   4291  HZ2 LYS    11       9.082 -49.653  23.521  1.00 10.00      D    H  
ATOM   4292  HZ3 LYS    11       9.115 -48.242  22.595  1.00 10.00      D    H  
ATOM   4293  N   LYS    12       8.018 -42.714  26.470  1.00 10.00      D    N  
ATOM   4294  CA  LYS    12       7.239 -41.741  25.699  1.00 10.00      D    C  
ATOM   4295  C   LYS    12       8.096 -40.539  25.302  1.00 10.00      D    C  
ATOM   4296  O   LYS    12       9.306 -40.547  25.513  1.00 10.00      D    O  
ATOM   4297  CB  LYS    12       6.631 -42.393  24.451  1.00 10.00      D    C  
ATOM   4298  CG  LYS    12       5.115 -42.526  24.494  1.00 10.00      D    C  
ATOM   4299  CD  LYS    12       4.592 -43.298  23.294  1.00 10.00      D    C  
ATOM   4300  CE  LYS    12       3.111 -43.617  23.433  1.00 10.00      D    C  
ATOM   4301  NZ  LYS    12       2.258 -42.404  23.325  1.00 10.00      D    N1+
ATOM   4302  HN  LYS    12       8.990 -42.602  26.529  1.00 10.00      D    H  
ATOM   4303  HZ1 LYS    12       2.639 -41.763  22.596  1.00 10.00      D    H  
ATOM   4304  HZ2 LYS    12       2.224 -41.897  24.234  1.00 10.00      D    H  
ATOM   4305  HZ3 LYS    12       1.285 -42.671  23.049  1.00 10.00      D    H  
ATOM   4306  N   SER    13       7.444 -39.530  24.711  1.00 10.00      D    N  
ATOM   4307  CA  SER    13       8.088 -38.287  24.262  1.00 10.00      D    C  
ATOM   4308  C   SER    13       8.268 -37.277  25.398  1.00 10.00      D    C  
ATOM   4309  O   SER    13       9.083 -37.478  26.290  1.00 10.00      D    O  
ATOM   4310  CB  SER    13       9.396 -38.540  23.505  1.00 10.00      D    C  
ATOM   4311  OG  SER    13       9.196 -39.471  22.452  1.00 10.00      D    O  
ATOM   4312  HN  SER    13       6.474 -39.622  24.569  1.00 10.00      D    H  
ATOM   4313  HG  SER    13       9.083 -40.351  22.829  1.00 10.00      D    H  
ATOM   4314  N   ARG    14       7.506 -36.181  25.346  1.00 10.00      D    N  
ATOM   4315  CA  ARG    14       7.564 -35.132  26.375  1.00 10.00      D    C  
ATOM   4316  C   ARG    14       6.456 -34.097  26.181  1.00 10.00      D    C  
ATOM   4317  O   ARG    14       5.798 -34.074  25.142  1.00 10.00      D    O  
ATOM   4318  CB  ARG    14       8.937 -34.442  26.434  1.00 10.00      D    C  
ATOM   4319  CG  ARG    14       9.381 -33.754  25.149  1.00 10.00      D    C  
ATOM   4320  CD  ARG    14      10.237 -34.666  24.282  1.00 10.00      D    C  
ATOM   4321  NE  ARG    14      11.124 -35.517  25.082  1.00 10.00      D    N  
ATOM   4322  CZ  ARG    14      12.360 -35.863  24.722  1.00 10.00      D    C  
ATOM   4323  NH1 ARG    14      12.868 -35.432  23.571  1.00 10.00      D    N1+
ATOM   4324  NH2 ARG    14      13.088 -36.633  25.520  1.00 10.00      D    N  
ATOM   4325  HN  ARG    14       6.875 -36.074  24.599  1.00 10.00      D    H  
ATOM   4326  HE  ARG    14      10.770 -35.857  25.940  1.00 10.00      D    H  
ATOM   4327 HH11 ARG    14      13.798 -35.696  23.297  1.00 10.00      D    H  
ATOM   4328 HH12 ARG    14      12.326 -34.838  22.972  1.00 10.00      D    H  
ATOM   4329 HH21 ARG    14      12.706 -36.951  26.396  1.00 10.00      D    H  
ATOM   4330 HH22 ARG    14      14.018 -36.904  25.260  1.00 10.00      D    H  
ATOM   4331  N   SER    15       6.259 -33.248  27.181  1.00 10.00      D    N  
ATOM   4332  CA  SER    15       5.236 -32.209  27.127  1.00 10.00      D    C  
ATOM   4333  C   SER    15       5.865 -30.814  27.158  1.00 10.00      D    C  
ATOM   4334  O   SER    15       7.086 -30.676  27.289  1.00 10.00      D    O  
ATOM   4335  CB  SER    15       4.272 -32.377  28.305  1.00 10.00      D    C  
ATOM   4336  OG  SER    15       4.740 -33.376  29.202  1.00 10.00      D    O  
ATOM   4337  HN  SER    15       6.804 -33.325  27.989  1.00 10.00      D    H  
ATOM   4338  HG  SER    15       4.066 -34.075  29.283  1.00 10.00      D    H  
ATOM   4339  N   ALA    16       5.026 -29.786  27.033  1.00 10.00      D    N  
ATOM   4340  CA  ALA    16       5.482 -28.398  27.052  1.00 10.00      D    C  
ATOM   4341  C   ALA    16       4.386 -27.497  27.620  1.00 10.00      D    C  
ATOM   4342  O   ALA    16       3.202 -27.801  27.487  1.00 10.00      D    O  
ATOM   4343  CB  ALA    16       5.858 -27.945  25.649  1.00 10.00      D    C  
ATOM   4344  HN  ALA    16       4.069 -29.964  26.922  1.00 10.00      D    H  
ATOM   4345  N   THR    17       4.782 -26.413  28.286  1.00 10.00      D    N  
ATOM   4346  CA  THR    17       3.825 -25.474  28.873  1.00 10.00      D    C  
ATOM   4347  C   THR    17       4.478 -24.109  29.115  1.00 10.00      D    C  
ATOM   4348  O   THR    17       5.538 -23.827  28.559  1.00 10.00      D    O  
ATOM   4349  CB  THR    17       3.248 -26.008  30.206  1.00 10.00      D    C  
ATOM   4350  CG2 THR    17       1.726 -26.023  30.157  1.00 10.00      D    C  
ATOM   4351  OG1 THR    17       3.723 -27.341  30.442  1.00 10.00      D    O  
ATOM   4352  HN  THR    17       5.738 -26.237  28.387  1.00 10.00      D    H  
ATOM   4353  HG1 THR    17       3.484 -27.900  29.694  1.00 10.00      D    H  
ATOM   4354  N   ILE    18       3.824 -23.284  29.949  1.00 10.00      D    N  
ATOM   4355  CA  ILE    18       4.290 -21.933  30.319  1.00 10.00      D    C  
ATOM   4356  C   ILE    18       4.189 -20.907  29.188  1.00 10.00      D    C  
ATOM   4357  O   ILE    18       4.574 -21.166  28.045  1.00 10.00      D    O  
ATOM   4358  CB  ILE    18       5.659 -21.858  31.059  1.00 10.00      D    C  
ATOM   4359  CG1 ILE    18       6.840 -21.703  30.088  1.00 10.00      D    C  
ATOM   4360  CG2 ILE    18       5.854 -23.052  31.986  1.00 10.00      D    C  
ATOM   4361  CD1 ILE    18       8.146 -21.331  30.758  1.00 10.00      D    C  
ATOM   4362  HN  ILE    18       2.974 -23.593  30.326  1.00 10.00      D    H  
ATOM   4363  N   SER    19       3.632 -19.745  29.516  1.00 10.00      D    N  
ATOM   4364  CA  SER    19       3.462 -18.656  28.557  1.00 10.00      D    C  
ATOM   4365  C   SER    19       3.435 -17.308  29.288  1.00 10.00      D    C  
ATOM   4366  O   SER    19       3.376 -17.272  30.520  1.00 10.00      D    O  
ATOM   4367  CB  SER    19       2.161 -18.843  27.760  1.00 10.00      D    C  
ATOM   4368  OG  SER    19       2.110 -20.124  27.146  1.00 10.00      D    O  
ATOM   4369  HN  SER    19       3.323 -19.611  30.438  1.00 10.00      D    H  
ATOM   4370  HG  SER    19       2.984 -20.537  27.203  1.00 10.00      D    H  
ATOM   4371  N   LYS    20       3.486 -16.215  28.515  1.00 10.00      D    N  
ATOM   4372  CA  LYS    20       3.459 -14.846  29.046  1.00 10.00      D    C  
ATOM   4373  C   LYS    20       4.755 -14.463  29.766  1.00 10.00      D    C  
ATOM   4374  O   LYS    20       5.241 -15.185  30.639  1.00 10.00      D    O  
ATOM   4375  CB  LYS    20       2.225 -14.587  29.927  1.00 10.00      D    C  
ATOM   4376  CG  LYS    20       1.802 -13.123  30.016  1.00 10.00      D    C  
ATOM   4377  CD  LYS    20       2.363 -12.445  31.258  1.00 10.00      D    C  
ATOM   4378  CE  LYS    20       1.941 -10.984  31.326  1.00 10.00      D    C  
ATOM   4379  NZ  LYS    20       2.323 -10.349  32.617  1.00 10.00      D    N1+
ATOM   4380  HN  LYS    20       3.543 -16.334  27.541  1.00 10.00      D    H  
ATOM   4381  HZ1 LYS    20       2.240 -11.033  33.397  1.00 10.00      D    H  
ATOM   4382  HZ2 LYS    20       1.696  -9.542  32.816  1.00 10.00      D    H  
ATOM   4383  HZ3 LYS    20       3.307 -10.000  32.570  1.00 10.00      D    H  
ATOM   4384  N   SER    21       5.312 -13.325  29.385  1.00 10.00      D    N  
ATOM   4385  CA  SER    21       6.537 -12.825  29.990  1.00 10.00      D    C  
ATOM   4386  C   SER    21       6.269 -11.463  30.625  1.00 10.00      D    C  
ATOM   4387  O   SER    21       5.260 -10.824  30.313  1.00 10.00      D    O  
ATOM   4388  CB  SER    21       7.635 -12.718  28.932  1.00 10.00      D    C  
ATOM   4389  OG  SER    21       7.587 -13.829  28.050  1.00 10.00      D    O  
ATOM   4390  HN  SER    21       4.887 -12.800  28.676  1.00 10.00      D    H  
ATOM   4391  HG  SER    21       6.786 -13.774  27.516  1.00 10.00      D    H  
ATOM   4392  N   ASP    22       7.166 -11.032  31.510  1.00 10.00      D    N  
ATOM   4393  CA  ASP    22       7.025  -9.749  32.203  1.00 10.00      D    C  
ATOM   4394  C   ASP    22       5.748  -9.730  33.041  1.00 10.00      D    C  
ATOM   4395  O   ASP    22       4.741  -9.127  32.609  1.00 10.00      D    O  
ATOM   4396  CB  ASP    22       7.070  -8.568  31.221  1.00 10.00      D    C  
ATOM   4397  CG  ASP    22       7.120  -7.216  31.911  1.00 10.00      D    C  
ATOM   4398  OD1 ASP    22       8.115  -6.934  32.615  1.00 10.00      D    O  
ATOM   4399  OD2 ASP    22       6.175  -6.415  31.735  1.00 10.00      D    O1-
ATOM   4400  OXT ASP    22       5.744 -10.359  34.119  1.00 10.00      D    O1-
ATOM   4401  HN  ASP    22       7.945 -11.592  31.707  1.00 10.00      D    H  
END
